# Supplementary material for: Crystal structures of four dimeric manganese(II) bromide coordination complexes with various derivatives of pyridine N-oxide
Source: Acta Crystallogr E Crystallogr Commun. 2019 Jul 30;75(Pt 8):1284–90. doi: 10.1107/S2056989019010557 (PMC6690471; doi:10.1107/S2056989019010557)
Supplement: Supplementary file 1 [file e-75-01284-sup1.cif]

##############################################################################
#                                                                            #
# This CIF contains the data in a paper accepted for publication in          #
# Acta Crystallographica Section E. It conforms to the requirements of       #
# Notes for Authors for Acta Crystallographica Section E, and has been       #
# peer reviewed under the auspices of the IUCr Commission on Journals.       #
#                                                                            #
# Full details of the Crystallographic Information File format               #
# are given in the paper "The Crystallographic Information File (CIF):       #
# a New Standard Archive File for Crystallography" by S. R. Hall, F. H.      #
# Allen and I. D. Brown [Acta Cryst. (1991), A47, 655-685].                  #
#                                                                            #
# The current version of the core CIF dictionary is obtainable from          #
# ftp://ftp.iucr.org/pub/cif_core.dic.                                       #
#                                                                            #
# Software is freely available for graphical display of the structure(s)     #
# in this CIF. For information consult the CIF software page                 #
# http://www.iucr.org/resources/cif/software.                                #
#                                                                            #
# This file may be used for bona fide research purposes within the           #
# scientific community so long as proper attribution is given to the journal # 
# article from which it was obtained.                                        #
#                                                                            #
##############################################################################
data_Global
_audit_creation_method
;
Olex2 1.2
(compiled 2018.05.29 svn.r3508 for OlexSys, GUI svn.r5506)
;
_journal_date_recd_electronic     2019-07-17
_journal_date_accepted     2019-07-24
_journal_name_full     'Acta Crystallographica, Section E'
_journal_year     2019
_journal_volume     75
_journal_issue      8
_journal_page_first     1284
_journal_page_last     1290
_journal_paper_category     GM
_journal_paper_doi     10.1107/S2056989019010557
_journal_coeditor_code     SU5505
_publ_contact_author_name     'Clifford W. Padgett'
_publ_contact_author_address
;
Georgia Southern University
11935 Abercorn St.
Department of Chemistry and Biochemistry,
Savannah GA 31419
;
_publ_contact_author_email     'cpadgett@georgiasouthern.edu'
_publ_contact_author_fax     ?
_publ_contact_author_phone     '9123442719'
_publ_section_title
;
Crystal structures of four dimeric manganese(II) bromide coordination complexes
with various derivatives of pyridine <i>N</i>-oxide
;
loop_
    _publ_author_name
    _publ_author_footnote
    _publ_author_address
    'Lynch, Sheridan' .
;
Georgia Southern University
11935 Abercorn St.
Department of Chemistry and Biochemistry,
Savannah GA 31419
USA
;
    'Lynch, Genevieve' .
;
Georgia Southern University
11935 Abercorn St.
Department of Chemistry and Biochemistry,
Savannah GA 31419
USA
;
    'Lynch, Will E.' .
;
Georgia Southern University
11935 Abercorn St.
Department of Chemistry and Biochemistry,
Savannah GA 31419
USA
;
    'Padgett, Clifford W.' .
;
Georgia Southern University
11935 Abercorn St.
Department of Chemistry and Biochemistry,
Savannah GA 31419
USA
;
_publ_section_synopsis
;
The synthesis and crystal structures of four dimeric complexes composed of
manganese(II) dibromide, a pyridine <i>N</i>-oxide and solvent molecules are
reported. The pyridine <i>N-</i>-oxide, 2-methylpyridine <i>N</i>-oxide,
3-methylpyridine <i>N</i>-oxide, and 4-methylpyridine <i>N-</i>oxide
complexes all form similar structures with slight differences owing to the
substituent group effects.
;
data_II
_audit_creation_method
;
Olex2 1.2
(compiled 2018.05.29 svn.r3508 for OlexSys, GUI svn.r5506)
;
_journal_date_recd_electronic     2019-07-17
_journal_date_accepted     2019-07-24
_journal_name_full     'Acta Crystallographica, Section E'
_journal_year     2019
_journal_volume     75
_journal_issue      8
_journal_page_first     1284
_journal_page_last     1290
_journal_paper_category     GM
_journal_paper_doi     10.1107/S2056989019010557
_journal_coeditor_code     SU5505
_chemical_name_systematic
;\
Bis(\m-2-methylpyridine <i>N</i>-oxide)bis[diaquadibromidomanganese(II)]--\
2-methylpyridine <i>N</i>-oxide (1/2)
;
_chemical_name_common     ?
_chemical_formula_moiety     'C12 H22 Br4 Mn2 N2 O6, 2(C6 H7 N O)'
_chemical_formula_sum     'C24 H36 Br4 Mn2 N4 O8'
_chemical_formula_iupac     '[Mn2 Br4 (C6 H7 N O)2 (H2 O)4], 2C6 H7 N O'
_chemical_formula_weight     938.09
_chemical_melting_point     ?
_space_group_crystal_system     triclinic
_space_group_name_H-M_alt     'P -1'
_space_group_name_Hall     '-P 1'
loop_
    _space_group_symop_operation_xyz
    'x, y, z'
    '-x, -y, -z'
_cell_length_a     8.9560(8)
_cell_length_b     9.7922(9)
_cell_length_c     10.2945(8)
_cell_angle_alpha     110.048(8)
_cell_angle_beta     90.336(7)
_cell_angle_gamma     98.052(7)
_cell_volume     838.34(13)
_cell_formula_units_Z     1
_cell_measurement_reflns_used     4291
_cell_measurement_theta_min     2.2600
_cell_measurement_theta_max     33.1600
_cell_measurement_temperature     170
_exptl_crystal_description     block
_exptl_crystal_colour     'clear light yellow'
_exptl_crystal_size_max     0.2
_exptl_crystal_size_mid     0.2
_exptl_crystal_size_min     0.1
_exptl_crystal_density_diffrn     1.858
_exptl_crystal_density_meas     ?
_exptl_crystal_density_method     'not measured'
_exptl_crystal_F_000     462
_exptl_absorpt_coefficient_mu     5.568
_exptl_absorpt_correction_type     multi-scan
_exptl_absorpt_process_details
;
(CrysAlisPro; Rigaku Oxford Diffraction, 2018)
;
_exptl_absorpt_correction_T_min     0.57999
_exptl_absorpt_correction_T_max     1.00000
_diffrn_ambient_temperature     170
_diffrn_source     'fine-focus sealed X-ray tube'
_diffrn_radiation_type     MoK\a
_diffrn_radiation_wavelength     0.71073
_diffrn_radiation_monochromator     'Graphite Monochromator'
_diffrn_measurement_device_type     'Rigaku XtaLAB mini'
_diffrn_measurement_device     'abstract diffractometer'
_diffrn_measurement_method     'profile data from \w-scans'
_diffrn_detector     'Rigaku XtaLAB area detector'
_diffrn_detector_area_resol_mean     13.6612
_diffrn_reflns_number     8918
_diffrn_reflns_av_R_equivalents     0.0534
_diffrn_reflns_av_unetI/netI     0.0621
_diffrn_reflns_theta_min     2.109
_diffrn_reflns_theta_max     27.485
_diffrn_reflns_theta_full     25.242
_diffrn_measured_fraction_theta_max     0.997
_diffrn_measured_fraction_theta_full     1.000
_diffrn_reflns_limit_h_min     -11
_diffrn_reflns_limit_h_max     11
_diffrn_reflns_limit_k_min     -12
_diffrn_reflns_limit_k_max     12
_diffrn_reflns_limit_l_min     -13
_diffrn_reflns_limit_l_max     13
_diffrn_radiation_probe     x-ray
_refine_special_details     ?
_reflns_number_total     3838
_reflns_number_gt     2931
_reflns_threshold_expression     'I > 2\s(I)'
_refine_ls_structure_factor_coef     Fsqd
_refine_ls_matrix_type     full
_refine_ls_R_factor_all     0.0584
_refine_ls_R_factor_gt     0.0374
_refine_ls_wR_factor_gt     0.0735
_refine_ls_wR_factor_ref     0.0800
_refine_ls_goodness_of_fit_ref     1.001
_refine_ls_restrained_S_all     1.000
_refine_ls_number_reflns     3838
_refine_ls_number_parameters     208
_refine_ls_number_restraints     4
_refine_ls_hydrogen_treatment     mixed
_refine_ls_weighting_scheme     calc
_refine_ls_weighting_details
                      'w=1/[\s^2^(Fo^2^)+(0.0319P)^2^] where P=(Fo^2^+2Fc^2^)/3'
_atom_sites_solution_hydrogens     mixed
_atom_sites_solution_primary     dual
_atom_sites_solution_secondary     ?
_refine_ls_shift/su_max     0.001
_refine_ls_shift/su_mean     0.000
_refine_diff_density_max     0.724
_refine_diff_density_min     -0.615
_refine_ls_extinction_method     none
_refine_ls_extinction_coef     .
loop_
    _atom_type_symbol
    _atom_type_description
    _atom_type_scat_dispersion_real
    _atom_type_scat_dispersion_imag
    _atom_type_scat_source
    'C' 'C' 0.0033 0.0016
                         'International Tables Vol C Tables 4.2.6.8 and 6.1.1.4'
    'H' 'H' 0.0000 0.0000
                         'International Tables Vol C Tables 4.2.6.8 and 6.1.1.4'
    'Br' 'Br' -0.2901 2.4595
                         'International Tables Vol C Tables 4.2.6.8 and 6.1.1.4'
    'Mn' 'Mn' 0.3368 0.7283
                         'International Tables Vol C Tables 4.2.6.8 and 6.1.1.4'
    'N' 'N' 0.0061 0.0033
                         'International Tables Vol C Tables 4.2.6.8 and 6.1.1.4'
    'O' 'O' 0.0106 0.0060
                         'International Tables Vol C Tables 4.2.6.8 and 6.1.1.4'
_computing_data_collection
;
CrysAlisPro (Rigaku Oxford Diffraction, 2018)
;
_computing_cell_refinement
;
CrysAlisPro (Rigaku Oxford Diffraction, 2018)
;
_computing_data_reduction
;
CrysAlisPro (Rigaku Oxford Diffraction, 2018)
;
_computing_structure_solution
;
ShelXT (Sheldrick, 2015a)
;
_computing_structure_refinement
;
ShelXL (Sheldrick, 2015b)
;
_computing_molecular_graphics
;
<i>OLEX2</i> (Dolomanov <i>et al.</i>,  2009) and Mercury (Macrae <i>et
al.</i>,  2008)
;
_computing_publication_material
;
<i>OLEX2</i> (Dolomanov <i>et al.</i>,  2009)
;
loop_
    _atom_site_type_symbol
    _atom_site_label
    _atom_site_fract_x
    _atom_site_fract_y
    _atom_site_fract_z
    _atom_site_U_iso_or_equiv
    _atom_site_adp_type
    _atom_site_calc_flag
    _atom_site_occupancy
    _atom_site_disorder_assembly
    _atom_site_disorder_group
    Br Br1 0.97900(4) 0.80035(4) 0.74971(4) 0.02737(11) Uani d 1 . .
    O O1 1.0009(3) 0.4219(3) 0.5880(2) 0.0216(5) Uani d 1 . .
    C C1 0.9673(4) 0.2520(4) 0.7046(4) 0.0271(8) Uani d 1 . .
    Mn Mn1 0.82268(6) 0.55061(6) 0.56887(5) 0.02123(13) Uani d 1 . .
    N N1 1.0302(3) 0.3845(3) 0.6999(3) 0.0219(6) Uani d 1 . .
    Br Br2 0.62884(4) 0.49697(4) 0.74319(4) 0.03065(11) Uani d 1 . .
    C C2 1.0052(4) 0.2179(4) 0.8211(4) 0.0304(9) Uani d 1 . .
    H H2 0.962787 0.125920 0.827065 0.037 Uiso calc 1 . .
    O O3 0.7281(3) 0.3472(3) 0.3927(3) 0.0267(6) Uani d 1 . .
    H H3A 0.647(3) 0.288(4) 0.388(4) 0.043(13) Uiso d 1 . .
    H H3B 0.799(3) 0.297(4) 0.359(4) 0.036(12) Uiso d 1 . .
    C C3 1.1028(5) 0.3150(4) 0.9273(4) 0.0329(9) Uani d 1 . .
    H H3 1.127202 0.290351 1.005596 0.039 Uiso calc 1 . .
    C C4 1.1643(5) 0.4487(5) 0.9180(4) 0.0368(10) Uani d 1 . .
    H H4 1.231315 0.517477 0.990012 0.044 Uiso calc 1 . .
    O O4 0.6790(3) 0.6595(3) 0.4807(3) 0.0268(6) Uani d 1 . .
    H H4A 0.642(6) 0.726(4) 0.542(4) 0.09(2) Uiso d 1 . .
    H H4B 0.614(5) 0.614(6) 0.417(4) 0.10(2) Uiso d 1 . .
    C C5 1.1269(4) 0.4809(4) 0.8023(4) 0.0320(9) Uani d 1 . .
    H H5 1.169778 0.571996 0.794612 0.038 Uiso calc 1 . .
    C C6 0.8633(5) 0.1536(4) 0.5885(4) 0.0377(10) Uani d 1 . .
    H H6A 0.769395 0.194740 0.589890 0.057 Uiso calc 1 . .
    H H6B 0.840725 0.056545 0.597618 0.057 Uiso calc 1 . .
    H H6C 0.910470 0.144060 0.500794 0.057 Uiso calc 1 . .
    N N2 0.4507(3) 0.0303(3) 0.2438(3) 0.0262(7) Uani d 1 . .
    O O2 0.4865(3) 0.1344(3) 0.3682(3) 0.0288(6) Uani d 1 . .
    C C7 0.5133(4) -0.0960(4) 0.2104(4) 0.0292(9) Uani d 1 . .
    C C8 0.4748(6) -0.2028(5) 0.0806(4) 0.0455(12) Uani d 1 . .
    H H8 0.518213 -0.290783 0.054919 0.055 Uiso calc 1 . .
    C C9 0.3744(6) -0.1829(6) -0.0117(5) 0.0544(14) Uani d 1 . .
    H H9 0.349499 -0.256046 -0.100515 0.065 Uiso calc 1 . .
    C C10 0.3105(5) -0.0539(6) 0.0278(5) 0.0516(13) Uani d 1 . .
    H H10 0.238985 -0.039227 -0.032830 0.062 Uiso calc 1 . .
    C C11 0.3517(4) 0.0509(5) 0.1542(4) 0.0378(10) Uani d 1 . .
    H H11 0.310341 0.140125 0.180201 0.045 Uiso calc 1 . .
    C C12 0.6228(5) -0.1073(4) 0.3143(4) 0.0383(10) Uani d 1 . .
    H H12A 0.713697 -0.035107 0.324504 0.057 Uiso calc 1 . .
    H H12B 0.650204 -0.206492 0.283156 0.057 Uiso calc 1 . .
    H H12C 0.576598 -0.087782 0.403703 0.057 Uiso calc 1 . .
loop_
    _atom_site_aniso_label
    _atom_site_aniso_U_11
    _atom_site_aniso_U_22
    _atom_site_aniso_U_33
    _atom_site_aniso_U_12
    _atom_site_aniso_U_13
    _atom_site_aniso_U_23
    Br1 0.0266(2) 0.0235(2) 0.0261(2) 0.00076(15) 0.00103(15) 0.00222(15)
    O1 0.0243(13) 0.0249(13) 0.0179(12) 0.0027(11) -0.0006(10) 0.0110(10)
    C1 0.0272(19) 0.024(2) 0.028(2) 0.0024(16) 0.0022(16) 0.0072(16)
    Mn1 0.0213(3) 0.0217(3) 0.0198(3) 0.0016(2) -0.0009(2) 0.0067(2)
    N1 0.0236(15) 0.0223(16) 0.0203(15) 0.0014(13) 0.0008(13) 0.0088(13)
    Br2 0.0294(2) 0.0379(2) 0.0225(2) -0.00298(17) 0.00138(16) 0.01083(17)
    C2 0.040(2) 0.026(2) 0.031(2) 0.0067(18) 0.0077(18) 0.0170(18)
    O3 0.0247(14) 0.0246(14) 0.0269(14) -0.0001(12) 0.0010(12) 0.0055(12)
    C3 0.040(2) 0.039(2) 0.027(2) 0.0095(19) 0.0009(18) 0.0198(19)
    C4 0.041(2) 0.041(2) 0.025(2) -0.002(2) -0.0076(18) 0.0103(19)
    O4 0.0305(15) 0.0269(15) 0.0228(15) 0.0069(13) -0.0031(13) 0.0074(12)
    C5 0.035(2) 0.028(2) 0.030(2) -0.0046(18) -0.0073(18) 0.0099(17)
    C6 0.046(3) 0.029(2) 0.035(2) -0.0069(19) -0.003(2) 0.0126(19)
    N2 0.0229(16) 0.0293(18) 0.0237(16) -0.0054(14) 0.0025(13) 0.0096(14)
    O2 0.0316(14) 0.0243(14) 0.0255(14) 0.0036(12) 0.0051(12) 0.0024(11)
    C7 0.038(2) 0.024(2) 0.0230(19) -0.0034(17) 0.0049(17) 0.0080(16)
    C8 0.068(3) 0.028(2) 0.030(2) -0.012(2) 0.005(2) 0.0046(19)
    C9 0.062(3) 0.057(3) 0.027(2) -0.036(3) -0.005(2) 0.009(2)
    C10 0.032(2) 0.088(4) 0.036(3) -0.017(3) -0.008(2) 0.033(3)
    C11 0.0185(19) 0.059(3) 0.042(3) 0.0064(19) 0.0035(18) 0.024(2)
    C12 0.054(3) 0.035(2) 0.030(2) 0.018(2) 0.007(2) 0.0113(19)
_geom_special_details
;
 All esds (except the esd in the dihedral angle between two l.s. planes)
 are estimated using the full covariance matrix.  The cell esds are taken
 into account individually in the estimation of esds in distances, angles
 and torsion angles; correlations between esds in cell parameters are only
 used when they are defined by crystal symmetry.  An approximate (isotropic)
 treatment of cell esds is used for estimating esds involving l.s. planes.
;
loop_
    _geom_bond_atom_site_label_1
    _geom_bond_atom_site_label_2
    _geom_bond_site_symmetry_2
    _geom_bond_distance
    _geom_bond_publ_flag
    Mn1 Br1 . 2.7009(7) ?
    Mn1 O1 . 2.214(2) ?
    O1 Mn1 2_766 2.321(2) ?
    O1 N1 . 1.358(3) ?
    C1 N1 . 1.357(4) ?
    C1 C2 . 1.402(5) ?
    C1 C6 . 1.473(5) ?
    Mn1 Br2 . 2.6340(7) ?
    Mn1 O3 . 2.237(3) ?
    Mn1 O4 . 2.157(3) ?
    N1 C5 . 1.353(5) ?
    C2 H2 . 0.9500 ?
    C2 C3 . 1.381(5) ?
    O3 H3A . 0.852(19) ?
    O3 H3B . 0.857(19) ?
    C3 H3 . 0.9500 ?
    C3 C4 . 1.383(5) ?
    C4 H4 . 0.9500 ?
    C4 C5 . 1.382(5) ?
    O4 H4A . 0.846(19) ?
    O4 H4B . 0.83(2) ?
    C5 H5 . 0.9500 ?
    C6 H6A . 0.9800 ?
    C6 H6B . 0.9800 ?
    C6 H6C . 0.9800 ?
    N2 O2 . 1.338(4) ?
    N2 C7 . 1.366(5) ?
    N2 C11 . 1.359(5) ?
    C7 C8 . 1.390(5) ?
    C7 C12 . 1.490(5) ?
    C8 H8 . 0.9500 ?
    C8 C9 . 1.384(7) ?
    C9 H9 . 0.9500 ?
    C9 C10 . 1.394(7) ?
    C10 H10 . 0.9500 ?
    C10 C11 . 1.362(6) ?
    C11 H11 . 0.9500 ?
    C12 H12A . 0.9800 ?
    C12 H12B . 0.9800 ?
    C12 H12C . 0.9800 ?
loop_
    _geom_angle_atom_site_label_1
    _geom_angle_atom_site_label_2
    _geom_angle_atom_site_label_3
    _geom_angle_site_symmetry_1
    _geom_angle_site_symmetry_3
    _geom_angle
    _geom_angle_publ_flag
    O1 Mn1 O1 . 2_766 74.40(9) ?
    Mn1 O1 Mn1 . 2_766 105.60(9) ?
    N1 O1 Mn1 . . 125.53(19) ?
    N1 O1 Mn1 . 2_766 124.62(18) ?
    N1 C1 C2 . . 117.5(3) ?
    N1 C1 C6 . . 118.5(3) ?
    C2 C1 C6 . . 124.1(3) ?
    O1 Mn1 Br1 . . 91.54(6) ?
    O1 Mn1 Br1 2_766 . 85.90(6) ?
    O1 Mn1 Br2 . . 101.36(6) ?
    O1 Mn1 Br2 2_766 . 175.09(6) ?
    O1 Mn1 O3 . . 84.60(9) ?
    Br2 Mn1 Br1 . . 96.79(2) ?
    O3 Mn1 Br1 . . 169.21(8) ?
    O3 Mn1 O1 . 2_766 83.36(9) ?
    O3 Mn1 Br2 . . 93.85(7) ?
    O4 Mn1 Br1 . . 95.42(8) ?
    O4 Mn1 O1 . 2_766 87.70(9) ?
    O4 Mn1 O1 . . 160.29(10) ?
    O4 Mn1 Br2 . . 96.11(8) ?
    O4 Mn1 O3 . . 85.19(10) ?
    C1 N1 O1 . . 120.1(3) ?
    C5 N1 O1 . . 117.8(3) ?
    C5 N1 C1 . . 122.0(3) ?
    C1 C2 H2 . . 119.2 ?
    C3 C2 C1 . . 121.5(3) ?
    C3 C2 H2 . . 119.2 ?
    Mn1 O3 H3A . . 128(3) ?
    Mn1 O3 H3B . . 110(3) ?
    H3A O3 H3B . . 109(4) ?
    C2 C3 H3 . . 120.5 ?
    C2 C3 C4 . . 119.0(3) ?
    C4 C3 H3 . . 120.5 ?
    C3 C4 H4 . . 120.5 ?
    C5 C4 C3 . . 119.0(4) ?
    C5 C4 H4 . . 120.5 ?
    Mn1 O4 H4A . . 112(4) ?
    Mn1 O4 H4B . . 123(4) ?
    H4A O4 H4B . . 110(5) ?
    N1 C5 C4 . . 121.0(3) ?
    N1 C5 H5 . . 119.5 ?
    C4 C5 H5 . . 119.5 ?
    C1 C6 H6A . . 109.5 ?
    C1 C6 H6B . . 109.5 ?
    C1 C6 H6C . . 109.5 ?
    H6A C6 H6B . . 109.5 ?
    H6A C6 H6C . . 109.5 ?
    H6B C6 H6C . . 109.5 ?
    O2 N2 C7 . . 119.0(3) ?
    O2 N2 C11 . . 119.7(3) ?
    C11 N2 C7 . . 121.3(3) ?
    N2 C7 C8 . . 118.2(4) ?
    N2 C7 C12 . . 117.4(3) ?
    C8 C7 C12 . . 124.4(4) ?
    C7 C8 H8 . . 119.5 ?
    C9 C8 C7 . . 121.1(5) ?
    C9 C8 H8 . . 119.5 ?
    C8 C9 H9 . . 120.5 ?
    C8 C9 C10 . . 118.9(4) ?
    C10 C9 H9 . . 120.5 ?
    C9 C10 H10 . . 120.4 ?
    C11 C10 C9 . . 119.3(4) ?
    C11 C10 H10 . . 120.4 ?
    N2 C11 C10 . . 121.2(4) ?
    N2 C11 H11 . . 119.4 ?
    C10 C11 H11 . . 119.4 ?
    C7 C12 H12A . . 109.5 ?
    C7 C12 H12B . . 109.5 ?
    C7 C12 H12C . . 109.5 ?
    H12A C12 H12B . . 109.5 ?
    H12A C12 H12C . . 109.5 ?
    H12B C12 H12C . . 109.5 ?
loop_
    _geom_hbond_atom_site_label_D
    _geom_hbond_atom_site_label_H
    _geom_hbond_atom_site_label_A
    _geom_hbond_site_symmetry_A
    _geom_hbond_distance_DH
    _geom_hbond_distance_HA
    _geom_hbond_distance_DA
    _geom_hbond_angle_DHA
    _geom_hbond_publ_flag
    O3 H3A O2 . 0.85(2) 1.89(2) 2.731(4) 171(4) yes
    O3 H3B Br1 2_766 0.86(2) 2.44(2) 3.282(3) 168(4) yes
    O4 H4A O2 2_666 0.85(2) 1.91(3) 2.721(4) 161(5) yes
    O4 H4B Br2 2_666 0.83(4) 2.59(4) 3.403(3) 167(4) yes
_shelx_space_group_comment
;
The symmetry employed for this shelxl refinement is uniquely defined
by the following loop, which should always be used as a source of
symmetry information in preference to the above space-group names.
They are only intended as comments.
;
_shelx_estimated_absorpt_T_min     0.402
_shelx_estimated_absorpt_T_max     0.606
_shelx_hkl_file
;
 -11  -2   0   23.47   14.72
 -11  -1  -2  136.16   19.60
 -11  -1  -1   25.49   13.80
 -11  -1   0  266.29   25.26
 -11  -1   2   59.88   14.99
 -11  -1   3   19.75   13.84
 -11  -1   4   98.94   19.11
 -11   0  -3  109.95   19.22
 -11   0  -2   15.99   12.67
 -11   0  -1  132.99   18.01
 -11   0   0  122.64   16.57
 -11   0   0  180.73   18.94
 -11   0   1   24.10   12.37
 -11   0   2   21.04   12.40
 -11   0   3  144.33   20.53
 -11   0   4   77.82   17.35
 -11   1  -1   49.68   13.57
 -11   1  -1   62.65   14.22
 -11   1   0   27.69   12.29
 -11   1   0    8.51   11.96
 -11   1   1   16.37   12.17
 -11   1   2   53.89   15.31
 -11   1   3   -7.79   11.91
 -11   1   4   32.48   15.11
 -11   2  -3   47.07   14.78
 -11   2  -2   32.40   14.24
 -11   2  -1    9.66   12.86
 -11   2   0  280.52   24.91
 -11   2   1  103.58   18.74
 -11   2   2   80.31   18.09
 -11   2   3    1.20   12.78
 -11   2   4   69.24   16.80
 -11   3  -4  107.32   18.63
 -11   3  -3   13.86   13.12
 -11   3  -2   24.98   13.55
 -11   3  -1  175.53   22.83
 -11   3   0  154.88   21.03
 -11   3   1   45.14   15.71
 -11   3   2   53.90   16.13
 -11   3   3   55.36   16.84
 -11   4  -4  -10.36   13.16
 -11   4  -3    6.99   14.02
 -11   4  -2   41.55   16.52
 -11   4  -1   92.71   19.02
 -11   4   0   19.83   16.03
 -11   4   1   17.47   14.40
 -11   4   2    7.49   13.66
 -11   5  -3    8.35   13.85
 -11   5  -2  -14.30   14.90
 -11   5  -1   -9.71   13.73
 -11   5   0   36.11   16.25
 -11   5   1   26.62   16.27
 -10  -4  -1  271.66   28.69
 -10  -4   0   22.16   16.82
 -10  -4   1   -5.17   13.32
 -10  -4   2   83.90   18.81
 -10  -3  -2   25.85   15.88
 -10  -3  -1   13.89   13.80
 -10  -3   0   19.24   13.82
 -10  -3   1   -2.76   13.05
 -10  -3   2    6.02   11.91
 -10  -3   4   48.14   13.37
 -10  -3   5   26.34   12.86
 -10  -3   6   43.41   14.64
 -10  -2  -3   67.27   17.01
 -10  -2  -2   34.43   14.07
 -10  -2  -1  263.52   24.59
 -10  -2   0   42.68   13.67
 -10  -2   1  374.34   26.83
 -10  -2   2   89.36   15.83
 -10  -2   3  230.36   20.97
 -10  -2   4    8.76   10.98
 -10  -2   5  265.76   24.25
 -10  -2   6  195.65   22.31
 -10  -1  -4  -14.47   12.44
 -10  -1  -3  137.02   19.09
 -10  -1  -2  145.64   18.88
 -10  -1  -1  245.49   21.61
 -10  -1   0   33.65   11.27
 -10  -1   1  239.77   20.11
 -10  -1   1  236.07   19.39
 -10  -1   2  -12.13   10.64
 -10  -1   3   33.32   11.97
 -10  -1   4  102.06   16.94
 -10  -1   5  282.44   25.92
 -10  -1   6   14.21   13.15
 -10   0  -5   31.52   13.46
 -10   0  -4   35.01   14.63
 -10   0  -3   39.76   13.08
 -10   0  -2   -9.08   11.14
 -10   0  -2   24.95   11.50
 -10   0  -1    1.97    9.58
 -10   0  -1  -20.03   10.55
 -10   0   0   -3.46    9.87
 -10   0   0    4.55    9.21
 -10   0   1    6.89    8.69
 -10   0   1    6.29    9.47
 -10   0   2   45.27   12.21
 -10   0   3   33.12   11.65
 -10   0   4   25.41   12.40
 -10   0   5   -9.12   13.64
 -10   0   6   44.37   16.47
 -10   1  -3   28.83   12.01
 -10   1  -2   64.49   13.79
 -10   1  -1  109.72   16.70
 -10   1   0   85.65   13.97
 -10   1   1  292.10   23.03
 -10   1   1  247.94   19.08
 -10   1   2  226.89   20.71
 -10   1   3    7.51   11.17
 -10   1   4   38.79   13.88
 -10   1   5  139.10   20.69
 -10   1   6  118.38   20.37
 -10   2  -5  304.74   24.54
 -10   2  -4   22.51   11.52
 -10   2  -3   85.90   15.48
 -10   2  -2   -0.52   11.01
 -10   2  -1  277.53   23.23
 -10   2   0  -13.83   10.96
 -10   2   1  570.66   31.96
 -10   2   2   88.59   15.76
 -10   2   3   69.91   15.99
 -10   2   4   13.46   12.13
 -10   2   5  208.95   24.13
 -10   2   6  -17.39   16.69
 -10   3  -6   40.56   14.43
 -10   3  -5   50.67   15.14
 -10   3  -4   -2.50   11.06
 -10   3  -3    7.49   12.17
 -10   3  -2   29.07   13.39
 -10   3  -1  -42.58   14.09
 -10   3   0  144.69   19.77
 -10   3   1   97.54   16.76
 -10   3   2  -14.24   12.64
 -10   3   3   27.05   13.98
 -10   3   4   24.09   14.20
 -10   3   5   26.64   15.50
 -10   4  -6   15.34   14.39
 -10   4  -5   25.22   13.68
 -10   4  -4  175.68   21.35
 -10   4  -3   18.44   13.00
 -10   4  -2  188.92   22.22
 -10   4  -1   35.82   14.30
 -10   4   0   34.16   14.76
 -10   4   1   46.72   15.11
 -10   4   2  306.86   27.12
 -10   4   3   24.69   15.09
 -10   4   4   38.18   15.57
 -10   4   5   -1.11   14.43
 -10   5  -6  -15.87   13.53
 -10   5  -5  112.47   17.93
 -10   5  -4    5.41   12.75
 -10   5  -3  159.72   20.81
 -10   5  -2   42.98   14.90
 -10   5  -1   65.91   14.50
 -10   5   0   33.70   13.17
 -10   5   1  375.49   30.10
 -10   5   2   21.36   14.56
 -10   5   3  127.91   20.71
 -10   5   4   11.97   14.93
 -10   6  -6   29.87   14.94
 -10   6  -5   24.26   15.69
 -10   6  -4   55.79   15.82
 -10   6  -3   29.20   14.86
 -10   6  -2    0.15   12.82
 -10   6  -1   24.96   14.45
 -10   6   0  163.15   23.11
 -10   6   1   25.99   14.28
 -10   6   2   -7.59   15.15
 -10   6   3   77.17   18.97
 -10   7  -5  -18.62   15.11
 -10   7  -4  -21.63   15.20
 -10   7  -3   25.62   14.41
 -10   7  -2  119.30   21.21
 -10   7  -1   14.35   14.57
 -10   7   0   18.56   14.62
 -10   7   1   -3.84   15.70
  -9  -6   0  154.12   24.31
  -9  -6   1  237.00   26.47
  -9  -6   2    7.15   15.85
  -9  -6   3   54.59   17.38
  -9  -5  -2  168.82   24.60
  -9  -5  -1   58.78   17.55
  -9  -5   0  108.79   19.04
  -9  -5   1   22.95   13.74
  -9  -5   2   46.93   17.41
  -9  -5   3   20.23   15.16
  -9  -5   7  -20.80   12.21
  -9  -4  -3   36.37   17.28
  -9  -4  -2   56.01   18.22
  -9  -4  -1   41.65   16.59
  -9  -4   0   -5.85   12.16
  -9  -4   1  184.05   21.23
  -9  -4   2  170.56   20.14
  -9  -4   3   30.89   13.21
  -9  -4   4   74.49   13.46
  -9  -4   5   64.68   12.31
  -9  -4   6   13.90   11.31
  -9  -4   7  126.05   18.34
  -9  -3  -4    9.73   13.48
  -9  -3  -3  132.13   20.57
  -9  -3  -2   74.42   16.02
  -9  -3  -1  127.76   18.98
  -9  -3   0  140.63   18.93
  -9  -3   1  524.60   30.19
  -9  -3   2   44.13   12.81
  -9  -3   3   55.76   13.18
  -9  -3   3   77.41   12.95
  -9  -3   4   72.78   13.55
  -9  -3   5  252.33   21.57
  -9  -3   6  102.91   16.07
  -9  -3   7  352.17   26.92
  -9  -3   8    4.97   12.35
  -9  -2  -5   12.94   13.19
  -9  -2  -4   79.48   16.88
  -9  -2  -3   19.91   10.66
  -9  -2  -2   87.96   15.34
  -9  -2  -1    4.67    9.41
  -9  -2   0  428.64   26.42
  -9  -2   0   -2.99    4.37
  -9  -2   1   78.26   13.58
  -9  -2   1  129.15   13.92
  -9  -2   2   40.64   10.19
  -9  -2   2   65.67   13.06
  -9  -2   3   10.75    9.11
  -9  -2   3   -6.27    9.98
  -9  -2   4  209.21   19.09
  -9  -2   5    2.24   10.23
  -9  -2   6  178.63   19.54
  -9  -2   7   68.01   15.96
  -9  -2   8   31.29   14.69
  -9  -1  -6   -0.78   12.55
  -9  -1  -5   11.53   12.49
  -9  -1  -4   -5.31   12.07
  -9  -1  -3   -8.32   10.96
  -9  -1  -2   60.18   13.86
  -9  -1  -1   35.79   11.37
  -9  -1  -1   64.64   11.12
  -9  -1   0   15.92    8.14
  -9  -1   0   33.54    9.89
  -9  -1   1   27.03    8.80
  -9  -1   1   27.70    9.75
  -9  -1   2   66.85   11.81
  -9  -1   2   58.51   11.67
  -9  -1   3   16.16    9.95
  -9  -1   4   26.69   10.76
  -9  -1   5    1.10   10.65
  -9  -1   6   57.24   14.97
  -9  -1   7   83.98   17.15
  -9  -1   8   44.62   15.38
  -9   0  -7  118.63   20.68
  -9   0  -3  261.83   18.72
  -9   0  -2   14.36    8.70
  -9   0  -1  130.40   15.21
  -9   0   0   35.17   10.00
  -9   0   0   36.17   10.30
  -9   0   1  574.98   26.13
  -9   0   1  541.33   27.30
  -9   0   2    7.13    7.64
  -9   0   2  -11.76   10.02
  -9   0   3  582.17   28.58
  -9   0   4   53.42   13.44
  -9   0   5  154.62   19.05
  -9   0   6   -1.55   12.55
  -9   0   7  445.03   33.75
  -9   0   8   18.82   14.21
  -9   1  -5   23.16   10.83
  -9   1  -4  474.09   26.50
  -9   1  -3  243.49   19.86
  -9   1  -2   97.87   14.17
  -9   1  -1   11.49    8.90
  -9   1   0  430.05   25.04
  -9   1   1   23.17    9.80
  -9   1   2  576.18   29.51
  -9   1   3  328.01   24.14
  -9   1   4    6.16    9.82
  -9   1   5   37.52   13.24
  -9   1   6  263.13   25.89
  -9   1   7  168.53   23.40
  -9   1   8  107.55   21.77
  -9   2  -6   12.72   11.82
  -9   2  -5  126.57   15.86
  -9   2  -4  117.60   16.04
  -9   2  -3   35.38   12.02
  -9   2  -2   46.55   12.14
  -9   2  -1   81.78   13.50
  -9   2   0   -4.70    9.05
  -9   2   1   42.16   12.26
  -9   2   2   32.29   12.30
  -9   2   3   26.41   11.28
  -9   2   4   27.00   11.16
  -9   2   5   47.50   13.32
  -9   2   6   16.50   13.91
  -9   2   7  -15.80   15.05
  -9   3  -7   57.73   15.26
  -9   3  -6   30.83   13.21
  -9   3  -5    8.47   10.45
  -9   3  -4  111.80   16.10
  -9   3  -3  363.88   25.14
  -9   3  -2   84.04   15.06
  -9   3  -1  165.09   18.19
  -9   3   0   17.16   10.97
  -9   3   1  131.30   17.93
  -9   3   2   11.43   11.97
  -9   3   3  538.01   32.33
  -9   3   4  131.78   18.67
  -9   3   5  123.73   19.21
  -9   3   6   -9.45   13.68
  -9   3   7  107.95   22.05
  -9   4  -8   39.96   15.39
  -9   4  -7  129.55   20.40
  -9   4  -6   99.66   17.42
  -9   4  -5   16.72   13.39
  -9   4  -4  644.14   33.91
  -9   4  -3  396.54   27.13
  -9   4  -2   45.07   13.23
  -9   4  -1  110.97   16.94
  -9   4   0   59.92   14.85
  -9   4   1  148.14   19.21
  -9   4   2  237.57   22.85
  -9   4   3  397.59   29.33
  -9   4   4    6.59   12.47
  -9   4   5  123.94   21.16
  -9   4   6   64.36   17.43
  -9   5  -8   68.29   16.71
  -9   5  -7   -6.68   13.63
  -9   5  -6   15.47   14.11
  -9   5  -5   26.72   13.18
  -9   5  -4  167.60   20.33
  -9   5  -3   -8.03   10.44
  -9   5  -2   49.59   14.78
  -9   5  -1    7.06   11.92
  -9   5   0   44.25   15.15
  -9   5   1   18.96   12.40
  -9   5   2   97.32   17.58
  -9   5   3   -6.33   12.98
  -9   5   4    2.04   12.58
  -9   5   5   24.71   14.91
  -9   6  -8   22.02   15.38
  -9   6  -7   61.32   18.08
  -9   6  -6   42.02   14.85
  -9   6  -5   16.19   13.79
  -9   6  -4   -1.85   11.71
  -9   6  -3    1.65   11.75
  -9   6  -2   24.29   12.58
  -9   6  -1   37.09   13.47
  -9   6   0  171.59   21.09
  -9   6   1  -19.41   13.57
  -9   6   2   27.90   13.58
  -9   6   3   78.78   17.41
  -9   6   4   95.13   19.78
  -9   7  -7  162.98   24.13
  -9   7  -6   16.97   15.30
  -9   7  -5   80.41   17.63
  -9   7  -4   40.60   14.87
  -9   7  -3  138.87   20.05
  -9   7  -2   19.27   12.43
  -9   7  -1  250.92   24.87
  -9   7   0   37.22   14.99
  -9   7   1   51.28   16.94
  -9   7   2  106.36   19.65
  -9   7   3  215.31   25.16
  -9   8  -6    1.66   15.32
  -9   8  -5   23.58   13.11
  -9   8  -4   86.72   18.65
  -9   8  -3   12.90   15.64
  -9   8  -2  186.37   23.63
  -9   8  -1   35.87   14.75
  -9   8   0   30.09   14.81
  -9   8   1   17.87   14.57
  -9   8   2   69.64   18.43
  -9   9  -5   -9.75   14.46
  -9   9  -4   10.57   15.07
  -9   9  -3   -0.80   14.95
  -9   9  -2  -16.58   14.75
  -9   9  -1   29.54   15.25
  -8  -7   0  274.10   31.06
  -8  -7   1   -7.44   15.06
  -8  -7   2  237.57   28.25
  -8  -7   3   20.34   15.00
  -8  -7   4  130.19   22.02
  -8  -6  -2   24.56   16.31
  -8  -6  -1   57.71   18.22
  -8  -6   0   46.52   16.69
  -8  -6   1   46.89   17.12
  -8  -6   2    8.84   13.78
  -8  -6   3    8.78   13.00
  -8  -6   4   14.80   13.40
  -8  -6   7   18.16   11.63
  -8  -6   8   21.63   13.25
  -8  -5  -4   37.02   18.19
  -8  -5  -3  108.67   20.40
  -8  -5  -2    8.54   14.49
  -8  -5  -1    7.29   12.89
  -8  -5   0   74.81   16.33
  -8  -5   1   48.40   14.53
  -8  -5   2   66.32   16.20
  -8  -5   3  166.31   19.69
  -8  -5   4   17.72   13.28
  -8  -5   4   14.06    8.00
  -8  -5   5    2.66    8.35
  -8  -5   6  115.89   15.09
  -8  -5   7   67.08   13.74
  -8  -5   8   11.89   11.11
  -8  -5   9   93.76   17.69
  -8  -4  -5    2.95   15.81
  -8  -4  -4  573.68   36.99
  -8  -4  -3  187.30   22.84
  -8  -4  -2  122.54   18.53
  -8  -4  -1   -1.24   10.91
  -8  -4   0  632.58   33.82
  -8  -4   1    3.45   10.31
  -8  -4   2  895.83   38.17
  -8  -4   3  102.63   11.68
  -8  -4   3  100.25   15.83
  -8  -4   4  167.94   18.49
  -8  -4   4  210.11   16.86
  -8  -4   5   -2.37    8.66
  -8  -4   6  451.77   27.84
  -8  -4   7   47.74   13.54
  -8  -4   8  321.86   25.68
  -8  -4   9  126.04   18.27
  -8  -3  -6  -18.12   14.76
  -8  -3  -5  269.34   26.43
  -8  -3  -4  413.61   30.00
  -8  -3  -3   75.95   16.46
  -8  -3  -2    3.02   10.08
  -8  -3  -1  273.81   22.32
  -8  -3   0  206.47   19.77
  -8  -3   1  264.51   16.57
  -8  -3   1  239.48   19.76
  -8  -3   2  434.73   21.04
  -8  -3   2  439.69   25.19
  -8  -3   3   -8.09    7.94
  -8  -3   3    0.76    8.63
  -8  -3   4    4.15    7.87
  -8  -3   4   12.58   10.38
  -8  -3   5  141.06   15.86
  -8  -3   6  117.30   16.17
  -8  -3   7   37.35   13.19
  -8  -3   8  103.07   16.50
  -8  -3   9   11.51   12.82
  -8  -2  -7   22.48   13.91
  -8  -2  -6  -16.13   13.90
  -8  -2  -5   -6.50   11.33
  -8  -2  -4   14.81   10.83
  -8  -2  -3  184.98   19.26
  -8  -2  -2    5.83    8.81
  -8  -2  -1   24.29    8.23
  -8  -2   0    4.81    5.65
  -8  -2   0    0.99    7.64
  -8  -2   1   36.91    8.49
  -8  -2   1   47.72   11.08
  -8  -2   2  174.65   15.79
  -8  -2   2  173.86   14.19
  -8  -2   3  348.24   20.71
  -8  -2   3  305.95   19.11
  -8  -2   4   60.49   11.83
  -8  -2   5   37.42   10.21
  -8  -2   6   22.48   11.02
  -8  -2   7   36.14   12.95
  -8  -2   8    3.61   11.56
  -8  -2   9   60.44   16.33
  -8  -1  -7   84.99   18.84
  -8  -1  -6  110.81   18.67
  -8  -1  -5  -19.76   12.45
  -8  -1  -4  764.66   35.91
  -8  -1  -3   28.43    8.55
  -8  -1  -3  115.76   14.47
  -8  -1  -2  465.18   20.74
  -8  -1  -2  502.02   26.63
  -8  -1  -1  194.35   14.33
  -8  -1  -1  206.11   17.44
  -8  -1   0  133.45   14.17
  -8  -1   0  134.97   12.61
  -8  -1   1    9.24    7.16
  -8  -1   1   -3.44    6.82
  -8  -1   2  655.54   24.36
  -8  -1   2  695.96   26.76
  -8  -1   3  344.08   20.52
  -8  -1   3  334.89   18.34
  -8  -1   4  195.64   17.53
  -8  -1   5  105.61   15.64
  -8  -1   6  329.09   24.44
  -8  -1   7  112.44   18.09
  -8  -1   8  297.54   25.71
  -8  -1   9  186.11   23.87
  -8   0  -8  197.38   23.96
  -8   0  -4  234.80   17.02
  -8   0  -3   96.56   12.56
  -8   0  -2  477.44   23.29
  -8   0  -1   -3.29    7.60
  -8   0   0  299.93   19.34
  -8   0   1  158.57   14.55
  -8   0   1  145.56   12.81
  -8   0   2  680.69   23.91
  -8   0   2  825.36   31.11
  -8   0   3    0.73    5.51
  -8   0   3    5.06    8.81
  -8   0   4   66.67   12.62
  -8   0   5  148.47   17.31
  -8   0   6  143.86   17.99
  -8   0   7   30.50   13.29
  -8   0   8  215.56   22.34
  -8   0   9    3.63   13.85
  -8   1  -6   19.17   10.60
  -8   1  -5   -1.59    8.42
  -8   1  -4   -8.84    8.63
  -8   1  -3   -7.07    8.15
  -8   1  -2   28.54    9.65
  -8   1  -1   44.99    9.69
  -8   1   0   21.25    8.84
  -8   1   1   32.32    9.93
  -8   1   2   20.85    9.16
  -8   1   3   54.36   11.37
  -8   1   4   15.04   10.03
  -8   1   5   14.63   12.90
  -8   1   6   34.11   13.40
  -8   1   7   23.86   14.27
  -8   1   8   16.78   14.01
  -8   1   9   -9.35   14.56
  -8   2  -8  199.18   20.40
  -8   2  -7  204.28   19.84
  -8   2  -6   17.99   10.50
  -8   2  -5   78.60   13.82
  -8   2  -4  182.55   17.74
  -8   2  -3  122.76   14.16
  -8   2  -2  270.92   19.45
  -8   2  -1  553.19   27.64
  -8   2   0   30.78   10.23
  -8   2   1  185.34   17.75
  -8   2   2  225.00   20.23
  -8   2   3  209.74   19.31
  -8   2   4   91.34   14.58
  -8   2   5  387.81   26.36
  -8   2   6   -0.54   12.45
  -8   2   7   74.34   17.68
  -8   2   8   91.35   18.93
  -8   3  -9   61.48   16.57
  -8   3  -8  366.61   27.85
  -8   3  -7   20.07   11.65
  -8   3  -6  109.36   15.54
  -8   3  -5   22.63   10.29
  -8   3  -4  391.74   24.40
  -8   3  -3   27.19    8.80
  -8   3  -2  946.96   36.50
  -8   3  -1   22.84   10.88
  -8   3   0  427.46   25.86
  -8   3   1   50.49   11.76
  -8   3   2  580.07   30.98
  -8   3   3   61.52   13.90
  -8   3   4  562.34   31.22
  -8   3   5   13.71   10.67
  -8   3   6   63.02   16.45
  -8   3   7   49.97   17.43
  -8   3   8  424.59   35.66
  -8   4  -9   99.22   19.58
  -8   4  -8   48.65   15.19
  -8   4  -7    9.95   12.44
  -8   4  -6   23.62   11.11
  -8   4  -5   35.31   13.11
  -8   4  -4   52.24   12.49
  -8   4  -3  176.60   18.70
  -8   4  -2   49.71   11.95
  -8   4  -1   15.77    9.42
  -8   4   0  168.95   18.85
  -8   4   1  109.89   15.36
  -8   4   2    3.97   10.27
  -8   4   3  204.27   21.42
  -8   4   4  213.17   21.85
  -8   4   5   13.27   12.34
  -8   4   6   50.06   15.28
  -8   4   7   29.26   17.14
  -8   5  -9   -5.13   15.41
  -8   5  -8   58.09   16.00
  -8   5  -7   88.79   17.06
  -8   5  -6  -15.94   12.93
  -8   5  -5   85.12   15.87
  -8   5  -4   -7.49    9.86
  -8   5  -3   19.56    9.81
  -8   5  -2  436.18   26.99
  -8   5  -1  435.23   27.32
  -8   5   0  -13.43   10.95
  -8   5   1  102.30   15.79
  -8   5   2   -4.93   11.17
  -8   5   3   52.07   13.84
  -8   5   4  216.82   21.91
  -8   5   5  288.48   26.84
  -8   5   6    4.29   13.05
  -8   6  -9   -1.44   14.43
  -8   6  -8  200.70   23.66
  -8   6  -7    5.27   12.69
  -8   6  -6  258.79   24.94
  -8   6  -5   40.49   14.86
  -8   6  -4   84.98   15.92
  -8   6  -3   66.88   14.38
  -8   6  -2  795.94   36.64
  -8   6  -1  119.10   17.37
  -8   6   0  252.47   23.33
  -8   6   1   37.79   13.87
  -8   6   2   92.18   17.01
  -8   6   3   14.62   12.73
  -8   6   4  376.57   30.47
  -8   6   5   64.27   17.63
  -8   6   6   82.42   18.80
  -8   7  -9   90.56   19.77
  -8   7  -8   44.52   17.72
  -8   7  -7   55.28   17.44
  -8   7  -6   31.54   15.37
  -8   7  -5   12.21   13.71
  -8   7  -4  -22.69   12.85
  -8   7  -3  138.59   17.99
  -8   7  -2  136.47   18.12
  -8   7  -1    3.77   11.69
  -8   7   0   38.59   12.65
  -8   7   1   12.95   12.49
  -8   7   2   18.93   13.85
  -8   7   3  190.94   22.23
  -8   7   4   95.93   18.51
  -8   8  -8    6.95   15.34
  -8   8  -7  -11.76   15.00
  -8   8  -6    6.70   13.51
  -8   8  -5   80.68   17.72
  -8   8  -4   43.78   14.71
  -8   8  -3   -7.89   11.13
  -8   8  -2   -3.07   11.88
  -8   8  -1   28.89   14.65
  -8   8   0   -0.67   12.01
  -8   8   1  163.83   21.92
  -8   8   2   48.93   16.00
  -8   8   3   -4.70   13.80
  -8   9  -7   -4.09   14.25
  -8   9  -6  218.78   25.97
  -8   9  -5   54.86   16.06
  -8   9  -4   56.40   16.32
  -8   9  -3   52.16   15.29
  -8   9  -2   43.02   15.43
  -8   9  -1   -4.36   13.24
  -8   9   0  161.46   21.69
  -8   9   1  157.84   21.58
  -8  10  -5   -5.00   13.48
  -8  10  -4   42.02   15.11
  -8  10  -3   22.16   12.82
  -8  10  -2   46.54   16.87
  -8  10  -1   62.56   16.98
  -7  -8   0   -9.63   15.80
  -7  -8   1  260.54   29.13
  -7  -8   2  196.49   26.48
  -7  -8   3    5.39   14.75
  -7  -8   4   12.14   15.94
  -7  -8   5  217.65   26.31
  -7  -7  -2   19.99   17.77
  -7  -7  -1   -8.97   14.57
  -7  -7   0   83.42   20.31
  -7  -7   1   73.37   17.37
  -7  -7   2   37.96   16.80
  -7  -7   3   14.21   14.31
  -7  -7   4   21.85   14.84
  -7  -7   5   25.77   15.58
  -7  -7   6  -14.37   13.73
  -7  -7   7   42.61   13.12
  -7  -7   8   -3.02   11.38
  -7  -6  -4  185.39   25.92
  -7  -6  -3   30.54   17.19
  -7  -6  -2  215.93   24.99
  -7  -6  -1   60.19   15.85
  -7  -6   0   82.73   18.33
  -7  -6   1    8.65   12.01
  -7  -6   2  303.47   26.32
  -7  -6   3   31.14   14.37
  -7  -6   4  231.36   23.40
  -7  -6   5   36.56   10.14
  -7  -6   5   36.69   14.17
  -7  -6   6  195.26   17.78
  -7  -6   7   27.20   10.56
  -7  -6   8  299.67   23.49
  -7  -6   9   61.63   15.64
  -7  -5  -5  327.53   31.56
  -7  -5  -4  175.40   24.64
  -7  -5  -3  353.47   30.44
  -7  -5  -2  339.09   28.04
  -7  -5  -1  147.49   19.29
  -7  -5   0  195.73   20.32
  -7  -5   1  227.79   21.21
  -7  -5   2  484.84   29.52
  -7  -5   3  182.00   19.66
  -7  -5   3  150.45   12.43
  -7  -5   4  237.05   21.82
  -7  -5   4  243.34   16.44
  -7  -5   5  161.67   18.10
  -7  -5   5  182.19   15.90
  -7  -5   6   55.45   11.13
  -7  -5   7  319.25   22.87
  -7  -5   8  215.08   20.56
  -7  -5   9   38.16   13.94
  -7  -5  10   47.88   14.88
  -7  -4  -6   33.00   15.85
  -7  -4  -5   88.09   18.01
  -7  -4  -4   35.66   13.36
  -7  -4  -3  120.19   18.09
  -7  -4  -2   10.36   11.90
  -7  -4  -1    5.19    9.87
  -7  -4   0  179.93   19.06
  -7  -4   1   45.53   11.46
  -7  -4   2    5.09    5.88
  -7  -4   2   -6.99    9.43
  -7  -4   3  139.82   17.11
  -7  -4   3  141.50   12.55
  -7  -4   4    9.97    6.55
  -7  -4   4    5.98    9.19
  -7  -4   5   12.01   10.13
  -7  -4   5    4.77    8.33
  -7  -4   6    9.02    8.52
  -7  -4   7  104.40   15.44
  -7  -4   8   54.16   13.46
  -7  -4   9   32.48   13.57
  -7  -4  10    3.08   12.54
  -7  -3  -7   -6.39   14.55
  -7  -3  -6    7.49   13.65
  -7  -3  -5    5.41   10.97
  -7  -3  -4   21.46   12.41
  -7  -3  -3   56.82   12.42
  -7  -3  -2  266.11   20.68
  -7  -3  -1  204.38   18.31
  -7  -3   0    5.45    7.90
  -7  -3   0    4.82    5.08
  -7  -3   1   -6.54    5.14
  -7  -3   1   12.87    9.40
  -7  -3   2   33.26    8.30
  -7  -3   2   34.81   10.01
  -7  -3   3   10.27    6.98
  -7  -3   3   13.38    8.62
  -7  -3   4  281.09   18.10
  -7  -3   4  298.83   19.54
  -7  -3   5   58.69   10.91
  -7  -3   6   -3.76    9.54
  -7  -3   7   -2.20    9.30
  -7  -3   8  244.15   22.43
  -7  -3   9   54.08   14.94
  -7  -3  10   67.68   15.59
  -7  -2  -8  212.33   24.10
  -7  -2  -7   58.17   14.55
  -7  -2  -6  173.64   19.42
  -7  -2  -5   33.85   12.21
  -7  -2  -4   88.09   14.38
  -7  -2  -3  178.35   17.52
  -7  -2  -2 1105.00   37.23
  -7  -2  -1    4.41    7.05
  -7  -2  -1   19.16    6.13
  -7  -2   0  214.11   12.62
  -7  -2   0  194.46   14.99
  -7  -2   1  276.43   17.25
  -7  -2   1  266.55   14.82
  -7  -2   2  855.63   27.07
  -7  -2   2  866.97   28.68
  -7  -2   3  233.88   15.93
  -7  -2   3  205.31   14.88
  -7  -2   4 1076.08   31.25
  -7  -2   4 1214.25   36.77
  -7  -2   5   -6.72    8.27
  -7  -2   6  165.21   16.79
  -7  -2   7  185.86   18.96
  -7  -2   8  525.77   30.95
  -7  -2   9   21.23   12.66
  -7  -2  10  497.93   34.14
  -7  -1  -8   38.21   16.39
  -7  -1  -7  198.15   21.48
  -7  -1  -6   -0.95   10.57
  -7  -1  -5  387.40   26.10
  -7  -1  -4   43.16    7.60
  -7  -1  -4   59.10   11.79
  -7  -1  -3  987.30   27.86
  -7  -1  -2  164.26   15.25
  -7  -1  -2  125.08   11.02
  -7  -1  -1   96.59   10.01
  -7  -1  -1   90.58   11.44
  -7  -1   0  105.80   10.71
  -7  -1   0  109.85   11.80
  -7  -1   1  671.29   23.83
  -7  -1   1  727.90   25.29
  -7  -1   2   -2.60    5.25
  -7  -1   2   -0.98    6.43
  -7  -1   3  673.19   22.25
  -7  -1   3  713.01   27.08
  -7  -1   4  545.92   25.79
  -7  -1   5   47.97   11.93
  -7  -1   6   -2.57    9.06
  -7  -1   7  276.34   22.25
  -7  -1   8    7.89   11.67
  -7  -1   9  196.39   23.00
  -7  -1  10  108.85   19.19
  -7   0  -9   33.06   16.34
  -7   0  -6   12.70    8.35
  -7   0  -5   17.54    7.47
  -7   0  -4   24.77    8.39
  -7   0  -3   71.36    9.95
  -7   0  -2  124.35   11.54
  -7   0  -1  286.98   16.77
  -7   0   0    1.40    6.57
  -7   0   1   98.28   11.39
  -7   0   2   14.37    5.76
  -7   0   2    7.47    6.71
  -7   0   3   25.54    5.55
  -7   0   3   23.54    7.96
  -7   0   4  118.11   13.51
  -7   0   5  292.73   21.29
  -7   0   6   -0.80    9.54
  -7   0   7   24.58   10.71
  -7   0   8    2.43   12.82
  -7   0   9   -1.31   12.65
  -7   0  10   88.43   18.52
  -7   1  -8  192.45   18.76
  -7   1  -7   10.18    8.73
  -7   1  -6  382.71   22.97
  -7   1  -5    3.40    7.84
  -7   1  -4  233.04   17.27
  -7   1  -3   98.89   12.31
  -7   1  -2  827.28   28.67
  -7   1  -1  106.05   12.09
  -7   1   0  755.45   28.27
  -7   1   1   -0.60    7.09
  -7   1   2  331.08   20.15
  -7   1   3  134.50   14.01
  -7   1   4 1659.26   44.78
  -7   1   5   39.28   11.08
  -7   1   6  514.14   29.71
  -7   1   7   11.80   12.08
  -7   1   8  383.33   29.28
  -7   1   9   15.35   14.38
  -7   1  10  412.03   33.76
  -7   2  -9  127.24   17.70
  -7   2  -8   14.79   10.51
  -7   2  -7  599.19   30.54
  -7   2  -6   48.05   11.27
  -7   2  -5  314.92   21.22
  -7   2  -4   23.66    8.96
  -7   2  -3  885.40   31.73
  -7   2  -2  232.42   17.16
  -7   2  -1  858.86   31.26
  -7   2   0  394.91   22.00
  -7   2   1  130.36   14.18
  -7   2   2    5.38    8.10
  -7   2   3 1039.93   36.45
  -7   2   4  508.89   27.07
  -7   2   5  141.31   16.44
  -7   2   6   71.71   15.13
  -7   2   7   81.32   16.61
  -7   2   8   14.33   12.76
  -7   2   9  117.53   21.67
  -7   3 -10   24.40   15.87
  -7   3  -9   17.33   12.58
  -7   3  -8   56.76   13.94
  -7   3  -7  205.17   20.04
  -7   3  -6   76.46   12.99
  -7   3  -5   -1.23    8.52
  -7   3  -4  103.29   14.44
  -7   3  -3   38.02   10.55
  -7   3  -2    1.09    8.22
  -7   3  -1  121.88   14.40
  -7   3   0  136.85   15.24
  -7   3   1   88.24   12.36
  -7   3   2  107.71   14.51
  -7   3   3   11.08   10.06
  -7   3   4   -0.55    9.05
  -7   3   5   -2.03    9.23
  -7   3   6    0.04   10.81
  -7   3   7   -1.87   12.27
  -7   3   8   -2.17   13.97
  -7   3   9  -20.94   16.79
  -7   4 -10   44.52   15.57
  -7   4  -9    9.20   13.18
  -7   4  -8    8.86   12.02
  -7   4  -7  190.89   20.45
  -7   4  -6  869.63   36.98
  -7   4  -5   91.94   14.39
  -7   4  -4  120.58   15.75
  -7   4  -3   -0.43    8.59
  -7   4  -2   33.11   10.24
  -7   4  -1   11.13    8.17
  -7   4   0  769.67   32.35
  -7   4   1  158.27   16.49
  -7   4   2  108.03   14.90
  -7   4   3   97.37   14.53
  -7   4   4  165.31   18.11
  -7   4   5   39.16   13.14
  -7   4   6  247.30   23.46
  -7   4   7  123.28   21.67
  -7   4   8   22.69   15.87
  -7   5 -10  123.75   21.79
  -7   5  -9   51.41   16.51
  -7   5  -8   -1.19   13.39
  -7   5  -7  405.68   28.21
  -7   5  -6  550.75   31.54
  -7   5  -5  104.33   15.31
  -7   5  -4  218.91   20.29
  -7   5  -3  120.16   15.92
  -7   5  -2  239.03   20.21
  -7   5  -1  491.02   27.01
  -7   5   0  721.78   33.32
  -7   5   1   99.48   15.17
  -7   5   2  120.78   16.13
  -7   5   3  246.03   22.42
  -7   5   4   77.58   15.21
  -7   5   5  260.42   23.90
  -7   5   6  336.07   28.43
  -7   5   7   27.96   15.19
  -7   6 -10   -6.02   15.99
  -7   6  -9    9.97   15.25
  -7   6  -8   37.17   16.12
  -7   6  -7  227.99   23.25
  -7   6  -6   -9.19   10.77
  -7   6  -5   61.67   13.88
  -7   6  -4   17.88   10.89
  -7   6  -3   12.42   10.68
  -7   6  -2  329.52   23.72
  -7   6  -1  229.98   19.85
  -7   6   0    7.47   10.02
  -7   6   1    4.45    9.64
  -7   6   2   28.68   11.28
  -7   6   3   48.28   13.79
  -7   6   4   60.13   15.26
  -7   6   5  127.74   18.82
  -7   6   6    8.74   12.78
  -7   7 -10  101.32   23.23
  -7   7  -9   34.96   15.68
  -7   7  -8   18.38   14.79
  -7   7  -7   -4.61   12.13
  -7   7  -6  109.60   17.32
  -7   7  -5   -1.55   10.78
  -7   7  -4  135.68   18.32
  -7   7  -3  121.62   16.14
  -7   7  -2  -17.34   11.73
  -7   7  -1   31.43   12.37
  -7   7   0  200.52   20.41
  -7   7   1  124.19   17.83
  -7   7   2   22.43   11.68
  -7   7   3   51.89   15.09
  -7   7   4    6.66   13.01
  -7   7   5   10.04   13.33
  -7   8  -9   22.14   17.80
  -7   8  -8   41.21   15.66
  -7   8  -7   21.86   14.22
  -7   8  -6  160.16   21.07
  -7   8  -5   83.91   16.83
  -7   8  -4  313.02   25.91
  -7   8  -3   -2.98   10.58
  -7   8  -2   75.02   14.91
  -7   8  -1  168.75   19.88
  -7   8   0  402.29   28.01
  -7   8   1   -5.84   12.28
  -7   8   2   82.90   17.14
  -7   8   3   22.93   13.46
  -7   8   4   61.21   17.34
  -7   9  -9   34.28   17.72
  -7   9  -8   -7.29   15.45
  -7   9  -7   56.65   16.21
  -7   9  -6    0.72   13.33
  -7   9  -5  119.25   18.66
  -7   9  -4   25.72   13.13
  -7   9  -3   22.74   12.75
  -7   9  -2   59.70   14.75
  -7   9  -1  212.01   22.49
  -7   9   0   -5.28   11.39
  -7   9   1   86.53   17.49
  -7   9   2   11.62   13.52
  -7   9   3   18.99   14.06
  -7  10  -7    3.31   14.54
  -7  10  -6  -14.01   14.20
  -7  10  -5   -6.51   13.22
  -7  10  -4    2.25   12.03
  -7  10  -3  -10.48   12.89
  -7  10  -2   14.05   12.61
  -7  10  -1   -0.60   12.92
  -7  10   0   10.80   14.04
  -7  10   1   -4.04   13.68
  -7  11  -5   35.79   15.76
  -7  11  -4  180.44   23.50
  -7  11  -3   -1.00   13.23
  -6  -9   0  160.07   25.38
  -6  -9   1   99.68   21.56
  -6  -9   2  117.28   22.71
  -6  -9   3  193.84   25.18
  -6  -9   4    7.40   15.39
  -6  -9   5   31.40   17.34
  -6  -9   6   43.74   16.78
  -6  -8  -2   31.80   16.28
  -6  -8  -1   29.33   17.67
  -6  -8   0   17.04   15.51
  -6  -8   1    5.31   14.70
  -6  -8   2  -15.95   14.02
  -6  -8   3   10.38   13.98
  -6  -8   4   16.19   13.91
  -6  -8   5   52.01   16.10
  -6  -8   6   49.60   16.52
  -6  -8   7   11.77   13.10
  -6  -8   7    9.72   10.66
  -6  -8   8   19.31   12.19
  -6  -8   9   17.89   13.51
  -6  -7  -4   35.70   17.10
  -6  -7  -3   70.87   19.50
  -6  -7  -2  134.47   23.61
  -6  -7  -1   16.32   14.03
  -6  -7   0   23.43   14.84
  -6  -7   1  164.88   21.57
  -6  -7   2  110.96   18.52
  -6  -7   3  342.83   28.34
  -6  -7   4  251.61   24.65
  -6  -7   5    1.16    8.20
  -6  -7   5    0.72   12.12
  -6  -7   6    8.02   11.67
  -6  -7   6    7.64    9.24
  -6  -7   7  190.01   18.57
  -6  -7   7  199.20   21.69
  -6  -7   8   52.59   13.07
  -6  -7   9  170.42   20.54
  -6  -7  10  216.17   23.84
  -6  -6  -5  128.09   24.10
  -6  -6  -4   23.81   14.43
  -6  -6  -3  459.76   34.00
  -6  -6  -2  -27.97   14.27
  -6  -6  -1  311.35   26.89
  -6  -6   0  104.11   17.24
  -6  -6   1  185.43   20.96
  -6  -6   2  169.05   19.40
  -6  -6   3  935.26   40.54
  -6  -6   4   72.68   15.80
  -6  -6   4   52.73    9.08
  -6  -6   5  122.90   12.81
  -6  -6   5  132.97   18.53
  -6  -6   6   10.93    8.09
  -6  -6   6   26.85   11.51
  -6  -6   7  331.75   22.77
  -6  -6   8   11.47   11.24
  -6  -6   9  361.10   26.47
  -6  -6  10   84.92   16.99
  -6  -5  -6   42.30   17.46
  -6  -5  -5   -3.57   15.08
  -6  -5  -4  263.43   25.55
  -6  -5  -3   66.90   15.75
  -6  -5  -2   13.85   10.97
  -6  -5  -1   12.39   11.08
  -6  -5   0   91.01   14.22
  -6  -5   1   25.89   10.32
  -6  -5   2  519.61   28.91
  -6  -5   3  203.97   13.41
  -6  -5   3  198.02   19.56
  -6  -5   4   14.19    9.69
  -6  -5   4   36.82    8.71
  -6  -5   5   12.28    9.95
  -6  -5   5    2.50    6.93
  -6  -5   6  165.90   16.19
  -6  -5   6  148.71   16.09
  -6  -5   7   23.91   10.03
  -6  -5   8   18.71   10.96
  -6  -5   9   35.44   12.50
  -6  -5  10   39.20   13.88
  -6  -5  11   -8.26   14.03
  -6  -4  -7   25.01   16.31
  -6  -4  -6  175.15   22.25
  -6  -4  -5    8.31   12.67
  -6  -4  -4    8.42   10.47
  -6  -4  -3   46.55   11.98
  -6  -4  -2  225.96   20.66
  -6  -4  -1  156.06   16.67
  -6  -4   0  350.58   22.60
  -6  -4   1   22.92    5.52
  -6  -4   1   29.47   10.28
  -6  -4   2   60.50   11.50
  -6  -4   2   45.84    7.17
  -6  -4   3  266.10   19.42
  -6  -4   3  261.53   14.68
  -6  -4   4  542.03   26.71
  -6  -4   4  568.63   22.95
  -6  -4   5    6.29    7.55
  -6  -4   5   13.78    9.17
  -6  -4   6  510.72   25.11
  -6  -4   7    4.59    8.68
  -6  -4   8   59.24   12.79
  -6  -4   9   -0.35   10.39
  -6  -4  10  299.38   25.82
  -6  -4  11  -12.23   13.06
  -6  -3  -8   42.38   16.81
  -6  -3  -7  680.11   38.60
  -6  -3  -6   91.59   16.62
  -6  -3  -5  313.91   24.73
  -6  -3  -4   53.80   11.87
  -6  -3  -3 1493.15   44.64
  -6  -3  -2    3.03    8.44
  -6  -3  -1 1370.83   39.84
  -6  -3   0  352.10   13.53
  -6  -3   0  397.50   21.82
  -6  -3   1  489.94   23.30
  -6  -3   1  466.72   17.04
  -6  -3   2   16.23    7.77
  -6  -3   2   21.10    6.22
  -6  -3   3 1235.93   31.59
  -6  -3   3 1234.30   35.25
  -6  -3   4   17.38    7.69
  -6  -3   4   27.10    8.75
  -6  -3   5 1080.57   31.89
  -6  -3   5 1146.06   35.15
  -6  -3   6  133.16   13.98
  -6  -3   7  257.31   20.57
  -6  -3   8   21.34   11.47
  -6  -3   9  428.75   27.91
  -6  -3  10   31.90   14.35
  -6  -3  11   93.97   18.78
  -6  -2  -9  -16.23   12.84
  -6  -2  -8  227.42   24.02
  -6  -2  -7  224.33   22.11
  -6  -2  -6  -11.66   11.46
  -6  -2  -5   21.15   11.18
  -6  -2  -4  286.60   20.51
  -6  -2  -3   87.04   11.75
  -6  -2  -2  480.39   22.90
  -6  -2  -2  405.18   14.01
  -6  -2  -1  533.79   23.03
  -6  -2  -1  535.24   16.58
  -6  -2   0    7.94    6.37
  -6  -2   0    0.80    3.99
  -6  -2   1   22.39    6.44
  -6  -2   1   21.68    5.50
  -6  -2   2  302.31   16.24
  -6  -2   2  301.61   15.21
  -6  -2   3   72.26    9.02
  -6  -2   3   62.14    8.97
  -6  -2   4  290.14   15.50
  -6  -2   4  311.75   18.52
  -6  -2   5  216.82   16.61
  -6  -2   6   -2.67    8.11
  -6  -2   7    2.43    8.34
  -6  -2   8  103.31   14.87
  -6  -2   9  184.87   20.48
  -6  -2  10    4.20   11.31
  -6  -2  11   30.11   14.51
  -6  -1  -9   19.42   14.02
  -6  -1  -8   65.65   16.15
  -6  -1  -7   98.66   16.21
  -6  -1  -6  283.14   22.52
  -6  -1  -5   27.09    7.41
  -6  -1  -4   33.01    6.90
  -6  -1  -3   20.61    5.93
  -6  -1  -2    6.45    5.07
  -6  -1  -1  651.40   20.17
  -6  -1   0  468.36   19.61
  -6  -1   0  470.21   17.65
  -6  -1   1   43.86    7.03
  -6  -1   1   38.55    7.10
  -6  -1   2   39.58    7.25
  -6  -1   2   15.82    4.76
  -6  -1   3    1.00    4.63
  -6  -1   3    2.92    5.52
  -6  -1   4   13.39    7.42
  -6  -1   4   18.34    5.58
  -6  -1   5  101.52   13.14
  -6  -1   6  439.03   24.84
  -6  -1   7  103.36   15.24
  -6  -1   8   -1.05    9.95
  -6  -1   9   19.76   11.27
  -6  -1  10   56.48   15.55
  -6  -1  11    0.11   14.75
  -6   0 -10   12.67   13.99
  -6   0  -7  520.30   24.62
  -6   0  -6  105.79   12.31
  -6   0  -5  329.69   17.98
  -6   0  -4  256.97   15.27
  -6   0  -3  299.06   15.66
  -6   0  -2   12.47    5.15
  -6   0  -1 2023.45   38.55
  -6   0   0 1891.29   37.71
  -6   0   1  384.86   17.91
  -6   0   2   90.99    9.95
  -6   0   3  704.06   17.44
  -6   0   3  829.37   27.60
  -6   0   4   28.25    8.46
  -6   0   5 1298.84   40.58
  -6   0   6  557.86   28.52
  -6   0   7  155.59   17.54
  -6   0   8   35.71   11.99
  -6   0   9  223.35   23.01
  -6   0  10  100.63   18.81
  -6   0  11  131.33   22.33
  -6   1  -9   40.05   12.60
  -6   1  -8  206.62   18.79
  -6   1  -7  432.41   23.82
  -6   1  -6   11.29    8.13
  -6   1  -5  632.95   25.71
  -6   1  -4   30.39    8.01
  -6   1  -3  138.30   12.54
  -6   1  -2  850.49   26.81
  -6   1  -1 1558.64   36.43
  -6   1   0   16.33    6.64
  -6   1   1  403.56   19.64
  -6   1   2  179.92   13.77
  -6   1   3  384.76   20.28
  -6   1   4   84.11   11.33
  -6   1   5  842.52   32.44
  -6   1   6  -17.14   10.26
  -6   1   7  140.66   17.31
  -6   1   8   68.04   15.37
  -6   1   9  275.00   26.67
  -6   1  10   22.42   14.78
  -6   2 -10   16.90   12.80
  -6   2  -9   46.29   13.13
  -6   2  -8   90.22   15.15
  -6   2  -7   -1.78    9.07
  -6   2  -6    8.80    8.52
  -6   2  -5    7.46    7.45
  -6   2  -4   39.91    9.64
  -6   2  -3   88.22   10.98
  -6   2  -2   69.34    9.78
  -6   2  -1    0.11    6.28
  -6   2   0   69.90    9.77
  -6   2   1   17.06    7.79
  -6   2   2  108.95   12.34
  -6   2   3    9.38    8.31
  -6   2   4  129.58   13.98
  -6   2   5   13.45    8.80
  -6   2   6   94.28   14.86
  -6   2   7   94.47   16.61
  -6   2   8   15.69   13.00
  -6   2   9   35.48   16.07
  -6   2  10    2.27   14.45
  -6   3 -11  168.00   23.33
  -6   3 -10  113.72   18.30
  -6   3  -9   37.37   13.86
  -6   3  -8   43.05   13.11
  -6   3  -7   38.06   11.14
  -6   3  -6  203.00   17.93
  -6   3  -5  169.47   16.00
  -6   3  -4  415.29   22.51
  -6   3  -3  230.69   16.82
  -6   3  -2  206.04   15.84
  -6   3  -1  525.83   23.70
  -6   3   0  554.26   24.84
  -6   3   1  478.22   23.85
  -6   3   2  613.05   27.43
  -6   3   3  325.07   20.55
  -6   3   4   35.44    9.79
  -6   3   5  640.26   30.04
  -6   3   6  930.59   39.11
  -6   3   7  134.99   19.20
  -6   3   8  218.73   24.97
  -6   3   9   60.63   18.28
  -6   4 -11  137.80   23.48
  -6   4 -10   -6.47   12.39
  -6   4  -9  182.14   21.95
  -6   4  -8   74.10   14.07
  -6   4  -7  283.67   22.10
  -6   4  -6  272.20   21.51
  -6   4  -5  847.39   33.19
  -6   4  -4   12.15    7.63
  -6   4  -3  537.17   25.81
  -6   4  -2  373.03   21.60
  -6   4  -1  930.90   32.12
  -6   4   0  107.09   13.62
  -6   4   1 1719.22   45.28
  -6   4   2  125.85   14.22
  -6   4   3  361.37   23.17
  -6   4   4  105.53   14.74
  -6   4   5  755.19   33.99
  -6   4   6   -0.24    9.96
  -6   4   7  114.83   18.66
  -6   4   8    1.08   13.68
  -6   4   9   66.71   18.07
  -6   5 -11   -0.86   16.67
  -6   5 -10    6.50   13.80
  -6   5  -9   -4.56   13.17
  -6   5  -8   21.60   11.52
  -6   5  -7    8.87   10.39
  -6   5  -6  276.61   22.27
  -6   5  -5  192.35   18.11
  -6   5  -4   65.39   11.90
  -6   5  -3   19.30   10.11
  -6   5  -2   24.15    9.80
  -6   5  -1   52.46   10.84
  -6   5   0  117.98   14.97
  -6   5   1   30.68   10.73
  -6   5   2   10.48    8.67
  -6   5   3   64.39   12.76
  -6   5   4  153.48   18.29
  -6   5   5   25.10   11.34
  -6   5   6    5.23   10.99
  -6   5   7    0.98   13.19
  -6   5   8   23.62   16.49
  -6   6 -11   84.53   21.72
  -6   6 -10    1.18   14.90
  -6   6  -9   24.48   14.67
  -6   6  -8  146.26   19.07
  -6   6  -7   -4.89   10.98
  -6   6  -6    7.17   10.25
  -6   6  -5  268.74   22.05
  -6   6  -4  355.59   23.46
  -6   6  -3   12.37   10.57
  -6   6  -2   60.38   12.65
  -6   6  -1   17.16    9.84
  -6   6   0   90.64   14.14
  -6   6   1  222.80   20.01
  -6   6   2  647.86   31.73
  -6   6   3   24.39   11.33
  -6   6   4   79.66   15.02
  -6   6   5    0.99   11.20
  -6   6   6   47.06   14.94
  -6   6   7   19.35   15.15
  -6   7 -11  197.77   26.69
  -6   7 -10   28.18   16.39
  -6   7  -9  170.93   23.27
  -6   7  -8    9.51   11.55
  -6   7  -7   74.01   15.93
  -6   7  -6  113.04   16.91
  -6   7  -5  946.43   38.82
  -6   7  -4  304.72   23.28
  -6   7  -3  277.78   22.25
  -6   7  -2   29.01   11.58
  -6   7  -1  244.48   20.27
  -6   7   0   -3.22    9.49
  -6   7   1 1201.99   42.95
  -6   7   2  199.93   20.36
  -6   7   3  265.44   23.25
  -6   7   4   36.93   14.22
  -6   7   5  119.66   18.83
  -6   7   6   -3.78   13.56
  -6   8 -10    5.71   15.06
  -6   8  -9   79.22   18.21
  -6   8  -8   30.00   14.98
  -6   8  -7  -23.86   13.64
  -6   8  -6  324.22   26.25
  -6   8  -5  173.11   20.05
  -6   8  -4   32.36   13.37
  -6   8  -3   60.90   13.95
  -6   8  -2   27.32   11.13
  -6   8  -1    8.64   10.02
  -6   8   0  292.79   24.05
  -6   8   1   57.36   12.25
  -6   8   2    8.69   11.20
  -6   8   3    2.95   11.48
  -6   8   4   46.14   14.42
  -6   8   5    4.88   13.35
  -6   9 -10   15.72   17.17
  -6   9  -9   -5.45   15.53
  -6   9  -8  101.14   19.33
  -6   9  -7    9.74   13.09
  -6   9  -6  -27.95   13.45
  -6   9  -5  -15.11   12.28
  -6   9  -4   66.69   15.34
  -6   9  -3    9.44   12.50
  -6   9  -2  187.07   19.63
  -6   9  -1   52.39   13.09
  -6   9   0   -3.68   11.19
  -6   9   1    5.96   11.22
  -6   9   2  134.58   19.69
  -6   9   3   21.02   13.21
  -6   9   4   45.83   14.72
  -6  10  -9  158.18   26.31
  -6  10  -8   41.54   17.03
  -6  10  -7   62.25   16.95
  -6  10  -6   16.90   14.38
  -6  10  -5  104.94   18.05
  -6  10  -4   60.48   14.76
  -6  10  -3  184.30   20.62
  -6  10  -2  204.58   21.55
  -6  10  -1   -1.87   11.47
  -6  10   0    4.86   11.75
  -6  10   1  190.91   22.58
  -6  10   2   53.98   15.63
  -6  11  -7   21.77   16.29
  -6  11  -6   62.95   18.65
  -6  11  -5   17.05   15.28
  -6  11  -4  144.32   20.87
  -6  11  -3   57.65   15.49
  -6  11  -2  -12.28   12.57
  -6  11  -1   -5.87   14.00
  -6  11   0   66.79   16.41
  -5 -10   1   38.63   18.78
  -5 -10   2  151.12   24.89
  -5 -10   3   98.52   21.70
  -5 -10   4   70.79   19.84
  -5 -10   5  -39.33   19.50
  -5 -10   6   56.52   19.13
  -5 -10   7    7.00   17.18
  -5  -9  -2   -2.91   17.83
  -5  -9  -1   15.57   17.27
  -5  -9   0   58.20   18.02
  -5  -9   1   13.40   16.26
  -5  -9   2  -28.33   15.79
  -5  -9   3   24.36   16.60
  -5  -9   4   15.39   15.35
  -5  -9   5   48.28   17.76
  -5  -9   6   49.05   17.59
  -5  -9   7   32.24   16.49
  -5  -9   8   22.84   13.80
  -5  -9   9   22.88   14.44
  -5  -8  -3   96.85   23.24
  -5  -8  -2   40.14   16.49
  -5  -8  -1  570.42   38.45
  -5  -8   0   80.63   20.05
  -5  -8   1   76.94   19.25
  -5  -8   2   66.25   16.97
  -5  -8   3  334.45   29.49
  -5  -8   4    6.96   13.38
  -5  -8   5  752.06   40.06
  -5  -8   6   30.53   14.10
  -5  -8   6   33.29   10.78
  -5  -8   7  125.06   16.53
  -5  -8   7  151.76   20.97
  -5  -8   8   75.65   14.68
  -5  -8   8   23.93   13.55
  -5  -8   9  226.24   22.33
  -5  -8  10   33.57   16.40
  -5  -7  -5  -21.12   19.18
  -5  -7  -4  368.35   32.53
  -5  -7  -3  -10.01   14.57
  -5  -7  -2  768.89   42.13
  -5  -7  -1  298.10   27.04
  -5  -7   0   78.36   15.90
  -5  -7   1   18.77   11.98
  -5  -7   2  591.94   34.94
  -5  -7   3  147.88   20.15
  -5  -7   4  375.16   27.86
  -5  -7   4  385.90   19.39
  -5  -7   5  221.68   16.76
  -5  -7   5  173.01   20.07
  -5  -7   6   52.82   11.15
  -5  -7   6   44.46   14.03
  -5  -7   7    4.83   11.09
  -5  -7   7  -17.94   10.98
  -5  -7   8  301.70   23.45
  -5  -7   9   98.22   16.21
  -5  -7  10  121.89   18.92
  -5  -7  11   89.76   19.27
  -5  -6  -6   -7.07   15.78
  -5  -6  -5    5.23   14.77
  -5  -6  -4    2.89   12.48
  -5  -6  -3   74.66   15.77
  -5  -6  -2  134.60   19.23
  -5  -6  -1   72.95   15.10
  -5  -6   0  112.90   16.99
  -5  -6   1   92.79   16.07
  -5  -6   2    1.48   10.60
  -5  -6   3   22.25   11.32
  -5  -6   3   28.20    6.65
  -5  -6   4  101.31   16.14
  -5  -6   4   84.04   10.46
  -5  -6   5   24.27    7.42
  -5  -6   5    8.18   10.55
  -5  -6   6   74.09   13.49
  -5  -6   6   63.09   10.98
  -5  -6   7   19.60   10.57
  -5  -6   7   28.35    9.99
  -5  -6   8   48.39   12.38
  -5  -6   9   25.79   12.24
  -5  -6  10   10.69   11.90
  -5  -6  11   38.02   16.61
  -5  -5  -7  201.40   24.56
  -5  -5  -6   17.77   16.01
  -5  -5  -5  101.97   17.97
  -5  -5  -4    2.29   12.14
  -5  -5  -3   73.00   14.53
  -5  -5  -2   31.41   11.08
  -5  -5  -1  598.62   30.15
  -5  -5   0  308.55   21.82
  -5  -5   1  344.53   23.37
  -5  -5   2   13.42    5.25
  -5  -5   2    5.36    8.91
  -5  -5   3  226.92   19.68
  -5  -5   3  233.52   13.70
  -5  -5   4   33.28   10.66
  -5  -5   4   29.29    7.30
  -5  -5   5 1002.40   36.41
  -5  -5   5 1003.26   31.28
  -5  -5   6   27.70    9.79
  -5  -5   6   22.53    8.59
  -5  -5   7  157.09   14.04
  -5  -5   7  149.06   15.76
  -5  -5   8   16.26    9.57
  -5  -5   9  265.95   22.39
  -5  -5  10   29.72   13.34
  -5  -5  11  209.78   23.39
  -5  -4  -8  378.25   32.56
  -5  -4  -7   63.90   17.32
  -5  -4  -6  262.80   24.47
  -5  -4  -5  320.41   25.63
  -5  -4  -4  127.09   16.52
  -5  -4  -3   80.39   13.47
  -5  -4  -2  908.67   34.89
  -5  -4  -1  194.99   16.74
  -5  -4   0  648.55   27.95
  -5  -4   1  373.53   12.65
  -5  -4   1  393.04   21.39
  -5  -4   2  286.88   18.89
  -5  -4   2  277.12   12.77
  -5  -4   3  198.51   12.02
  -5  -4   3  172.45   15.45
  -5  -4   4  709.48   23.70
  -5  -4   4  757.49   29.48
  -5  -4   5  506.81   22.10
  -5  -4   5  490.20   23.17
  -5  -4   6   12.97    7.39
  -5  -4   6   15.37    7.40
  -5  -4   7  220.74   17.61
  -5  -4   8  345.45   23.13
  -5  -4   9  453.00   27.43
  -5  -4  10  200.54   21.88
  -5  -4  11  325.81   27.73
  -5  -4  12    8.57   14.75
  -5  -3  -9   46.86   18.05
  -5  -3  -8  130.06   20.21
  -5  -3  -7   75.05   15.90
  -5  -3  -6  265.95   21.95
  -5  -3  -5    3.07    9.46
  -5  -3  -4   27.20    8.85
  -5  -3  -3  122.14   13.57
  -5  -3  -2  364.78   20.46
  -5  -3  -1    6.13    6.39
  -5  -3   0  464.64   21.28
  -5  -3   0  427.70   13.07
  -5  -3   1   14.63    6.41
  -5  -3   1    7.01    4.02
  -5  -3   2   94.15    8.34
  -5  -3   2  105.05   10.98
  -5  -3   3   -1.21    6.14
  -5  -3   3   -8.04    5.82
  -5  -3   4 1377.42   33.28
  -5  -3   4 1380.31   35.04
  -5  -3   5  233.96   15.43
  -5  -3   5  191.60   13.51
  -5  -3   6   44.01   10.26
  -5  -3   7    8.23    7.48
  -5  -3   8   75.71   13.42
  -5  -3   9    7.15   10.26
  -5  -3  10  109.30   17.65
  -5  -3  11   48.75   15.51
  -5  -3  12  -21.80   16.66
  -5  -2  -9   -2.20   12.78
  -5  -2  -8   11.68   11.84
  -5  -2  -7   -7.59   11.13
  -5  -2  -6   73.53   13.35
  -5  -2  -5   44.81   11.33
  -5  -2  -4  203.56   16.42
  -5  -2  -3    1.99    6.84
  -5  -2  -3   -2.09    3.50
  -5  -2  -2   -1.19    5.94
  -5  -2  -2    3.19    3.29
  -5  -2  -1  174.39   12.78
  -5  -2  -1  178.02    8.74
  -5  -2   0   75.30    8.42
  -5  -2   0   91.36    6.67
  -5  -2   1  458.43   14.98
  -5  -2   1  476.21   18.57
  -5  -2   2  313.46   14.93
  -5  -2   2  324.58   14.48
  -5  -2   3   18.05    5.20
  -5  -2   3   12.68    5.60
  -5  -2   4   44.41    7.55
  -5  -2   4   27.05    6.72
  -5  -2   5  724.06   27.12
  -5  -2   6  177.90   15.21
  -5  -2   7  112.01   13.90
  -5  -2   8  138.34   16.57
  -5  -2   9   70.44   14.31
  -5  -2  10   15.83   12.45
  -5  -2  11  209.54   25.07
  -5  -2  12   70.09   19.50
  -5  -1 -10   37.91   14.31
  -5  -1  -9  222.66   22.50
  -5  -1  -8   72.66   14.27
  -5  -1  -7  133.38   16.34
  -5  -1  -6  604.58   21.87
  -5  -1  -5 1832.28   35.09
  -5  -1  -4  126.33    9.63
  -5  -1  -3  276.48   12.91
  -5  -1  -2  534.83   16.35
  -5  -1  -1  865.26   20.93
  -5  -1   0  908.93   21.56
  -5  -1   0  871.55   23.89
  -5  -1   1 1864.37   32.16
  -5  -1   1 1751.21   31.39
  -5  -1   2   39.46    6.15
  -5  -1   2   21.35    4.21
  -5  -1   3  989.44   21.18
  -5  -1   3  931.47   26.29
  -5  -1   4  311.86   17.14
  -5  -1   4  275.94   11.28
  -5  -1   5 1444.04   37.82
  -5  -1   6  176.19   15.35
  -5  -1   7 1228.60   39.91
  -5  -1   8   37.74   12.20
  -5  -1   9  199.49   20.47
  -5  -1  10  175.31   21.91
  -5  -1  11  431.61   32.22
  -5   0 -10   77.88   16.82
  -5   0  -8  196.21   16.50
  -5   0  -7  194.47   15.84
  -5   0  -6  866.51   27.79
  -5   0  -5   25.78    7.18
  -5   0  -4  145.07   11.08
  -5   0  -3   94.91    8.76
  -5   0  -2 1485.72   30.12
  -5   0  -1   38.93    6.28
  -5   0   0 1302.91   28.70
  -5   0   1  279.67   14.00
  -5   0   2  292.06   15.26
  -5   0   3   58.90    4.75
  -5   0   3   52.71    8.00
  -5   0   4 1317.65   35.34
  -5   0   5   10.50    7.00
  -5   0   6  485.50   24.95
  -5   0   7  396.11   24.37
  -5   0   8   -6.28   10.55
  -5   0   9   19.27   12.02
  -5   0  10  191.93   21.92
  -5   0  11   29.42   14.58
  -5   1 -10   -3.28   11.91
  -5   1  -9   -4.66   10.36
  -5   1  -8   -5.62    8.58
  -5   1  -7   10.14    7.68
  -5   1  -6  157.53   14.04
  -5   1  -5   30.25    7.60
  -5   1  -4   81.20    9.53
  -5   1  -3   19.11    6.66
  -5   1  -2   24.29    6.96
  -5   1  -1    4.85    5.27
  -5   1   0  332.51   16.27
  -5   1   1  995.85   27.53
  -5   1   2 1416.28   33.45
  -5   1   3    7.57    5.36
  -5   1   4  110.54   11.52
  -5   1   5   12.66    7.88
  -5   1   6   -2.99    8.66
  -5   1   7  233.10   19.19
  -5   1   8  331.14   25.27
  -5   1   9   15.06   12.10
  -5   1  10   25.56   15.56
  -5   1  11   17.11   14.38
  -5   2 -11   70.63   17.10
  -5   2 -10   13.41   12.12
  -5   2  -9  217.89   20.12
  -5   2  -8   78.34   13.43
  -5   2  -7  194.75   17.03
  -5   2  -6  671.83   27.38
  -5   2  -5 1361.89   36.27
  -5   2  -4   12.35    7.41
  -5   2  -3  900.13   28.07
  -5   2  -2  145.65   12.17
  -5   2  -1  235.59   14.51
  -5   2   0  863.66   26.61
  -5   2   1 3741.96   55.47
  -5   2   2  362.59   18.68
  -5   2   3  807.94   28.43
  -5   2   4   17.52    7.27
  -5   2   5  489.95   24.60
  -5   2   6  157.53   17.15
  -5   2   7  868.14   37.45
  -5   2   8   91.56   16.15
  -5   2   9  126.12   19.69
  -5   2  10    2.29   13.36
  -5   3 -11   21.49   14.43
  -5   3 -10  317.56   26.80
  -5   3  -9   77.53   14.60
  -5   3  -8  152.93   17.73
  -5   3  -7   20.03   10.10
  -5   3  -6 1124.68   36.82
  -5   3  -5  289.53   18.20
  -5   3  -4  822.09   28.91
  -5   3  -3  387.59   19.62
  -5   3  -2  288.99   17.05
  -5   3  -1    3.78    6.30
  -5   3   0 2174.95   43.74
  -5   3   1  424.92   20.52
  -5   3   2   41.83    8.32
  -5   3   3   41.75    9.11
  -5   3   4  316.88   19.60
  -5   3   5   55.42   11.67
  -5   3   6  519.84   28.80
  -5   3   7  486.07   29.82
  -5   3   8   47.62   15.39
  -5   3   9   54.22   15.50
  -5   3  10   92.96   19.90
  -5   4 -12   17.17   17.26
  -5   4 -11   41.28   15.57
  -5   4 -10  151.01   20.21
  -5   4  -9   65.85   15.25
  -5   4  -8   16.60   10.63
  -5   4  -7   68.34   13.47
  -5   4  -6  138.57   14.89
  -5   4  -5    6.74    7.19
  -5   4  -4   40.17    9.30
  -5   4  -3    1.46    6.82
  -5   4  -2   70.25   10.63
  -5   4  -1  324.52   18.44
  -5   4   0  280.03   17.47
  -5   4   1   -6.18    6.79
  -5   4   2   20.38    8.40
  -5   4   3   27.50    9.16
  -5   4   4    8.42    7.77
  -5   4   5  154.11   15.35
  -5   4   6   94.71   15.25
  -5   4   7   -4.18   11.43
  -5   4   8   -9.45   12.45
  -5   4   9  -10.30   15.34
  -5   5 -12   54.97   20.77
  -5   5 -11   26.72   16.26
  -5   5 -10   90.98   19.08
  -5   5  -9  373.00   27.87
  -5   5  -8   71.07   15.16
  -5   5  -7  121.06   16.28
  -5   5  -6   -7.28    9.29
  -5   5  -5  234.08   18.95
  -5   5  -4    1.19    7.91
  -5   5  -3  723.83   28.78
  -5   5  -2  315.18   19.61
  -5   5  -1  162.58   14.59
  -5   5   0   27.14    9.08
  -5   5   1  382.16   22.00
  -5   5   2   19.54    9.26
  -5   5   3  798.39   32.08
  -5   5   4  221.06   18.74
  -5   5   5  364.75   24.08
  -5   5   6   12.23   11.27
  -5   5   7  475.60   32.60
  -5   5   8   66.74   16.70
  -5   6 -11   -1.67   14.64
  -5   6 -10  359.39   30.48
  -5   6  -9  480.88   31.78
  -5   6  -8  149.17   19.01
  -5   6  -7  188.67   19.62
  -5   6  -6  232.68   20.45
  -5   6  -5   57.31   11.65
  -5   6  -4 1619.28   45.67
  -5   6  -3  525.81   26.35
  -5   6  -2  446.76   24.38
  -5   6  -1  276.48   19.62
  -5   6   0  222.26   18.34
  -5   6   1  123.12   14.45
  -5   6   2  481.48   26.13
  -5   6   3  454.82   25.78
  -5   6   4   55.13   12.14
  -5   6   5   60.60   12.80
  -5   6   6  217.91   22.12
  -5   6   7  262.07   26.05
  -5   6   8   30.18   16.07
  -5   7 -11   79.66   19.37
  -5   7 -10  216.87   24.70
  -5   7  -9   -9.24   13.77
  -5   7  -8   28.25   13.30
  -5   7  -7   14.68   11.44
  -5   7  -6    5.42    9.41
  -5   7  -5  200.13   18.31
  -5   7  -4  224.73   19.26
  -5   7  -3   67.05   11.79
  -5   7  -2    5.18    8.12
  -5   7  -1   49.95   11.31
  -5   7   0   69.58   12.50
  -5   7   1  114.90   15.37
  -5   7   2  207.93   19.37
  -5   7   3   27.21   11.29
  -5   7   4   -9.28    9.88
  -5   7   5   87.12   15.56
  -5   7   6   76.04   16.41
  -5   7   7   39.22   17.08
  -5   8 -11    1.96   15.66
  -5   8 -10    9.57   15.12
  -5   8  -9   58.71   16.24
  -5   8  -8    5.75   12.01
  -5   8  -7  137.43   18.21
  -5   8  -6   38.05   12.90
  -5   8  -5   28.78   12.62
  -5   8  -4   64.21   13.39
  -5   8  -3  165.73   18.39
  -5   8  -2  136.59   15.78
  -5   8  -1   20.70    9.28
  -5   8   0   11.87   10.80
  -5   8   1   11.08   10.07
  -5   8   2    6.74   10.76
  -5   8   3  184.65   20.80
  -5   8   4  170.98   20.12
  -5   8   5   27.47   12.74
  -5   8   6   38.81   15.87
  -5   9 -10  106.48   21.36
  -5   9  -9  107.01   20.37
  -5   9  -8  119.24   19.34
  -5   9  -7  285.13   25.82
  -5   9  -6   -3.64   12.13
  -5   9  -5   21.23   11.88
  -5   9  -4  466.21   28.95
  -5   9  -3  429.91   27.69
  -5   9  -2   40.57   12.55
  -5   9  -1  281.01   23.13
  -5   9   0   22.29   11.73
  -5   9   1  163.44   19.02
  -5   9   2  128.23   17.43
  -5   9   3  286.48   24.18
  -5   9   4   -9.39   12.32
  -5  10  -9  -25.48   16.02
  -5  10  -8   80.28   17.59
  -5  10  -7    6.22   13.07
  -5  10  -6   44.35   15.75
  -5  10  -5   -2.50   12.16
  -5  10  -4  388.21   28.07
  -5  10  -3   36.34   12.94
  -5  10  -2   67.96   13.41
  -5  10  -1   15.77   12.18
  -5  10   0   65.09   14.49
  -5  10   1   13.16   12.28
  -5  10   2  192.16   21.82
  -5  10   3   17.91   12.86
  -5  11  -8   16.97   17.36
  -5  11  -7   43.72   17.31
  -5  11  -6   52.07   17.43
  -5  11  -5  -11.48   13.84
  -5  11  -4  -10.19   11.93
  -5  11  -3  -21.24   13.66
  -5  11  -2   22.50   12.64
  -5  11  -1   21.88   13.58
  -5  11   0  120.24   18.75
  -5  11   1   38.91   14.97
  -5  12  -5   47.68   17.86
  -5  12  -4  -18.77   14.64
  -5  12  -3   61.04   15.39
  -4 -11   3  256.73   30.21
  -4 -11   4  134.84   25.28
  -4 -11   5   49.70   20.69
  -4 -11   6    8.42   16.68
  -4 -10  -1   42.01   20.58
  -4 -10   0   32.06   17.05
  -4 -10   1   13.05   16.43
  -4 -10   2   62.45   18.84
  -4 -10   3    5.92   14.87
  -4 -10   4   17.64   15.47
  -4 -10   5   93.64   20.70
  -4 -10   6   59.05   17.93
  -4 -10   7    5.54   14.95
  -4 -10   8   12.19   16.31
  -4  -9  -3   37.75   20.30
  -4  -9  -2  313.39   32.68
  -4  -9  -1   56.73   18.37
  -4  -9   0  424.84   34.16
  -4  -9   1   29.66   17.18
  -4  -9   2  166.56   23.86
  -4  -9   3    9.30   13.39
  -4  -9   4  370.96   31.34
  -4  -9   5   67.20   18.42
  -4  -9   6   87.43   19.55
  -4  -9   7   24.22   14.46
  -4  -9   8  160.87   19.89
  -4  -9   8  144.03   20.70
  -4  -9   9   49.20   16.15
  -4  -9  10  159.07   22.70
  -4  -8  -4    3.31   15.68
  -4  -8  -3  123.34   21.86
  -4  -8  -2  207.49   25.27
  -4  -8  -1  135.85   21.03
  -4  -8   0  156.79   20.82
  -4  -8   1   34.20   15.62
  -4  -8   2  179.16   22.03
  -4  -8   3  324.91   27.94
  -4  -8   4  373.36   28.01
  -4  -8   5   30.45   13.40
  -4  -8   6  229.01   18.74
  -4  -8   6  246.26   24.35
  -4  -8   7   23.56   12.86
  -4  -8   7   12.80   10.22
  -4  -8   8   54.52   14.19
  -4  -8   8   76.04   15.42
  -4  -8   9   70.35   15.70
  -4  -8  10  133.62   20.05
  -4  -8  11   29.34   16.32
  -4  -7  -6   -3.10   16.21
  -4  -7  -5   -5.20   15.41
  -4  -7  -4   69.34   18.12
  -4  -7  -3   63.52   16.76
  -4  -7  -2   17.32   13.84
  -4  -7  -1   48.68   13.04
  -4  -7   0   23.47   13.51
  -4  -7   1    1.23   11.34
  -4  -7   2   59.64   15.03
  -4  -7   3   36.43   12.44
  -4  -7   4   31.41   11.63
  -4  -7   4   32.05    8.16
  -4  -7   5   -4.21   10.71
  -4  -7   5   -8.36    7.61
  -4  -7   6   -1.53   11.80
  -4  -7   6    6.65    7.90
  -4  -7   7   54.87   11.98
  -4  -7   7   31.33   11.98
  -4  -7   8    9.68    9.92
  -4  -7   8   -0.77   10.39
  -4  -7   9   -4.86   11.06
  -4  -7  10  131.64   19.52
  -4  -7  11   45.54   15.08
  -4  -6  -7   17.97   17.38
  -4  -6  -6  207.56   25.68
  -4  -6  -5  235.65   25.39
  -4  -6  -4   41.11   15.19
  -4  -6  -3  142.39   18.10
  -4  -6  -2  189.51   19.92
  -4  -6  -1   -5.33   10.61
  -4  -6   0 1067.63   41.39
  -4  -6   1  272.94   22.07
  -4  -6   2   35.00   10.94
  -4  -6   3  110.24   15.54
  -4  -6   3  107.68    9.57
  -4  -6   4  593.09   22.47
  -4  -6   4  606.17   30.39
  -4  -6   5  263.81   21.07
  -4  -6   5  260.43   16.83
  -4  -6   6  332.71   20.46
  -4  -6   6  316.45   22.36
  -4  -6   7  586.92   28.11
  -4  -6   7  624.30   27.82
  -4  -6   8    8.15    7.97
  -4  -6   8   -7.05    8.82
  -4  -6   9   51.77   12.34
  -4  -6  10  190.54   21.55
  -4  -6  11  182.16   21.91
  -4  -6  12   37.38   16.14
  -4  -5  -8   72.97   19.70
  -4  -5  -7  103.90   20.35
  -4  -5  -6  625.46   36.80
  -4  -5  -5   67.42   15.89
  -4  -5  -4  427.72   27.91
  -4  -5  -3  106.95   15.78
  -4  -5  -2  851.41   35.02
  -4  -5  -1   67.65   12.04
  -4  -5   0 2945.40   61.46
  -4  -5   1  178.95   16.95
  -4  -5   2  262.88   11.85
  -4  -5   2  276.68   19.83
  -4  -5   3  335.24   22.53
  -4  -5   3  311.13   14.50
  -4  -5   4 1503.51   33.79
  -4  -5   4 1555.50   44.56
  -4  -5   5    1.67    8.12
  -4  -5   5   -5.18    6.26
  -4  -5   6 1450.63   39.64
  -4  -5   6 1391.60   38.60
  -4  -5   7   82.70   12.74
  -4  -5   7   87.02   10.25
  -4  -5   8   16.56   10.37
  -4  -5   9   47.25   12.38
  -4  -5  10  297.90   25.36
  -4  -5  11   13.06   14.01
  -4  -5  12  266.30   27.81
  -4  -4  -9   44.43   17.83
  -4  -4  -8    0.20   13.62
  -4  -4  -7  176.37   21.13
  -4  -4  -6   51.44   13.66
  -4  -4  -5   32.34   11.11
  -4  -4  -4   -7.94    9.31
  -4  -4  -3  149.33   15.80
  -4  -4  -2    9.14    8.38
  -4  -4  -1  582.58   26.05
  -4  -4   0  391.35   20.64
  -4  -4   1   70.90   10.46
  -4  -4   1   70.58    5.61
  -4  -4   2  153.38   13.68
  -4  -4   2  163.92    9.44
  -4  -4   3  602.60   25.73
  -4  -4   3  597.57   19.19
  -4  -4   4   61.07   10.58
  -4  -4   4   61.86    8.00
  -4  -4   5  155.18   12.42
  -4  -4   5  151.03   13.72
  -4  -4   6  122.68   12.82
  -4  -4   6  119.85   11.09
  -4  -4   7    0.82    5.15
  -4  -4   7   -9.87    8.83
  -4  -4   8   38.06   10.21
  -4  -4   9   81.94   13.99
  -4  -4  10   18.99   10.99
  -4  -4  11   12.12   12.58
  -4  -4  12   56.04   17.07
  -4  -3  -9  134.23   20.11
  -4  -3  -8   -3.25   11.67
  -4  -3  -7   -5.77   10.26
  -4  -3  -6  264.49   21.23
  -4  -3  -5  445.83   24.79
  -4  -3  -4  101.39   12.82
  -4  -3  -3  408.20   21.46
  -4  -3  -2    1.33    6.06
  -4  -3  -1   72.15    9.44
  -4  -3   0  944.72   15.36
  -4  -3   0  970.56   28.42
  -4  -3   1  939.27   18.71
  -4  -3   1  965.50   28.14
  -4  -3   2   15.26    3.96
  -4  -3   2   23.44    6.71
  -4  -3   3  805.11   25.87
  -4  -3   3  802.73   22.01
  -4  -3   4  184.77   13.30
  -4  -3   4  190.97   12.38
  -4  -3   5   66.69    9.63
  -4  -3   5   71.60    8.11
  -4  -3   6  496.80   22.44
  -4  -3   6  496.63   15.39
  -4  -3   7  858.26   31.88
  -4  -3   8    9.54    7.86
  -4  -3   9   73.03   13.55
  -4  -3  10   28.14   11.21
  -4  -3  11   51.45   15.90
  -4  -3  12  183.70   22.76
  -4  -2 -10  330.51   28.14
  -4  -2  -9  -12.42   11.50
  -4  -2  -8  165.40   18.45
  -4  -2  -7   50.92   11.59
  -4  -2  -6 1038.98   35.55
  -4  -2  -5   11.80    8.37
  -4  -2  -5    9.90    5.26
  -4  -2  -4 1060.23   33.08
  -4  -2  -4  980.40   19.58
  -4  -2  -3   67.55    9.68
  -4  -2  -3   50.18    4.81
  -4  -2  -2 1511.03   19.80
  -4  -2  -2 1594.19   35.00
  -4  -2  -1   42.30    6.90
  -4  -2  -1   33.16    3.55
  -4  -2   0 2584.68   28.07
  -4  -2   0 2591.95   38.61
  -4  -2   1   56.46    6.84
  -4  -2   1   64.93    5.84
  -4  -2   2 1706.92   31.12
  -4  -2   2 1764.36   29.86
  -4  -2   3    7.62    5.17
  -4  -2   3   13.81    5.49
  -4  -2   4  206.96   13.03
  -4  -2   4  208.38   11.41
  -4  -2   5   71.52    9.73
  -4  -2   5   68.68    6.08
  -4  -2   6 1870.62   42.92
  -4  -2   7  212.41   16.98
  -4  -2   8  239.08   19.45
  -4  -2   9   58.79   13.05
  -4  -2  10  297.31   24.65
  -4  -2  11   19.32   12.95
  -4  -2  12  304.21   29.11
  -4  -1 -11  195.17   22.28
  -4  -1 -10  149.07   19.74
  -4  -1  -9   27.46   10.86
  -4  -1  -8    2.13    9.50
  -4  -1  -8   11.26    8.68
  -4  -1  -7  108.16   11.43
  -4  -1  -7  150.94   15.94
  -4  -1  -6  161.48   12.11
  -4  -1  -5  267.50   13.40
  -4  -1  -4  584.81   17.30
  -4  -1  -3    0.90    3.76
  -4  -1  -2   -3.54    3.51
  -4  -1  -1  640.70   15.70
  -4  -1   0  627.59   15.95
  -4  -1   1  607.01   16.41
  -4  -1   1  553.72   15.59
  -4  -1   2 1557.69   24.20
  -4  -1   2 1586.31   28.00
  -4  -1   3    7.96    3.59
  -4  -1   3    3.46    4.92
  -4  -1   4   25.52    6.59
  -4  -1   4   25.71    4.10
  -4  -1   5  749.14   26.10
  -4  -1   6  594.41   25.37
  -4  -1   7   85.90   11.91
  -4  -1   8  131.19   15.75
  -4  -1   9   51.78   12.81
  -4  -1  10   48.28   14.48
  -4  -1  11    0.72   12.61
  -4  -1  12   28.35   14.65
  -4   0 -11   91.62   18.33
  -4   0 -10   37.44   12.41
  -4   0 -10   38.42   12.70
  -4   0  -9   68.02   13.08
  -4   0  -8   -4.69    9.60
  -4   0  -7   -1.32    6.71
  -4   0  -6   29.64    7.19
  -4   0  -5   57.05    8.04
  -4   0  -4  460.92   16.90
  -4   0  -3  999.73   23.31
  -4   0  -2  783.80   20.00
  -4   0  -1   82.81    7.23
  -4   0   0    5.06    4.09
  -4   0   1   12.61    4.63
  -4   0   2  193.03   11.24
  -4   0   3  766.78   22.90
  -4   0   3  613.08   11.18
  -4   0   4   84.10    9.41
  -4   0   5   21.09    6.71
  -4   0   6   53.97   10.26
  -4   0   7  251.35   19.10
  -4   0   8    0.17    8.84
  -4   0   9  104.02   16.14
  -4   0  10    3.78   11.09
  -4   0  11   37.03   15.03
  -4   0  12    9.57   14.97
  -4   1 -11   20.77   13.35
  -4   1 -10  524.54   31.06
  -4   1  -9   88.64   14.68
  -4   1  -8  182.07   17.18
  -4   1  -7  629.68   26.83
  -4   1  -6  236.27   15.56
  -4   1  -5   34.72    7.26
  -4   1  -4 3092.65   45.58
  -4   1  -3 1282.57   28.51
  -4   1  -2 1273.66   27.77
  -4   1  -1  298.02   13.64
  -4   1   0 1795.17   32.62
  -4   1   1   12.91    5.23
  -4   1   2 2169.88   37.72
  -4   1   3  493.02   19.47
  -4   1   4  646.91   23.89
  -4   1   5  152.50   14.07
  -4   1   6 1352.53   40.48
  -4   1   7  220.23   18.57
  -4   1   8  764.09   34.80
  -4   1   9  370.86   26.13
  -4   1  10   92.20   17.61
  -4   1  11  105.14   19.86
  -4   2 -12  -19.96   16.19
  -4   2 -11  242.93   25.29
  -4   2 -10  418.03   29.15
  -4   2  -9   99.67   15.47
  -4   2  -8  181.62   17.34
  -4   2  -7  123.43   13.62
  -4   2  -6    1.30    6.34
  -4   2  -5 1104.58   31.01
  -4   2  -4 1753.45   36.51
  -4   2  -3  138.69   10.82
  -4   2  -2   84.56    9.00
  -4   2  -1  584.76   20.27
  -4   2   0 1361.51   30.41
  -4   2   1 1059.91   27.38
  -4   2   2 5329.60   63.50
  -4   2   3  172.31   13.19
  -4   2   4  395.75   19.13
  -4   2   5  142.06   13.78
  -4   2   6  440.63   24.67
  -4   2   7  198.94   18.63
  -4   2   8  479.22   29.94
  -4   2   9    5.46   11.23
  -4   2  10   23.78   14.71
  -4   2  11   34.90   17.36
  -4   3 -12   79.93   20.20
  -4   3 -11   36.12   15.39
  -4   3 -10   35.72   13.24
  -4   3  -9   -5.31   10.83
  -4   3  -8    8.21    9.63
  -4   3  -7   15.01    9.33
  -4   3  -6  127.61   12.54
  -4   3  -5  174.44   14.98
  -4   3  -4  364.11   18.36
  -4   3  -3   14.56    6.43
  -4   3  -2   19.31    5.81
  -4   3  -1   30.78    6.90
  -4   3   0  157.84   11.93
  -4   3   1   10.16    5.91
  -4   3   2  253.15   15.17
  -4   3   3  400.58   19.77
  -4   3   4  137.76   12.90
  -4   3   5   -2.81    7.95
  -4   3   6   47.85   11.13
  -4   3   7   17.44   10.49
  -4   3   8   19.89   11.04
  -4   3   9  110.63   17.96
  -4   3  10  157.59   21.54
  -4   4 -12   -4.32   14.98
  -4   4 -11    1.14   12.97
  -4   4 -10  172.66   21.73
  -4   4  -9   42.12   13.85
  -4   4  -8  514.84   28.85
  -4   4  -7  340.54   22.17
  -4   4  -6  197.61   16.59
  -4   4  -5  131.67   13.07
  -4   4  -4  840.39   28.25
  -4   4  -3  428.11   20.45
  -4   4  -2 1008.95   30.05
  -4   4  -1  885.13   27.72
  -4   4   0  253.74   15.27
  -4   4   1  139.79   12.23
  -4   4   2 1540.81   37.94
  -4   4   3 1474.21   38.26
  -4   4   4   82.60   11.84
  -4   4   5   96.81   12.74
  -4   4   6  105.70   16.11
  -4   4   7   45.79   14.22
  -4   4   8  335.76   26.61
  -4   4   9  324.76   28.04
  -4   4  10  -24.63   16.86
  -4   5 -12  149.68   23.81
  -4   5 -11   49.04   17.19
  -4   5 -10  165.92   21.30
  -4   5  -9  173.02   20.49
  -4   5  -8  482.43   28.52
  -4   5  -7    4.50    9.13
  -4   5  -6  353.83   22.54
  -4   5  -5  119.76   13.75
  -4   5  -4 1011.72   32.60
  -4   5  -3   13.42    6.71
  -4   5  -2 1168.72   33.99
  -4   5  -1   15.18    7.57
  -4   5   0  446.76   20.98
  -4   5   1  457.69   21.98
  -4   5   2 2400.72   49.83
  -4   5   3  115.60   12.23
  -4   5   4  215.72   16.72
  -4   5   5   13.64    8.36
  -4   5   6  186.17   18.94
  -4   5   7   65.01   15.57
  -4   5   8  341.02   27.25
  -4   5   9   16.87   14.37
  -4   6 -12   29.91   15.67
  -4   6 -11   -1.58   14.20
  -4   6 -10   11.28   13.35
  -4   6  -9  234.33   22.81
  -4   6  -8  113.46   16.44
  -4   6  -7   17.13   10.37
  -4   6  -6   -8.08    8.81
  -4   6  -5  206.65   17.34
  -4   6  -4  136.00   14.37
  -4   6  -3  110.07   12.88
  -4   6  -2   70.08   11.21
  -4   6  -1   21.99    8.12
  -4   6   0   59.79   10.13
  -4   6   1  216.94   16.70
  -4   6   2   83.57   12.09
  -4   6   3   23.32    8.90
  -4   6   4    3.15    8.38
  -4   6   5   54.83   12.17
  -4   6   6   35.26   13.22
  -4   6   7   93.35   17.41
  -4   6   8    5.32   12.68
  -4   7 -12   20.12   18.20
  -4   7 -11   27.47   15.77
  -4   7 -10   -3.30   13.47
  -4   7  -9   -9.06   13.10
  -4   7  -8  304.40   24.93
  -4   7  -7  350.70   25.07
  -4   7  -6   33.13   11.13
  -4   7  -5  150.85   16.28
  -4   7  -4    7.82    8.56
  -4   7  -3  154.36   15.60
  -4   7  -2  167.68   15.81
  -4   7  -1  678.76   28.24
  -4   7   0    5.15    7.86
  -4   7   1  232.57   17.59
  -4   7   2   27.49    9.54
  -4   7   3  241.62   19.81
  -4   7   4   58.87   12.47
  -4   7   5  432.97   26.52
  -4   7   6   32.25   13.27
  -4   7   7   23.42   13.81
  -4   8 -11   -5.77   14.95
  -4   8 -10   87.16   18.25
  -4   8  -9   46.43   15.37
  -4   8  -8  726.37   37.70
  -4   8  -7   30.27   11.22
  -4   8  -6  441.78   26.97
  -4   8  -5   14.64    9.38
  -4   8  -4  494.54   26.75
  -4   8  -3    1.58    8.64
  -4   8  -2 1101.07   38.14
  -4   8  -1   79.90   12.14
  -4   8   0  184.20   17.50
  -4   8   0  180.09   14.86
  -4   8   1   11.72    8.67
  -4   8   1   -9.00    9.53
  -4   8   2  251.43   19.98
  -4   8   2  269.44   21.31
  -4   8   3    5.52    9.29
  -4   8   4  531.50   29.26
  -4   8   5  116.91   17.55
  -4   9 -11    5.18   16.68
  -4   9 -10   16.22   16.36
  -4   9  -9  184.07   22.87
  -4   9  -8  150.34   20.19
  -4   9  -7   14.68   10.74
  -4   9  -6   -6.96   10.90
  -4   9  -5    6.02   10.04
  -4   9  -4   62.81   13.45
  -4   9  -3  289.06   21.71
  -4   9  -2  210.57   18.82
  -4   9  -1   -5.01    7.13
  -4   9  -1   14.80   11.28
  -4   9   0  -22.74   10.25
  -4   9   0   13.58   11.82
  -4   9   1   20.19    9.86
  -4   9   1   27.85   11.07
  -4   9   2    9.27   10.75
  -4   9   2    7.09   11.14
  -4   9   3  310.25   24.71
  -4   9   3  302.75   23.46
  -4   9   4  104.76   16.23
  -4  10 -10   32.16   18.32
  -4  10  -9   27.18   17.07
  -4  10  -8   22.46   15.54
  -4  10  -7   16.99   13.19
  -4  10  -6    6.12   12.50
  -4  10  -5   75.46   15.39
  -4  10  -4  164.70   19.60
  -4  10  -3   49.25   13.58
  -4  10  -2   52.26   13.06
  -4  10  -1   73.23   14.28
  -4  10  -1   44.96   10.56
  -4  10   0   -2.12    9.55
  -4  10   0   -3.04    9.45
  -4  10   1   77.82   15.17
  -4  10   1   64.32   13.72
  -4  10   2    7.21   10.65
  -4  10   2   37.70   14.12
  -4  10   3   13.54   12.42
  -4  11  -9   11.00   16.08
  -4  11  -8   90.27   19.88
  -4  11  -7   14.65   14.28
  -4  11  -6  259.02   26.26
  -4  11  -5   44.19   14.81
  -4  11  -4   48.33   14.67
  -4  11  -3    0.11   10.59
  -4  11  -2  306.78   24.44
  -4  11  -1   61.89   14.00
  -4  11   0  100.80   16.21
  -4  12  -7   40.55   17.20
  -4  12  -6   80.76   18.66
  -4  12  -5   -2.95   12.99
  -4  12  -4    4.97   13.14
  -4  12  -3   82.45   16.37
  -4  12  -2   78.97   15.78
  -3 -11   1   37.37   20.40
  -3 -11   2   12.86   16.16
  -3 -11   3   23.25   15.88
  -3 -11   4   43.41   18.63
  -3 -11   5    7.19   16.77
  -3 -11   6  103.88   23.01
  -3 -11   7   31.49   16.71
  -3 -11   8    5.03   15.72
  -3 -10  -2  113.74   24.76
  -3 -10  -1  141.58   23.67
  -3 -10   0  259.30   29.80
  -3 -10   1   -6.77   14.80
  -3 -10   2   89.77   21.81
  -3 -10   3  125.68   21.67
  -3 -10   4  212.68   25.88
  -3 -10   5  148.63   23.13
  -3 -10   6  473.58   36.17
  -3 -10   7   -8.04   14.26
  -3 -10   8   17.97   13.52
  -3 -10   9  107.25   19.76
  -3  -9  -4    3.61   17.61
  -3  -9  -3  164.79   27.58
  -3  -9  -2   20.36   15.23
  -3  -9  -1  310.01   30.12
  -3  -9   0   48.13   16.60
  -3  -9   1  245.93   26.62
  -3  -9   2   12.62   14.14
  -3  -9   3  177.54   22.48
  -3  -9   4  -22.32   14.15
  -3  -9   5  416.22   32.41
  -3  -9   6  103.37   19.34
  -3  -9   7   10.66   11.83
  -3  -9   8   11.98   12.79
  -3  -9   9  198.82   21.88
  -3  -9  10   -2.80   15.28
  -3  -9  11   82.32   18.82
  -3  -8  -5  -26.43   17.51
  -3  -8  -4    0.80   14.78
  -3  -8  -3  101.09   20.81
  -3  -8  -2   26.75   15.00
  -3  -8  -1    0.39   11.99
  -3  -8   0   37.47   16.44
  -3  -8   1   67.06   16.30
  -3  -8   2   36.02   15.06
  -3  -8   3  105.68   18.11
  -3  -8   4   41.61   13.46
  -3  -8   5  -11.25   11.21
  -3  -8   6  226.35   23.45
  -3  -8   7  126.65   16.13
  -3  -8   7  110.14   17.03
  -3  -8   8   -4.23   10.23
  -3  -8   8    7.74   10.87
  -3  -8   9   -4.24   10.09
  -3  -8   9    2.31   12.17
  -3  -8  10    1.34   13.04
  -3  -8  11   11.90   13.95
  -3  -7  -6  162.54   24.75
  -3  -7  -5   67.05   17.46
  -3  -7  -4  545.36   36.00
  -3  -7  -3    7.77   14.24
  -3  -7  -2  168.08   20.37
  -3  -7  -1   65.00   14.34
  -3  -7   0 1074.06   44.65
  -3  -7   1   -6.11   11.47
  -3  -7   2  743.09   36.40
  -3  -7   3   11.38   10.71
  -3  -7   4  117.84   16.32
  -3  -7   5  273.11   22.93
  -3  -7   5  272.34   17.74
  -3  -7   6  820.25   31.82
  -3  -7   6  772.67   36.77
  -3  -7   7   14.60    9.13
  -3  -7   7   -4.91    9.76
  -3  -7   8  346.70   22.46
  -3  -7   8  307.65   23.17
  -3  -7   9  -12.33   11.32
  -3  -7   9   -3.89    8.68
  -3  -7  10  203.88   21.81
  -3  -7  11   57.71   16.28
  -3  -7  12  298.00   29.62
  -3  -6  -7  212.42   26.13
  -3  -6  -6   19.01   15.09
  -3  -6  -5  556.95   34.38
  -3  -6  -4  207.91   22.20
  -3  -6  -3   65.73   15.09
  -3  -6  -2  156.69   18.74
  -3  -6  -1  807.11   35.37
  -3  -6   0   39.62   11.65
  -3  -6   1 1302.05   44.08
  -3  -6   2  477.04   28.01
  -3  -6   3  177.56   11.67
  -3  -6   3  170.01   17.68
  -3  -6   4    8.57   10.50
  -3  -6   4   10.90    6.22
  -3  -6   5  622.76   24.89
  -3  -6   5  651.30   30.20
  -3  -6   6  145.93   13.60
  -3  -6   6  161.33   17.44
  -3  -6   7  847.90   32.80
  -3  -6   7  870.70   31.58
  -3  -6   8  227.73   19.60
  -3  -6   8  219.15   15.74
  -3  -6   9  263.35   22.21
  -3  -6   9  243.88   15.72
  -3  -6  10   15.97   11.07
  -3  -6  11  163.34   20.88
  -3  -6  12   99.02   19.65
  -3  -5  -8   78.31   19.03
  -3  -5  -7   -2.52   12.50
  -3  -5  -6   90.43   17.12
  -3  -5  -5  253.92   22.61
  -3  -5  -4   71.66   13.65
  -3  -5  -3   48.28   11.35
  -3  -5  -2  425.31   24.50
  -3  -5  -1   29.77   10.41
  -3  -5   0  220.91   18.11
  -3  -5   1  192.12   16.75
  -3  -5   2  106.94    7.81
  -3  -5   2  108.98   13.43
  -3  -5   3    9.58    8.67
  -3  -5   3    6.04    4.75
  -3  -5   4   97.88    9.84
  -3  -5   4   95.16   12.46
  -3  -5   5   70.62    9.66
  -3  -5   5   77.12   11.54
  -3  -5   6    9.25    6.88
  -3  -5   6   20.99    7.36
  -3  -5   7   28.37    7.83
  -3  -5   7   29.61    9.46
  -3  -5   8  312.22   22.19
  -3  -5   8  303.57   15.00
  -3  -5   9   21.37   11.46
  -3  -5  10   28.37   12.87
  -3  -5  11   26.24   13.26
  -3  -5  12  122.26   20.89
  -3  -4  -9   -1.24   15.29
  -3  -4  -8   90.96   17.52
  -3  -4  -7   11.81   11.37
  -3  -4  -6  -11.38   10.86
  -3  -4  -5   35.64   11.65
  -3  -4  -4  716.24   30.81
  -3  -4  -3   21.70    7.94
  -3  -4  -2  504.20   23.82
  -3  -4  -1   32.51    8.46
  -3  -4   0  104.45   11.85
  -3  -4   1  138.88   13.29
  -3  -4   1  147.95    6.90
  -3  -4   2 2795.36   34.02
  -3  -4   2 2788.31   51.55
  -3  -4   3   37.36    8.52
  -3  -4   3   38.83    5.97
  -3  -4   4  114.11    9.92
  -3  -4   4  114.14   11.24
  -3  -4   5   -0.04    5.67
  -3  -4   5    1.45    5.54
  -3  -4   6  629.30   20.96
  -3  -4   6  615.78   25.53
  -3  -4   7   -6.39    7.60
  -3  -4   7   -0.57    4.49
  -3  -4   8 1033.57   37.28
  -3  -4   8  958.38   21.53
  -3  -4   9  203.71   19.57
  -3  -4  10   95.79   16.18
  -3  -4  11    3.47   11.69
  -3  -4  12  145.43   20.95
  -3  -3 -10   89.11   18.80
  -3  -3  -9  200.76   21.96
  -3  -3  -8  127.74   17.18
  -3  -3  -7  298.18   22.34
  -3  -3  -6   -0.85    8.16
  -3  -3  -5 1434.68   40.59
  -3  -3  -4  664.83   26.55
  -3  -3  -3  509.92   21.98
  -3  -3  -2  638.88   23.48
  -3  -3  -1  305.94   16.06
  -3  -3   0  179.37   12.52
  -3  -3   0  171.54    5.31
  -3  -3   1 2991.75   46.08
  -3  -3   1 2978.59   28.71
  -3  -3   2 4234.85   41.49
  -3  -3   2 4234.05   56.26
  -3  -3   3    6.62    3.69
  -3  -3   3    5.95    5.41
  -3  -3   4 1381.96   30.89
  -3  -3   4 1436.16   30.60
  -3  -3   5 1172.28   30.46
  -3  -3   5 1181.95   25.88
  -3  -3   6  547.79   23.28
  -3  -3   6  561.35   15.17
  -3  -3   7  519.32   24.45
  -3  -3   7  537.57   13.59
  -3  -3   8  908.58   34.54
  -3  -3   9   87.15   14.36
  -3  -3  10   80.09   15.03
  -3  -3  11  302.57   25.95
  -3  -3  12  204.01   24.66
  -3  -2 -10   26.08   13.57
  -3  -2  -9  220.98   19.80
  -3  -2  -8   22.81   10.71
  -3  -2  -8    5.41    9.19
  -3  -2  -7   73.67   12.10
  -3  -2  -7   43.31    8.81
  -3  -2  -6  287.29   18.51
  -3  -2  -6  254.04   14.30
  -3  -2  -5  823.12   21.19
  -3  -2  -5  908.28   29.40
  -3  -2  -4    3.81    5.40
  -3  -2  -4    9.62    3.44
  -3  -2  -3  640.64   12.71
  -3  -2  -3  675.34   22.33
  -3  -2  -2  114.85    4.54
  -3  -2  -2  118.55    9.32
  -3  -2  -1  139.46    9.50
  -3  -2  -1  143.49    4.67
  -3  -2   0  508.79   16.69
  -3  -2   0  436.63    9.61
  -3  -2   1 1812.20   30.22
  -3  -2   1 1778.83   23.31
  -3  -2   2   28.27    5.45
  -3  -2   2   26.56    4.51
  -3  -2   3    9.35    4.64
  -3  -2   3    3.12    3.78
  -3  -2   4  646.75   20.51
  -3  -2   4  614.64   16.02
  -3  -2   5  564.19   12.23
  -3  -2   5  574.09   22.01
  -3  -2   6   23.21    8.01
  -3  -2   6   17.50    2.82
  -3  -2   7  281.30   18.79
  -3  -2   8  134.67   14.88
  -3  -2   9    7.00   10.75
  -3  -2  10   51.56   13.76
  -3  -2  11  123.46   20.12
  -3  -2  12  -11.10   14.25
  -3  -1 -11   32.46   12.15
  -3  -1 -10    0.04   10.00
  -3  -1  -9   42.65   11.66
  -3  -1  -9   47.35   11.52
  -3  -1  -8  205.44   18.15
  -3  -1  -8  164.76   15.78
  -3  -1  -7  311.98   19.93
  -3  -1  -7  290.09   18.01
  -3  -1  -6   11.03    6.11
  -3  -1  -5   17.93    5.14
  -3  -1  -4  153.32    8.94
  -3  -1  -3    4.81    3.01
  -3  -1  -2  312.08    9.72
  -3  -1  -1    3.09    2.29
  -3  -1   0  275.34    9.20
  -3  -1   0  311.13   11.31
  -3  -1   1  220.31    8.61
  -3  -1   1  243.55    9.15
  -3  -1   2 3219.96   30.99
  -3  -1   2 3288.62   36.96
  -3  -1   3  377.20   10.86
  -3  -1   3  402.21   15.45
  -3  -1   4  263.28    5.62
  -3  -1   4  296.25   14.62
  -3  -1   5  266.07   15.07
  -3  -1   6  439.09   21.03
  -3  -1   7   14.60    9.34
  -3  -1   8  847.03   34.03
  -3  -1   9  225.19   19.94
  -3  -1  10   46.70   12.97
  -3  -1  11   38.67   13.92
  -3  -1  12   43.27   16.62
  -3   0 -11   94.19   15.67
  -3   0 -11   44.43   16.22
  -3   0 -10   47.86   13.17
  -3   0 -10   18.65   12.55
  -3   0  -9  669.22   31.91
  -3   0  -8  655.28   29.22
  -3   0  -7  678.29   27.38
  -3   0  -6   64.45    9.56
  -3   0  -5  905.22   24.91
  -3   0  -4 1746.90   30.53
  -3   0  -3  993.59   20.83
  -3   0  -2 1936.30   27.36
  -3   0  -1  539.87   14.19
  -3   0   0 1680.83   25.00
  -3   0   1 1478.05   24.06
  -3   0   2 3625.00   40.61
  -3   0   3  391.99   15.19
  -3   0   4 2530.79   42.88
  -3   0   5   19.01    6.50
  -3   0   6  120.91   12.19
  -3   0   7  309.36   20.28
  -3   0   8 1268.95   41.56
  -3   0   9   10.17    9.60
  -3   0  10  303.86   24.54
  -3   0  11   62.15   16.76
  -3   0  12   99.79   20.39
  -3   1 -12    4.68   14.78
  -3   1 -12   -5.86   11.56
  -3   1 -11  109.86   19.75
  -3   1 -10   57.04   16.21
  -3   1  -9  642.60   32.36
  -3   1  -8  140.05   15.94
  -3   1  -7  422.44   22.86
  -3   1  -6    5.17    6.42
  -3   1  -5  917.99   26.54
  -3   1  -4    8.43    4.41
  -3   1  -3 1208.73   25.05
  -3   1  -2  554.16   16.34
  -3   1  -1  748.80   18.76
  -3   1   0  236.33   10.82
  -3   1   1  226.49   10.82
  -3   1   2    6.92    4.19
  -3   1   3  771.94   22.26
  -3   1   4  335.58   16.06
  -3   1   5  228.38   15.87
  -3   1   6   61.63    9.58
  -3   1   7  937.48   34.59
  -3   1   8  173.88   17.04
  -3   1   9   92.84   15.90
  -3   1  10   -1.95   11.54
  -3   1  11   57.96   16.67
  -3   2 -12  -15.46   14.61
  -3   2 -11    2.55   13.00
  -3   2 -11   13.48   10.76
  -3   2 -10    7.94   13.28
  -3   2 -10   29.87    9.90
  -3   2  -9  174.79   19.47
  -3   2  -8  183.89   18.16
  -3   2  -7   -6.33    7.23
  -3   2  -6   13.49    6.60
  -3   2  -5   47.27    7.94
  -3   2  -4  408.16   16.93
  -3   2  -3  251.98   13.13
  -3   2  -2  659.61   19.45
  -3   2  -1  775.18   20.86
  -3   2   0  407.62   15.03
  -3   2   1   31.84    5.98
  -3   2   2   16.61    5.76
  -3   2   3    4.35    4.39
  -3   2   4  563.24   21.20
  -3   2   5  724.07   26.93
  -3   2   6  114.64   13.78
  -3   2   7   -3.31    8.28
  -3   2   8   61.48   12.52
  -3   2   9    7.48   12.41
  -3   2  10  155.66   21.01
  -3   2  11   17.13   14.78
  -3   3 -12  232.68   28.12
  -3   3 -11   27.16   13.52
  -3   3 -10   62.11   10.50
  -3   3 -10   69.95   15.76
  -3   3  -9  121.63   11.42
  -3   3  -9  129.44   16.79
  -3   3  -8  909.11   25.33
  -3   3  -8  924.83   36.78
  -3   3  -7   36.79   10.58
  -3   3  -6  788.92   29.05
  -3   3  -5    6.59    5.61
  -3   3  -4  552.63   21.12
  -3   3  -3  736.30   22.76
  -3   3  -2 5578.48   59.37
  -3   3  -1  361.74   15.86
  -3   3   0   65.86    7.75
  -3   3   1  143.45   10.99
  -3   3   2  444.05   18.03
  -3   3   3  484.87   19.44
  -3   3   4 2728.64   47.52
  -3   3   5   89.90   11.43
  -3   3   6  492.61   25.80
  -3   3   7   11.70    9.49
  -3   3   8  445.75   27.70
  -3   3   9   -7.24   12.75
  -3   3  10  545.84   34.17
  -3   4 -12   72.34   20.78
  -3   4 -11  144.77   21.98
  -3   4 -10   -3.06   11.55
  -3   4  -9 1028.23   41.61
  -3   4  -8  310.78   22.26
  -3   4  -8  280.95   11.71
  -3   4  -7  495.17   25.96
  -3   4  -7  453.48   12.47
  -3   4  -6  100.79   11.76
  -3   4  -5  515.31   22.51
  -3   4  -4  572.25   22.25
  -3   4  -3 3891.94   53.92
  -3   4  -2  994.95   27.08
  -3   4  -1  458.88   18.57
  -3   4   0  426.31   17.84
  -3   4   1 1112.11   28.91
  -3   4   2   -2.95    5.45
  -3   4   3 1926.27   40.58
  -3   4   4  984.50   30.68
  -3   4   5  562.17   25.15
  -3   4   6  152.19   16.56
  -3   4   7  298.25   22.31
  -3   4   8    1.41   10.49
  -3   4   9  185.59   21.70
  -3   4  10  104.94   18.99
  -3   5 -12   25.48   16.70
  -3   5 -11    1.75   14.10
  -3   5 -10  150.51   20.75
  -3   5  -9  246.73   22.49
  -3   5  -8   -0.32    9.39
  -3   5  -7   18.23    9.16
  -3   5  -6   -6.98    8.29
  -3   5  -5    2.83    6.77
  -3   5  -4  487.45   21.65
  -3   5  -3  466.78   20.47
  -3   5  -2   15.11    6.32
  -3   5  -1    8.44    3.42
  -3   5  -1   -1.78    5.78
  -3   5   0   61.07    7.02
  -3   5   0   68.97    8.92
  -3   5   1  143.95   11.08
  -3   5   1  147.55   12.51
  -3   5   2  287.06   16.46
  -3   5   2  277.44   16.29
  -3   5   3   45.13    9.52
  -3   5   3   33.17    7.71
  -3   5   4   22.42    8.05
  -3   5   4   38.02    9.46
  -3   5   5  235.65   18.93
  -3   5   5  297.73   20.06
  -3   5   6    4.90    9.48
  -3   5   7   19.36   11.52
  -3   5   8   48.82   15.04
  -3   5   9   20.84   13.42
  -3   6 -12  171.20   25.02
  -3   6 -11   16.22   15.54
  -3   6 -10   81.36   18.76
  -3   6  -9    6.32   11.11
  -3   6  -8  311.61   23.82
  -3   6  -7    6.60    9.07
  -3   6  -6  787.47   31.18
  -3   6  -5   52.09   10.45
  -3   6  -4  378.65   20.35
  -3   6  -3   14.85    6.30
  -3   6  -2  648.38   16.51
  -3   6  -2  710.42   25.96
  -3   6  -1   14.98    7.11
  -3   6  -1   19.05    5.12
  -3   6   0  729.87   23.15
  -3   6   0  701.29   25.17
  -3   6   1  144.54   12.44
  -3   6   1  167.07   13.93
  -3   6   2  137.96   13.30
  -3   6   2  122.05   12.61
  -3   6   3   80.35   11.10
  -3   6   3   91.31   12.03
  -3   6   4  790.84   32.79
  -3   6   4  781.26   29.97
  -3   6   5   48.20   11.63
  -3   6   5   38.15   10.77
  -3   6   6  213.34   21.01
  -3   6   7   62.66   14.53
  -3   6   8   96.74   17.16
  -3   7 -12  172.67   26.13
  -3   7 -11  100.27   19.73
  -3   7 -10   14.75   12.91
  -3   7  -9  132.88   18.69
  -3   7  -8   39.80   12.41
  -3   7  -7  818.03   35.02
  -3   7  -6  230.15   19.46
  -3   7  -5  114.74   13.18
  -3   7  -4    8.11    7.28
  -3   7  -3  453.44   13.80
  -3   7  -3  538.51   24.73
  -3   7  -2  204.72   11.37
  -3   7  -2  224.01   16.26
  -3   7  -1 1116.75   27.99
  -3   7  -1 1110.95   33.40
  -3   7   0  915.97   30.45
  -3   7   0  947.75   28.60
  -3   7   1  128.23   13.91
  -3   7   1  121.05   12.63
  -3   7   2   84.81   12.21
  -3   7   2   82.59   12.10
  -3   7   3  301.73   21.42
  -3   7   3  318.99   20.42
  -3   7   4  486.06   25.42
  -3   7   4  521.19   28.47
  -3   7   5   99.37   14.47
  -3   7   5  112.43   16.04
  -3   7   6  128.63   21.12
  -3   7   6  121.34   17.95
  -3   8 -12   18.27   17.77
  -3   8 -11   38.22   17.53
  -3   8 -10   22.77   13.25
  -3   8  -9   35.35   14.12
  -3   8  -8  147.89   19.72
  -3   8  -7  477.29   28.61
  -3   8  -6  137.67   16.24
  -3   8  -5  244.86   18.67
  -3   8  -4   45.21   11.20
  -3   8  -3  108.03   13.41
  -3   8  -3   92.24    8.56
  -3   8  -2   49.04   10.64
  -3   8  -2   31.55    7.55
  -3   8  -1  184.88   14.12
  -3   8  -1  209.11   17.10
  -3   8   0    8.69    8.11
  -3   8   0    0.93    6.48
  -3   8   1   30.25   10.71
  -3   8   1   16.41    8.62
  -3   8   2   90.12   13.82
  -3   8   2   61.66   12.12
  -3   8   3   82.35   13.54
  -3   8   3   90.38   14.89
  -3   8   4   -5.03   11.22
  -3   8   4    9.92    8.83
  -3   8   5   -1.11   10.13
  -3   8   5   10.11   11.22
  -3   8   6   36.84   15.22
  -3   9 -11   13.54   15.46
  -3   9 -10   89.17   17.95
  -3   9  -9   61.97   15.99
  -3   9  -8   15.80   11.73
  -3   9  -7    4.70   10.76
  -3   9  -6  268.42   21.74
  -3   9  -5   27.25    9.87
  -3   9  -4   97.08   14.47
  -3   9  -3   20.98    9.30
  -3   9  -2   23.42    7.45
  -3   9  -2    5.58    8.61
  -3   9  -1   36.54   10.82
  -3   9  -1   26.60    8.48
  -3   9   0  181.91   16.46
  -3   9   0  173.48   16.70
  -3   9   1  162.59   16.04
  -3   9   1  131.47   15.27
  -3   9   2   22.85   10.35
  -3   9   2    9.46   10.04
  -3   9   3   64.39   15.02
  -3   9   3   55.04   12.19
  -3   9   4   -1.58   12.81
  -3   9   5   11.49   12.84
  -3  10 -11   82.91   21.24
  -3  10 -10  209.36   25.46
  -3  10  -9   56.91   15.82
  -3  10  -8   12.84   12.65
  -3  10  -7  237.03   22.88
  -3  10  -6  578.72   31.85
  -3  10  -5   22.89   11.44
  -3  10  -4  304.47   22.75
  -3  10  -3   76.84   13.13
  -3  10  -2  112.78   14.99
  -3  10  -2  123.81   13.18
  -3  10  -1  187.84   17.82
  -3  10  -1  181.76   16.18
  -3  10   0  447.70   26.28
  -3  10   0  378.93   23.81
  -3  10   1   -2.29    9.92
  -3  10   1    6.57   10.12
  -3  10   2  115.82   18.22
  -3  10   3    8.26   12.42
  -3  10   4   29.35   15.30
  -3  11  -9   32.88   15.87
  -3  11  -8    7.18   13.21
  -3  11  -7  209.55   22.73
  -3  11  -6   10.92   12.14
  -3  11  -5   92.54   17.03
  -3  11  -4   26.26   12.41
  -3  11  -3   11.17   11.16
  -3  11  -2   68.09   13.65
  -3  11  -1  165.35   17.91
  -3  11   0   11.01   10.42
  -3  11   1   15.13   11.99
  -3  11   2   10.79   13.11
  -3  12  -8   -8.20   16.19
  -3  12  -7   -7.73   14.29
  -3  12  -6   -7.60   13.01
  -3  12  -5    0.72   12.35
  -3  12  -4   -2.83   11.65
  -3  12  -3   39.94   13.87
  -2 -12   3   16.44   16.79
  -2 -12   4   10.73   18.97
  -2 -12   5   48.71   19.83
  -2 -12   6   31.55   18.22
  -2 -11   0    6.55   16.88
  -2 -11   1  423.57   37.69
  -2 -11   2   84.62   22.02
  -2 -11   3  101.03   21.75
  -2 -11   4  -15.37   15.65
  -2 -11   5  280.61   31.13
  -2 -11   6   -5.13   17.23
  -2 -11   7  259.77   29.25
  -2 -11   8   65.25   18.38
  -2 -11   9  113.49   20.58
  -2 -10  -3   22.63   18.75
  -2 -10  -2  153.90   25.13
  -2 -10  -1    5.75   16.94
  -2 -10   0  368.26   33.92
  -2 -10   1   87.10   20.14
  -2 -10   2    2.84   14.20
  -2 -10   3   21.00   14.90
  -2 -10   4  319.57   31.05
  -2 -10   5   51.61   16.76
  -2 -10   6   83.60   22.06
  -2 -10   7  109.47   19.74
  -2 -10   8   17.86   14.57
  -2 -10   9   14.81   14.16
  -2 -10  10    9.01   13.30
  -2  -9  -4   86.81   21.59
  -2  -9  -3   16.31   16.33
  -2  -9  -2   14.35   14.25
  -2  -9  -1   26.10   16.09
  -2  -9   0   -4.05   13.70
  -2  -9   1  171.05   22.72
  -2  -9   2  156.49   21.32
  -2  -9   3   27.81   14.31
  -2  -9   4   16.59   12.59
  -2  -9   5   -2.95   13.43
  -2  -9   6   17.12   14.20
  -2  -9   7   23.66   12.73
  -2  -9   8   72.58   15.56
  -2  -9   9   12.50   11.53
  -2  -9  10   12.31   10.85
  -2  -8  -6    7.63   16.79
  -2  -8  -5  340.84   32.19
  -2  -8  -4  103.21   21.80
  -2  -8  -3  265.52   26.41
  -2  -8  -2    9.56   13.09
  -2  -8  -1   84.99   17.24
  -2  -8   0   23.21   14.21
  -2  -8   1  725.92   38.78
  -2  -8   2  236.27   24.48
  -2  -8   3  394.28   28.68
  -2  -8   4   61.63   13.54
  -2  -8   5  304.00   25.97
  -2  -8   6   61.21   15.04
  -2  -8   7  555.84   31.44
  -2  -8   8  314.86   24.72
  -2  -8   8  295.71   23.22
  -2  -8   9  138.82   19.25
  -2  -8   9  132.75   16.18
  -2  -8  10    5.03    8.49
  -2  -8  10    6.88   12.41
  -2  -8  11  161.92   22.81
  -2  -8  12   52.77   18.95
  -2  -7  -7   23.98   17.67
  -2  -7  -6  278.26   29.26
  -2  -7  -5  206.83   24.01
  -2  -7  -4  159.08   21.10
  -2  -7  -3  427.67   30.65
  -2  -7  -2  105.19   16.24
  -2  -7  -1  553.43   32.06
  -2  -7   0  647.57   34.93
  -2  -7   1  677.37   35.00
  -2  -7   2  101.77   16.31
  -2  -7   3  520.69   29.95
  -2  -7   4  211.59   20.45
  -2  -7   5  397.32   26.70
  -2  -7   6  187.47   16.56
  -2  -7   6  178.92   18.10
  -2  -7   7  395.05   24.23
  -2  -7   7  424.60   25.00
  -2  -7   8  131.07   15.83
  -2  -7   8  113.19   13.90
  -2  -7   9   27.75    9.24
  -2  -7   9   30.64   11.96
  -2  -7  10   59.84   10.58
  -2  -7  10   57.79   14.59
  -2  -7  11  131.93   20.54
  -2  -7  12   16.63   14.21
  -2  -6  -8   13.43   17.50
  -2  -6  -7   30.32   14.09
  -2  -6  -6   50.85   15.39
  -2  -6  -5   38.44   13.66
  -2  -6  -4   49.27   14.35
  -2  -6  -3   49.90   14.17
  -2  -6  -2   32.21   11.51
  -2  -6  -1    6.11    9.75
  -2  -6   0   29.97   10.86
  -2  -6   1   12.05    8.49
  -2  -6   2    4.58    8.74
  -2  -6   3   42.31   10.74
  -2  -6   4  126.21   11.64
  -2  -6   4  136.45   15.46
  -2  -6   5  121.30   12.62
  -2  -6   5  114.99   13.92
  -2  -6   6  104.92   12.42
  -2  -6   6  120.62   14.14
  -2  -6   7   22.12    8.44
  -2  -6   7    5.80    7.72
  -2  -6   8   36.51   10.76
  -2  -6   8   29.61    8.07
  -2  -6   9   79.18    9.94
  -2  -6   9   81.87   14.74
  -2  -6  10    1.83    6.89
  -2  -6  10    2.34   10.71
  -2  -6  11    8.53   11.70
  -2  -6  12   -3.35   12.84
  -2  -5  -9  229.11   26.90
  -2  -5  -8  105.75   18.20
  -2  -5  -7  126.22   18.19
  -2  -5  -6   81.41   16.21
  -2  -5  -5  293.84   23.14
  -2  -5  -4   58.27   12.18
  -2  -5  -3  885.96   34.47
  -2  -5  -2 1368.67   41.26
  -2  -5  -1   54.70   10.96
  -2  -5   0  123.89   13.69
  -2  -5   1 1021.85   35.05
  -2  -5   2  483.40   25.32
  -2  -5   3  652.49   20.25
  -2  -5   3  686.60   29.09
  -2  -5   4  996.09   27.02
  -2  -5   4 1020.11   33.72
  -2  -5   5  150.50   14.18
  -2  -5   5  146.83   12.57
  -2  -5   6   15.96    6.61
  -2  -5   6   19.31   10.87
  -2  -5   7  601.19   27.07
  -2  -5   7  571.53   21.30
  -2  -5   8  467.89   26.51
  -2  -5   8  457.02   18.21
  -2  -5   9  130.94   16.96
  -2  -5   9  137.54   10.89
  -2  -5  10  227.49   21.92
  -2  -5  11   71.63   15.31
  -2  -5  12   90.45   19.45
  -2  -5  13  190.40   25.48
  -2  -4  -9  343.46   27.77
  -2  -4  -8    8.21   11.17
  -2  -4  -7  257.90   21.76
  -2  -4  -6   58.41   12.41
  -2  -4  -5  356.26   22.20
  -2  -4  -4  506.50   24.67
  -2  -4  -3 2622.29   52.31
  -2  -4  -2   -3.56    7.28
  -2  -4  -1 1064.24   31.71
  -2  -4   0  931.27   29.60
  -2  -4   1 2375.16   47.50
  -2  -4   2  230.86   10.09
  -2  -4   2  239.26   16.27
  -2  -4   3 1539.90   37.76
  -2  -4   3 1595.89   29.18
  -2  -4   4   22.52    6.75
  -2  -4   4   16.30    5.35
  -2  -4   5  529.29   20.87
  -2  -4   5  540.86   20.39
  -2  -4   6  308.87   17.61
  -2  -4   6  337.45   15.06
  -2  -4   7 1482.84   40.50
  -2  -4   7 1456.70   27.73
  -2  -4   8   24.20    9.61
  -2  -4   8   21.90    5.33
  -2  -4   9  606.04   30.89
  -2  -4   9  592.63   18.41
  -2  -4  10   14.81   10.20
  -2  -4  11  138.98   20.14
  -2  -4  12   94.29   18.18
  -2  -4  13  186.42   25.67
  -2  -3 -10  284.97   25.44
  -2  -3  -9   46.50   13.07
  -2  -3  -8    8.88   10.31
  -2  -3  -7    5.44    8.53
  -2  -3  -6   92.15   11.92
  -2  -3  -5    3.39    6.70
  -2  -3  -4  578.61   23.30
  -2  -3  -3  243.64   14.78
  -2  -3  -2  134.13   10.49
  -2  -3  -1  184.17   12.59
  -2  -3   0  875.71   24.28
  -2  -3   1   48.60    3.88
  -2  -3   1   57.60    7.93
  -2  -3   2  492.94   19.33
  -2  -3   2  488.47   13.63
  -2  -3   3  511.09   19.07
  -2  -3   3  481.83   15.56
  -2  -3   4  240.09   12.83
  -2  -3   4  242.75   12.41
  -2  -3   5  236.56   13.93
  -2  -3   5  249.31   11.15
  -2  -3   6  280.51   10.69
  -2  -3   6  262.01   16.27
  -2  -3   7    4.92    7.03
  -2  -3   7    9.57    3.98
  -2  -3   8  151.85   15.85
  -2  -3   8  145.27    8.54
  -2  -3   9  211.95   19.55
  -2  -3  10  167.77   19.19
  -2  -3  11   24.84   13.40
  -2  -3  12    1.50   13.40
  -2  -3  13   69.17   19.68
  -2  -2 -10   -6.89   11.56
  -2  -2  -9  142.67   16.46
  -2  -2  -8  184.90   16.85
  -2  -2  -7   19.24    7.69
  -2  -2  -6   59.98    9.29
  -2  -2  -5   61.26    8.81
  -2  -2  -4  186.91   11.91
  -2  -2  -3 1335.11   28.57
  -2  -2  -2 2071.36   15.98
  -2  -2  -2 2182.71   33.79
  -2  -2  -1   35.18    5.30
  -2  -2   0  330.13   12.99
  -2  -2   0  324.22    6.08
  -2  -2   1  873.05   20.19
  -2  -2   1  850.79   14.02
  -2  -2   2  799.30   19.95
  -2  -2   2  808.72   16.85
  -2  -2   3 2195.83   32.06
  -2  -2   3 2193.01   30.28
  -2  -2   4 1974.71   34.89
  -2  -2   4 2019.66   25.33
  -2  -2   5    1.21    2.20
  -2  -2   5   -5.20    5.10
  -2  -2   6   73.94    5.00
  -2  -2   6   58.06    9.31
  -2  -2   7   28.36    3.98
  -2  -2   7   36.29    8.83
  -2  -2   8  108.37   13.16
  -2  -2   9  324.22   25.86
  -2  -2  10  578.70   32.17
  -2  -2  11   16.06   12.24
  -2  -2  12   15.78   13.43
  -2  -1 -11   97.37   15.86
  -2  -1 -10   43.74   11.66
  -2  -1  -9  594.42   27.08
  -2  -1  -8   26.94    9.25
  -2  -1  -7  716.19   26.95
  -2  -1  -2  250.55    7.33
  -2  -1  -1 4901.06   27.19
  -2  -1   0  399.73   10.96
  -2  -1   0  401.31    8.15
  -2  -1   1  168.57    6.81
  -2  -1   1  172.25    6.68
  -2  -1   2   16.54    3.12
  -2  -1   2   19.54    3.81
  -2  -1   3 7846.63   59.63
  -2  -1   3 7816.23   36.20
  -2  -1   4  799.30    9.63
  -2  -1   4  796.33   21.68
  -2  -1   5 1167.68   12.70
  -2  -1   5 1160.68   29.37
  -2  -1   6    8.61    6.05
  -2  -1   6    3.65    2.07
  -2  -1   7 1448.61   18.63
  -2  -1   7 1535.86   40.21
  -2  -1   8    3.36    7.99
  -2  -1   9 1163.71   41.56
  -2  -1  10  224.32   22.17
  -2  -1  11  164.80   20.86
  -2  -1  12   29.93   15.00
  -2   0 -12   24.50   13.24
  -2   0 -11   30.31   11.66
  -2   0 -10  283.74   20.87
  -2   0  -3  860.81   18.78
  -2   0  -2  430.35   11.27
  -2   0  -1 1151.18   16.74
  -2   0   0 1532.37   19.46
  -2   0   1  138.34    6.65
  -2   0   2 9999.00   58.87
  -2   0   3 2112.76   33.44
  -2   0   4   15.74    5.63
  -2   0   5  138.24   11.12
  -2   0   6  381.98   19.41
  -2   0   7   37.67    9.76
  -2   0   8  215.30   17.55
  -2   0   9  271.46   21.61
  -2   0  10   39.29   13.52
  -2   0  11   47.94   14.03
  -2   0  12    2.16   14.34
  -2   1 -12   29.34   14.78
  -2   1 -11   -7.20   10.93
  -2   1  -4   27.66    5.40
  -2   1  -3   94.63    7.22
  -2   1  -2  205.11    8.86
  -2   1  -1  415.02   12.07
  -2   1   0 1914.08   24.84
  -2   1   1  749.68   16.99
  -2   1   2   -1.75    3.10
  -2   1   3  211.61   10.90
  -2   1   4  948.77   25.63
  -2   1   5   56.41    7.75
  -2   1   6  607.75   25.51
  -2   1   7    8.60    7.88
  -2   1   8  103.61   13.56
  -2   1   9    1.29   10.91
  -2   1  10  312.35   25.04
  -2   1  11   61.46   17.17
  -2   1  12   36.59   16.22
  -2   2 -12   19.10   10.93
  -2   2 -11  157.52   17.40
  -2   2 -10   17.28    9.62
  -2   2  -9  476.05   22.58
  -2   2  -4   33.54    5.95
  -2   2  -3 1997.37   32.57
  -2   2  -2    8.70    3.45
  -2   2  -1 5851.00   49.10
  -2   2   0 3930.41   40.03
  -2   2   1 4592.98   45.25
  -2   2   2 1135.57   24.05
  -2   2   3 1605.20   30.16
  -2   2   4  150.62   11.09
  -2   2   5 1100.31   31.60
  -2   2   6  445.28   22.61
  -2   2   7  434.86   23.69
  -2   2   8   28.80   10.77
  -2   2   9  581.89   31.11
  -2   2  10  157.45   20.79
  -2   2  11   69.40   18.05
  -2   3 -13  143.93   24.99
  -2   3 -11   70.84   10.93
  -2   3 -10  108.88   12.06
  -2   3  -9   30.28    7.48
  -2   3  -8  825.88   23.51
  -2   3  -7 1558.18   28.56
  -2   3  -6   14.33    7.03
  -2   3  -6   21.49    4.63
  -2   3  -5  681.37   13.34
  -2   3  -5  758.99   26.24
  -2   3  -4    5.02    1.60
  -2   3  -4   15.13    5.70
  -2   3  -3  879.55   22.85
  -2   3  -2 1339.57   26.58
  -2   3  -1 1559.56   28.33
  -2   3  -1 1549.83   16.96
  -2   3   0  567.36   13.83
  -2   3   0  581.70   17.19
  -2   3   1  582.27   16.46
  -2   3   1  607.73   18.25
  -2   3   2  351.12   14.58
  -2   3   2  350.77   14.80
  -2   3   3  926.83   24.36
  -2   3   3  927.65   26.11
  -2   3   4  384.02   17.65
  -2   3   4  400.20   19.16
  -2   3   5  583.88   25.32
  -2   3   5  636.04   25.62
  -2   3   6   13.88    7.46
  -2   3   6    7.83    8.61
  -2   3   7   17.08    8.79
  -2   3   8  320.19   22.71
  -2   3   9  307.04   24.62
  -2   3  10   10.95   12.44
  -2   3  11   53.76   17.06
  -2   4 -13   31.99   19.19
  -2   4 -12    9.34   15.91
  -2   4 -10   12.95    6.95
  -2   4  -9  132.33   10.19
  -2   4  -8  211.91   10.95
  -2   4  -8  220.31   19.40
  -2   4  -7   49.34    5.22
  -2   4  -7   65.17   11.59
  -2   4  -6  -10.26    8.59
  -2   4  -6    0.44    2.52
  -2   4  -5   30.18    2.67
  -2   4  -5   39.76    8.43
  -2   4  -4   71.56    9.20
  -2   4  -3  144.10   10.73
  -2   4  -2  135.49    9.85
  -2   4  -2  125.22    5.02
  -2   4  -1  631.30   14.09
  -2   4  -1  640.46   19.94
  -2   4   0  763.79   18.41
  -2   4   0  774.69   21.52
  -2   4   1   30.47    5.41
  -2   4   1   33.11    6.03
  -2   4   2    1.12    5.10
  -2   4   2    3.47    5.64
  -2   4   3   48.43    8.22
  -2   4   3   39.78    7.37
  -2   4   4   53.15    8.33
  -2   4   4   50.55    9.64
  -2   4   5   95.66   12.86
  -2   4   5   93.93   12.16
  -2   4   6  105.18   13.97
  -2   4   6   91.66   13.27
  -2   4   7  117.61   14.88
  -2   4   7  142.46   16.56
  -2   4   8   -6.53    9.84
  -2   4   9   11.72   11.79
  -2   4  10  -16.56   14.26
  -2   5 -13  107.43   22.72
  -2   5 -12   35.41   17.21
  -2   5 -11  226.79   25.62
  -2   5 -10   43.45   15.43
  -2   5  -9   55.76   13.40
  -2   5  -8    4.06    3.74
  -2   5  -8   -4.84   11.29
  -2   5  -7  685.28   14.53
  -2   5  -7  716.68   30.79
  -2   5  -6  533.96   24.94
  -2   5  -5  584.44   24.28
  -2   5  -4 1066.70   29.60
  -2   5  -4  808.80    9.79
  -2   5  -3   19.64    2.69
  -2   5  -3   35.07    7.40
  -2   5  -2    8.48    3.24
  -2   5  -2    0.51    5.22
  -2   5  -1 2192.09   31.59
  -2   5  -1 2142.76   38.28
  -2   5   0 2075.47   33.98
  -2   5   0 2049.11   37.02
  -2   5   1  137.37   10.84
  -2   5   1  169.72   11.85
  -2   5   2  304.86   15.97
  -2   5   2  301.91   16.32
  -2   5   3  198.88   13.31
  -2   5   3  175.34   14.63
  -2   5   4   89.51   11.84
  -2   5   4   66.34    9.35
  -2   5   5  512.73   26.79
  -2   5   5  503.33   25.01
  -2   5   6  631.45   31.32
  -2   5   6  645.28   30.00
  -2   5   7   10.86   10.93
  -2   5   7    7.92   10.48
  -2   5   8   68.49   14.46
  -2   6 -13   68.67   21.45
  -2   6 -12   75.22   19.46
  -2   6 -11  471.37   34.86
  -2   6 -10  -17.76   13.13
  -2   6  -9  246.81   22.77
  -2   6  -8  238.04   20.48
  -2   6  -7 1014.40   36.77
  -2   6  -6   18.63    8.23
  -2   6  -5 1337.90   36.76
  -2   6  -4    6.10    2.92
  -2   6  -4    4.38    5.68
  -2   6  -3  440.50   19.65
  -2   6  -3  388.06   12.17
  -2   6  -2  295.62   16.53
  -2   6  -2  307.12   12.37
  -2   6  -1 2248.63   36.84
  -2   6  -1 2372.88   42.78
  -2   6   0   96.26   10.04
  -2   6   0  118.49   10.14
  -2   6   1  567.54   22.01
  -2   6   1  515.24   21.10
  -2   6   2   31.41    8.02
  -2   6   2   40.65    8.36
  -2   6   3  985.86   29.76
  -2   6   3  950.85   32.69
  -2   6   4  139.68   15.20
  -2   6   4  150.28   13.71
  -2   6   5 1097.01   37.49
  -2   6   5 1111.03   41.48
  -2   6   6   34.84   10.79
  -2   6   6    3.01    9.92
  -2   6   7  118.39   16.46
  -2   6   7  115.31   18.08
  -2   6   8   25.40   14.62
  -2   7 -12  162.00   25.91
  -2   7 -11   59.10   17.29
  -2   7 -10   26.91   14.00
  -2   7  -9   -0.21   11.27
  -2   7  -8  195.75   19.96
  -2   7  -7   21.52   10.62
  -2   7  -6   51.49   12.27
  -2   7  -5    2.00    7.35
  -2   7  -4   -0.99    3.92
  -2   7  -4    3.64    7.03
  -2   7  -3   35.20    5.92
  -2   7  -3   48.27    9.21
  -2   7  -2  488.00   17.69
  -2   7  -2  502.21   21.93
  -2   7  -1   42.66    7.41
  -2   7  -1   43.85    8.48
  -2   7   0   11.38    6.65
  -2   7   0    9.48    5.79
  -2   7   1   18.23    7.41
  -2   7   1   28.63    8.03
  -2   7   2   29.54    8.23
  -2   7   2   37.82    8.97
  -2   7   3  269.16   17.22
  -2   7   3  243.29   18.80
  -2   7   4  258.16   18.33
  -2   7   4  269.70   21.31
  -2   7   5   28.33   11.56
  -2   7   5    7.93    9.38
  -2   7   6   13.69   11.35
  -2   7   7   11.15   13.78
  -2   8 -12  -37.68   18.64
  -2   8 -11   85.86   20.44
  -2   8 -10  127.41   19.37
  -2   8  -9   22.10   12.36
  -2   8  -8   33.56   12.38
  -2   8  -7   49.17   12.25
  -2   8  -6  387.32   23.79
  -2   8  -5   52.71   10.76
  -2   8  -4  553.24   25.39
  -2   8  -4  458.62   16.23
  -2   8  -3    6.20    5.35
  -2   8  -3   12.64    8.98
  -2   8  -2   36.43    7.67
  -2   8  -2   39.08    9.55
  -2   8  -1   79.30   10.56
  -2   8  -1  112.94   12.64
  -2   8   0  178.14   14.97
  -2   8   0  198.32   14.82
  -2   8   1  203.68   15.30
  -2   8   1  169.20   15.10
  -2   8   2  357.28   20.29
  -2   8   2  371.07   23.30
  -2   8   3   -2.53    9.55
  -2   8   3   -6.78    8.10
  -2   8   4    2.77    7.86
  -2   8   4   -3.76   11.06
  -2   8   5   90.86   16.57
  -2   8   6  175.36   21.38
  -2   9 -12  -17.19   16.72
  -2   9 -11  246.81   26.45
  -2   9 -10   29.43   16.36
  -2   9  -9  169.99   20.90
  -2   9  -8   34.08   14.50
  -2   9  -7   84.11   15.02
  -2   9  -6  155.83   17.07
  -2   9  -5  446.91   25.90
  -2   9  -4   37.52    7.33
  -2   9  -4   32.70   10.66
  -2   9  -3  231.73   14.73
  -2   9  -3  292.20   19.65
  -2   9  -2   11.46    9.44
  -2   9  -2   -7.47    6.84
  -2   9  -1  314.17   19.66
  -2   9  -1  330.37   19.07
  -2   9   0   11.65    8.80
  -2   9   0   -3.45    7.52
  -2   9   1  614.90   29.50
  -2   9   1  723.20   27.95
  -2   9   2  136.65   14.92
  -2   9   2  122.95   15.69
  -2   9   3  238.99   21.77
  -2   9   4  -16.92   12.66
  -2   9   5  296.01   27.29
  -2  10 -11   12.77   16.11
  -2  10 -10   23.19   15.92
  -2  10  -9   36.90   14.80
  -2  10  -8   14.54   11.77
  -2  10  -7    9.66   11.00
  -2  10  -6  410.17   26.74
  -2  10  -5  219.26   20.05
  -2  10  -4   -0.29    8.95
  -2  10  -3   12.64    8.85
  -2  10  -3    3.12    6.96
  -2  10  -2   78.41   11.88
  -2  10  -2  111.34   14.64
  -2  10  -1   26.37   10.08
  -2  10  -1   22.25    9.78
  -2  10   0  172.18   17.27
  -2  10   0  190.88   16.71
  -2  10   1   89.13   14.52
  -2  10   2   11.80   11.66
  -2  10   3  -25.53   13.57
  -2  10   4    8.31   13.66
  -2  11 -10    1.61   15.90
  -2  11  -9   56.30   18.34
  -2  11  -8   66.39   16.40
  -2  11  -7   77.42   15.91
  -2  11  -6   -5.06   11.18
  -2  11  -5   42.95   12.91
  -2  11  -4  128.53   16.90
  -2  11  -3    3.52   10.58
  -2  11  -2   69.94   12.59
  -2  11  -2   73.33   13.31
  -2  11  -1   18.72   10.47
  -2  11   0    6.18   10.77
  -2  11   1   18.89   12.24
  -2  11   2   35.94   15.39
  -2  12  -8   40.81   15.89
  -2  12  -7    3.26   13.81
  -2  12  -6    2.10   11.84
  -2  12  -5  254.31   23.72
  -2  12  -4   43.02   14.20
  -1 -12   2   75.69   23.79
  -1 -12   3   27.80   18.02
  -1 -12   4   33.31   19.56
  -1 -12   5    0.20   16.22
  -1 -12   6  141.79   25.55
  -1 -12   7  110.14   23.70
  -1 -11  -1   65.94   20.94
  -1 -11   0   40.55   18.31
  -1 -11   1    5.58   15.06
  -1 -11   2   57.54   19.81
  -1 -11   3   12.51   15.28
  -1 -11   4    8.74   17.18
  -1 -11   5   58.10   18.87
  -1 -11   6  122.62   22.67
  -1 -11   7   24.34   16.64
  -1 -11   8   53.57   17.41
  -1 -11   9   18.01   16.32
  -1 -10  -3   57.58   21.09
  -1 -10  -2   98.08   22.26
  -1 -10  -1   11.23   15.69
  -1 -10   0    8.87   14.11
  -1 -10   1   -6.35   15.67
  -1 -10   2   -3.63   13.02
  -1 -10   3  135.00   22.18
  -1 -10   4  109.07   20.89
  -1 -10   5   12.43   13.64
  -1 -10   6   -5.66   14.29
  -1 -10   7   82.12   17.82
  -1 -10   8   29.47   14.42
  -1 -10   9   59.76   15.94
  -1 -10  10   73.29   15.82
  -1 -10  11    3.53   11.43
  -1  -9  -5   40.41   20.07
  -1  -9  -4  164.97   24.24
  -1  -9  -3  307.85   30.70
  -1  -9  -2   18.18   14.62
  -1  -9  -1  316.40   28.87
  -1  -9   0  129.05   20.53
  -1  -9   1  431.81   31.68
  -1  -9   2  210.28   23.68
  -1  -9   3  660.68   38.12
  -1  -9   4   10.17   12.32
  -1  -9   5   75.72   17.50
  -1  -9   6  316.65   27.35
  -1  -9   7  429.56   30.77
  -1  -9   8  113.90   17.78
  -1  -9   9  441.45   28.37
  -1  -9  10   14.37   12.23
  -1  -9  11   35.17   12.48
  -1  -8  -6  135.25   23.33
  -1  -8  -5   58.32   20.53
  -1  -8  -4  289.57   28.01
  -1  -8  -3  -20.38   14.69
  -1  -8  -2   63.35   17.24
  -1  -8  -1  126.78   19.79
  -1  -8   0  268.90   25.22
  -1  -8   1   97.83   17.45
  -1  -8   2 1038.28   44.94
  -1  -8   3  130.47   19.29
  -1  -8   4    6.16   11.84
  -1  -8   5  158.72   20.26
  -1  -8   6  652.06   34.07
  -1  -8   7   -6.26    9.83
  -1  -8   8  435.43   26.79
  -1  -8   9   71.12   12.51
  -1  -8  10   26.64   10.11
  -1  -8  11  -11.82    9.62
  -1  -7  -7  -32.50   17.56
  -1  -7  -6   23.11   13.84
  -1  -7  -5   35.65   14.59
  -1  -7  -4   14.52   11.77
  -1  -7  -3   29.33   12.15
  -1  -7  -2  324.70   26.05
  -1  -7  -1   -9.48   11.52
  -1  -7   0   57.04   13.15
  -1  -7   1   56.26   13.64
  -1  -7   2  107.89   15.81
  -1  -7   3  469.80   28.50
  -1  -7   4  207.87   20.12
  -1  -7   5   14.18    9.31
  -1  -7   6   34.50   10.95
  -1  -7   7   47.15   11.06
  -1  -7   7   62.79   12.58
  -1  -7   8   45.19   11.66
  -1  -7   8   37.57   10.12
  -1  -7   9  125.72   17.92
  -1  -7   9  136.21   13.53
  -1  -7  10  108.41   18.99
  -1  -7  10  114.92   13.22
  -1  -7  11    0.86   13.36
  -1  -7  11  -17.17    9.26
  -1  -7  12    9.19   14.66
  -1  -6  -8   60.69   18.36
  -1  -6  -7  242.77   25.78
  -1  -6  -6   -2.76   11.93
  -1  -6  -5   58.86   14.16
  -1  -6  -4  288.04   23.08
  -1  -6  -3  473.31   28.51
  -1  -6  -2   75.54   14.37
  -1  -6  -1  448.72   26.71
  -1  -6   0   13.89   10.04
  -1  -6   1  498.17   28.13
  -1  -6   2  563.96   28.98
  -1  -6   3 1275.62   41.27
  -1  -6   4    1.22    7.32
  -1  -6   5  841.24   32.34
  -1  -6   5  878.43   29.90
  -1  -6   6   44.92   10.14
  -1  -6   6   25.08    8.87
  -1  -6   7  977.93   31.60
  -1  -6   7 1018.89   36.83
  -1  -6   8  370.13   23.88
  -1  -6   8  369.54   18.75
  -1  -6   9  931.74   40.00
  -1  -6   9  887.18   28.14
  -1  -6  10    3.08   11.45
  -1  -6  10   11.08    7.43
  -1  -6  11  232.20   24.24
  -1  -6  12    3.45   14.73
  -1  -6  13  143.89   25.00
  -1  -5  -9   -3.04   14.56
  -1  -5  -8  424.78   30.25
  -1  -5  -7   65.19   14.69
  -1  -5  -6  181.74   20.04
  -1  -5  -5   15.49   10.52
  -1  -5  -4 1202.53   40.80
  -1  -5  -3  157.25   15.75
  -1  -5  -2 1255.60   39.52
  -1  -5  -1   88.43   12.63
  -1  -5   0  696.63   29.32
  -1  -5   1   57.12   11.70
  -1  -5   2 3490.55   62.44
  -1  -5   3  891.01   31.53
  -1  -5   4 1318.33   31.69
  -1  -5   4 1404.19   38.74
  -1  -5   5  406.45   20.04
  -1  -5   5  394.34   19.84
  -1  -5   6   55.26    8.66
  -1  -5   6   35.72    8.55
  -1  -5   7   11.80    5.94
  -1  -5   7   21.00    9.44
  -1  -5   8  639.32   29.93
  -1  -5   8  586.67   20.77
  -1  -5   9  392.31   25.81
  -1  -5   9  384.30   17.61
  -1  -5  10   49.60    8.08
  -1  -5  10   40.81   12.75
  -1  -5  11   20.99   12.93
  -1  -5  12   53.82   18.46
  -1  -5  13  106.79   21.58
  -1  -4  -9   84.68   16.72
  -1  -4  -8  152.25   18.35
  -1  -4  -7   35.29   11.94
  -1  -4  -6   -8.02    8.68
  -1  -4  -5  349.84   21.32
  -1  -4  -4  106.59   12.11
  -1  -4  -3   82.15   10.75
  -1  -4  -2  454.24   21.60
  -1  -4  -1  220.40   15.55
  -1  -4   0  193.08   15.17
  -1  -4   1  234.27   16.24
  -1  -4   2   14.16    6.70
  -1  -4   3   32.52    7.62
  -1  -4   3   25.18    5.54
  -1  -4   4  305.08   14.81
  -1  -4   4  315.69   15.86
  -1  -4   5  149.41   12.07
  -1  -4   5  161.80   11.21
  -1  -4   6    4.53    4.25
  -1  -4   6    4.52    6.91
  -1  -4   7   84.47   11.62
  -1  -4   7   73.58    7.35
  -1  -4   8  109.30   13.58
  -1  -4   8   83.43    8.21
  -1  -4   9   53.60    7.50
  -1  -4   9   68.45   14.35
  -1  -4  10    4.70    5.81
  -1  -4  10   12.65   10.61
  -1  -4  11   43.91   15.05
  -1  -4  12    6.67   13.15
  -1  -4  13   -1.24   15.01
  -1  -3 -10  -12.72   13.17
  -1  -3  -9   30.82   12.50
  -1  -3  -8  117.31   14.85
  -1  -3  -7  919.50   33.31
  -1  -3  -6   37.22    9.70
  -1  -3  -5  263.21   16.64
  -1  -3  -4   18.93    6.46
  -1  -3  -3   67.28    8.38
  -1  -3  -2  520.21   19.44
  -1  -3  -1 4069.47   51.85
  -1  -3   0  835.15   24.09
  -1  -3   1  530.18   19.78
  -1  -3   2  498.33   13.68
  -1  -3   2  505.93   18.66
  -1  -3   3 1325.31   25.74
  -1  -3   3 1337.79   28.08
  -1  -3   4   31.17    5.12
  -1  -3   4   25.71    6.01
  -1  -3   5 2244.62   40.86
  -1  -3   5 2161.95   31.00
  -1  -3   6  286.39   16.71
  -1  -3   6  278.27   11.12
  -1  -3   7  622.19   27.13
  -1  -3   7  647.31   17.37
  -1  -3   8   32.52   10.81
  -1  -3   8   36.95    5.70
  -1  -3   9  718.09   33.31
  -1  -3   9  702.80   19.92
  -1  -3  10   81.06   14.80
  -1  -3  11  485.33   31.64
  -1  -3  12   45.32   16.25
  -1  -3  13   61.23   18.33
  -1  -2 -10  134.90   17.20
  -1  -2  -9   11.47    9.35
  -1  -2  -8 1097.06   35.04
  -1  -2  -7  340.00   18.86
  -1  -2  -6  540.06   21.03
  -1  -2  -5  588.39   20.49
  -1  -2  -4 1042.48   25.57
  -1  -2  -3  107.02    8.39
  -1  -2  -2 7808.73   61.19
  -1  -2  -1 3444.32   39.17
  -1  -2   0  775.02   18.60
  -1  -2   1 1283.26   15.92
  -1  -2   1 1313.96   25.30
  -1  -2   2 7617.22   49.79
  -1  -2   2 7669.28   56.32
  -1  -2   3  917.63   20.28
  -1  -2   3  911.98   17.71
  -1  -2   4 1279.32   27.15
  -1  -2   4 1275.65   18.86
  -1  -2   5 2510.40   27.89
  -1  -2   5 2565.98   42.52
  -1  -2   6   89.35    6.00
  -1  -2   6   84.89   10.30
  -1  -2   7  259.24   10.55
  -1  -2   7  246.61   17.27
  -1  -2   8  687.95   17.77
  -1  -2   8  644.77   29.21
  -1  -2   9  424.08   14.97
  -1  -2   9  425.28   25.80
  -1  -2  10  434.77   28.74
  -1  -2  11  227.52   23.29
  -1  -2  12   32.59   15.94
  -1  -2  13    1.62   15.87
  -1  -1 -12  117.93   21.60
  -1  -1 -11   13.70   12.20
  -1  -1 -10   22.87    9.75
  -1  -1  -9  255.30   16.89
  -1  -1  -8  874.03   28.32
  -1  -1  -7   49.35    8.27
  -1  -1  -6  293.15   14.72
  -1  -1  -5   37.10    6.04
  -1  -1  -2 2437.19   28.29
  -1  -1  -1   86.12    5.30
  -1  -1   0  716.22   12.63
  -1  -1   1   63.96    3.58
  -1  -1   1   58.56    4.10
  -1  -1   2   67.38    5.11
  -1  -1   2   68.32    3.92
  -1  -1   3   24.39    4.23
  -1  -1   3   29.12    2.28
  -1  -1   4  673.62   11.33
  -1  -1   4  631.05   19.39
  -1  -1   5    2.37    4.79
  -1  -1   5    0.01    2.14
  -1  -1   6    0.57    5.60
  -1  -1   6   11.72    2.94
  -1  -1   7   41.92    9.26
  -1  -1   7   30.89    4.64
  -1  -1   8  182.61    9.70
  -1  -1   8  190.59   16.88
  -1  -1   9    7.30    9.91
  -1  -1  10  122.71   16.92
  -1  -1  11   56.93   14.42
  -1  -1  12   23.25   14.08
  -1   0 -12   28.08   15.86
  -1   0 -11   88.81   13.31
  -1   0 -11  162.10   19.98
  -1   0 -10   28.27    9.31
  -1   0 -10   37.34   13.21
  -1   0  -1 1643.92   14.94
  -1   0   0  309.29    5.87
  -1   0   0  319.56    6.25
  -1   0   0  319.16    5.54
  -1   0   1  233.68    6.51
  -1   0   2  415.50   11.48
  -1   0   3  479.36    7.07
  -1   0   3  488.07   14.73
  -1   0   4  233.09    6.51
  -1   0   4  236.82   12.12
  -1   0   5 1362.83   31.60
  -1   0   6  734.97   25.71
  -1   0   7   24.76    8.06
  -1   0   8    1.58    7.93
  -1   0   9  137.50   16.53
  -1   0  10   31.56   12.20
  -1   0  11  440.97   31.41
  -1   0  12  154.46   21.24
  -1   1 -12  258.40   23.16
  -1   1 -11  318.69   24.23
  -1   1 -10   66.52   13.04
  -1   1  -9  127.42   14.02
  -1   1  -2 1965.23   24.94
  -1   1  -1  757.53   12.83
  -1   1   0   79.53    4.29
  -1   1   0   85.11    4.08
  -1   1   1 1172.35   16.75
  -1   1   1 1160.22   16.86
  -1   1   1 1138.17   15.68
  -1   1   2  173.72    7.40
  -1   1   2  181.90    8.33
  -1   1   3  794.41   19.64
  -1   1   3  809.83   19.79
  -1   1   4 1857.98   32.79
  -1   1   4 1806.44   33.35
  -1   1   5 4842.62   58.89
  -1   1   5 4763.14   59.22
  -1   1   6    6.08    5.94
  -1   1   7  625.93   26.33
  -1   1   8  216.78   18.16
  -1   1   9  442.74   26.82
  -1   1  10  430.00   29.32
  -1   1  11  589.84   35.55
  -1   1  12  -14.90   15.54
  -1   2 -12  479.25   27.38
  -1   2 -11   19.71   10.22
  -1   2 -10  236.25   17.77
  -1   2  -9   15.00    7.73
  -1   2  -8  782.66   26.65
  -1   2  -7   26.06    8.25
  -1   2  -6 1240.28   26.67
  -1   2  -5    0.14    3.07
  -1   2  -4  723.70   14.39
  -1   2  -3  318.07    6.91
  -1   2  -2 3334.43   35.34
  -1   2  -1   42.13    2.32
  -1   2  -1   45.65    4.67
  -1   2   0 3735.00   33.37
  -1   2   0 3785.22   28.32
  -1   2   1    1.66    2.46
  -1   2   1   -0.43    2.45
  -1   2   2  258.34   10.07
  -1   2   2  265.05   11.35
  -1   2   3  563.25   16.57
  -1   2   3  544.57   18.10
  -1   2   4 4326.32   57.14
  -1   2   4 4325.19   52.20
  -1   2   5  171.05   12.66
  -1   2   5  202.36   14.30
  -1   2   6  323.80   18.45
  -1   2   6  338.80   19.28
  -1   2   7   25.72    8.89
  -1   2   7   34.10    9.28
  -1   2   8   86.98   13.34
  -1   2   9   58.29   13.77
  -1   2  10  255.60   23.53
  -1   2  11   66.35   16.65
  -1   3 -12   22.88   10.60
  -1   3 -11   10.93    7.74
  -1   3 -10    4.24    6.99
  -1   3  -9   -4.21    5.88
  -1   3  -8   23.32    5.47
  -1   3  -7   48.11    6.10
  -1   3  -6  115.76    7.38
  -1   3  -5   68.54    5.75
  -1   3  -4  981.52   14.07
  -1   3  -3  545.39    8.35
  -1   3  -3  522.60   17.38
  -1   3  -2  163.18    8.93
  -1   3  -2  162.45    5.24
  -1   3  -1   83.51    4.87
  -1   3  -1   68.02    5.83
  -1   3   0   77.33    5.57
  -1   3   0   82.12    6.21
  -1   3   1  294.55   11.19
  -1   3   1  285.73   11.89
  -1   3   2  830.81   21.99
  -1   3   2  853.21   19.42
  -1   3   3    6.94    4.68
  -1   3   3    5.31    4.24
  -1   3   4    7.58    4.64
  -1   3   4    9.93    5.18
  -1   3   5  417.93   21.17
  -1   3   5  409.60   19.33
  -1   3   6  154.83   15.52
  -1   3   6  123.27   12.10
  -1   3   7   37.32   10.05
  -1   3   7   13.62    8.65
  -1   3   8  205.18   19.26
  -1   3   8  196.78   18.59
  -1   3   9   13.46   11.66
  -1   3  10   -3.02   12.59
  -1   4 -11  471.38   22.56
  -1   4 -10   88.61   10.89
  -1   4  -9  558.20   20.17
  -1   4  -8   12.66    5.22
  -1   4  -7  195.59   10.00
  -1   4  -6 1961.99   26.61
  -1   4  -5 2621.85   26.38
  -1   4  -4   54.57    4.07
  -1   4  -4   60.35    8.07
  -1   4  -3  784.20   13.04
  -1   4  -3  800.31   22.10
  -1   4  -2   80.60    5.44
  -1   4  -2   80.59    7.25
  -1   4  -1 1475.77   23.61
  -1   4  -1 1492.00   26.94
  -1   4   0  173.11    9.51
  -1   4   0  166.35    9.10
  -1   4   1 3017.71   38.07
  -1   4   1 3030.65   42.27
  -1   4   2   45.29    5.82
  -1   4   2   68.22    8.20
  -1   4   3  904.86   27.58
  -1   4   3  858.99   23.22
  -1   4   4   11.59    6.76
  -1   4   4    9.88    5.87
  -1   4   5 1091.09   33.07
  -1   4   5 1237.82   37.46
  -1   4   6   72.68   12.75
  -1   4   6  104.28   12.90
  -1   4   7 1187.56   42.61
  -1   4   7 1153.95   37.53
  -1   4   8   19.82   11.12
  -1   4   8   19.48   11.62
  -1   4   9  209.51   22.47
  -1   4   9  193.04   20.11
  -1   5 -10  222.84   14.07
  -1   5  -9   99.52    9.30
  -1   5  -8  315.89   13.71
  -1   5  -7   71.97    6.49
  -1   5  -6 1920.51   26.38
  -1   5  -6 1976.89   46.44
  -1   5  -5  730.24   15.58
  -1   5  -5  835.42   28.22
  -1   5  -4  355.38   10.79
  -1   5  -4  356.08   17.39
  -1   5  -3   18.23    3.77
  -1   5  -3   18.38    5.15
  -1   5  -2 2076.24   29.71
  -1   5  -2 2043.00   35.45
  -1   5  -1  261.20   12.37
  -1   5  -1  263.75   12.11
  -1   5   0 3585.66   45.91
  -1   5   0 3613.75   44.45
  -1   5   1  861.60   22.36
  -1   5   1  884.87   25.25
  -1   5   2  417.50   16.46
  -1   5   2  438.28   19.64
  -1   5   3    3.53    6.04
  -1   5   3    3.73    4.69
  -1   5   4  265.36   15.98
  -1   5   4  303.82   19.45
  -1   5   5   13.48    8.39
  -1   5   5    5.72    6.88
  -1   5   6  637.39   27.55
  -1   5   6  701.43   32.32
  -1   5   7  296.44   23.90
  -1   5   7  246.37   18.98
  -1   5   8   20.13   10.95
  -1   5   8   44.85   14.58
  -1   5   9   -5.10   14.22
  -1   6 -13   52.74   21.37
  -1   6  -9   -2.07   10.96
  -1   6  -9   -2.24    4.78
  -1   6  -8   -1.62    4.47
  -1   6  -8   -0.26    9.81
  -1   6  -7  312.97   11.99
  -1   6  -7  343.74   22.96
  -1   6  -6  636.90   27.18
  -1   6  -6  568.75   15.59
  -1   6  -5    3.97    3.20
  -1   6  -5   20.00    8.15
  -1   6  -4   -1.65    3.59
  -1   6  -4   -1.28    5.52
  -1   6  -3   23.89    4.96
  -1   6  -3   16.07    5.89
  -1   6  -2  102.77    9.49
  -1   6  -2  110.06    8.86
  -1   6  -1  239.34   13.41
  -1   6  -1  244.51   13.71
  -1   6   0  577.76   19.28
  -1   6   0  577.99   21.03
  -1   6   1  125.46   10.38
  -1   6   1  110.41   11.09
  -1   6   2  103.20    9.88
  -1   6   2   99.62   11.06
  -1   6   3   45.80    9.44
  -1   6   3   53.39    8.07
  -1   6   4   17.68    7.92
  -1   6   4   11.66    7.09
  -1   6   5   56.32   12.08
  -1   6   5   36.57   10.32
  -1   6   6   -1.39    8.49
  -1   6   6   10.01   10.99
  -1   6   7   21.44   12.18
  -1   6   8   50.98   15.14
  -1   7 -12  104.51   22.49
  -1   7 -11  118.15   20.55
  -1   7 -10   58.33   17.07
  -1   7  -9  430.41   29.29
  -1   7  -8   38.25   11.94
  -1   7  -7   52.40   12.34
  -1   7  -6  382.11   14.14
  -1   7  -6  402.27   22.44
  -1   7  -5  344.51   19.82
  -1   7  -5  305.65   12.87
  -1   7  -4   65.32    7.82
  -1   7  -4   76.93   10.31
  -1   7  -3 1267.01   32.84
  -1   7  -3 1190.55   27.16
  -1   7  -2  299.09   15.93
  -1   7  -2  304.81   15.31
  -1   7  -1   78.86    9.21
  -1   7  -1   86.96    9.50
  -1   7   0   97.54   10.56
  -1   7   0  119.33   10.71
  -1   7   1  707.12   27.02
  -1   7   1  767.33   24.11
  -1   7   2  184.60   12.81
  -1   7   2  156.47   14.52
  -1   7   3  263.62   19.51
  -1   7   3  205.29   14.67
  -1   7   4  112.79   13.00
  -1   7   4  134.76   16.18
  -1   7   5  117.51   16.18
  -1   7   6   -0.51   10.94
  -1   7   7  258.52   25.90
  -1   8 -12  147.31   24.02
  -1   8 -11   16.71   13.84
  -1   8 -10  433.95   30.63
  -1   8  -9  305.03   25.51
  -1   8  -8   36.07   12.12
  -1   8  -7  234.84   19.73
  -1   8  -6  799.76   31.89
  -1   8  -6  683.89   20.19
  -1   8  -5  487.85   24.34
  -1   8  -5  419.05   17.30
  -1   8  -4  571.32   20.27
  -1   8  -4  633.11   25.80
  -1   8  -3  503.46   19.93
  -1   8  -3  541.44   23.16
  -1   8  -2  118.77   11.51
  -1   8  -2  137.76   12.37
  -1   8  -1   66.36    9.86
  -1   8  -1   50.29    8.56
  -1   8   0  872.79   27.07
  -1   8   0  835.00   29.60
  -1   8   1  686.20   24.29
  -1   8   1  670.83   28.36
  -1   8   2   77.10   12.67
  -1   8   2   85.25   10.63
  -1   8   3  142.01   16.14
  -1   8   4   43.13   11.82
  -1   8   5   76.74   15.42
  -1   8   6  235.36   24.25
  -1   9 -12   15.30   15.20
  -1   9 -11   57.75   17.53
  -1   9 -10  299.81   27.87
  -1   9  -9   -3.23   12.58
  -1   9  -8   27.74   12.77
  -1   9  -7   63.66   13.80
  -1   9  -6  121.04   15.65
  -1   9  -5   18.03    6.63
  -1   9  -5   10.03    9.02
  -1   9  -4  161.00   12.96
  -1   9  -4  186.48   16.13
  -1   9  -3   -4.32    6.51
  -1   9  -3    7.89    8.29
  -1   9  -2   -4.76    6.85
  -1   9  -2   11.17    8.22
  -1   9  -1  116.07   12.12
  -1   9  -1  116.91   12.98
  -1   9   0  100.47   13.13
  -1   9   0   90.92   11.14
  -1   9   1   60.12   12.16
  -1   9   2   42.53   11.98
  -1   9   3   32.89   11.99
  -1   9   4   11.18   12.44
  -1   9   5   74.62   15.81
  -1  10 -11   -9.30   15.74
  -1  10 -10   69.96   18.25
  -1  10  -9  202.48   22.04
  -1  10  -8   94.28   17.00
  -1  10  -7   75.28   13.96
  -1  10  -6   24.95    9.99
  -1  10  -5   16.00    9.52
  -1  10  -4   -5.65    7.60
  -1  10  -4   12.69    9.79
  -1  10  -3  123.12   14.71
  -1  10  -3   85.86   11.62
  -1  10  -2  100.96   12.57
  -1  10  -2   92.48   13.01
  -1  10  -1    6.95    9.43
  -1  10  -1   40.20   10.17
  -1  10   0   29.78   11.22
  -1  10   1   52.92   13.30
  -1  10   2    9.49   10.74
  -1  10   3   18.68   11.27
  -1  10   4   84.39   17.78
  -1  11 -10  160.69   23.63
  -1  11  -9  117.94   20.28
  -1  11  -8  103.77   18.12
  -1  11  -7  147.58   18.68
  -1  11  -6   58.41   14.40
  -1  11  -5   83.16   15.61
  -1  11  -4  168.10   17.54
  -1  11  -3  115.68   14.51
  -1  11  -3  148.89   16.61
  -1  11  -2   46.76   11.60
  -1  11  -1   72.56   13.95
  -1  11   0   71.69   15.10
  -1  11   1  125.98   17.86
  -1  11   2   91.60   17.24
  -1  12  -8   42.12   16.56
  -1  12  -7   11.99   14.02
  -1  12  -6   -1.04   12.48
  -1  12  -1   -1.36   11.67
   0 -12   1   89.48   22.40
   0 -12   2   17.38   19.71
   0 -12   3  -33.37   19.93
   0 -12   4   -6.03   18.06
   0 -12   5   53.28   21.16
   0 -12   6    5.02   17.05
   0 -12   7    4.15   15.59
   0 -12   8   24.60   17.52
   0 -11  -2   49.05   20.18
   0 -11  -1  104.31   23.38
   0 -11   0   -7.50   15.95
   0 -11   1    6.51   16.35
   0 -11   2   42.69   16.81
   0 -11   3  119.47   23.91
   0 -11   4   25.27   17.02
   0 -11   5  116.23   22.13
   0 -11   6    4.38   13.83
   0 -11   7    4.16   14.52
   0 -11   8   80.65   18.16
   0 -11   9  280.92   27.37
   0 -11  10   -8.92   13.58
   0 -10  -3   42.59   18.89
   0 -10  -2  384.68   34.19
   0 -10  -1   40.32   17.88
   0 -10   0  106.05   20.26
   0 -10   1  120.10   22.25
   0 -10   2  747.57   43.25
   0 -10   3    5.31   13.99
   0 -10   4  523.58   36.97
   0 -10   5   18.31   13.22
   0 -10   6   96.89   18.90
   0 -10   7   71.56   17.48
   0 -10   8  301.79   26.85
   0 -10   9   22.93   14.63
   0 -10  10   94.74   16.78
   0 -10  11   29.47   13.87
   0  -9  -5  150.19   24.94
   0  -9  -4   -4.23   15.00
   0  -9  -3  353.23   31.85
   0  -9  -2  157.08   22.49
   0  -9  -1   10.45   13.55
   0  -9   0    8.73   13.95
   0  -9   1  286.82   26.60
   0  -9   2  151.04   19.64
   0  -9   3  213.47   24.96
   0  -9   4  206.19   23.73
   0  -9   5    7.29   11.72
   0  -9   6    4.47   11.34
   0  -9   7   48.64   13.57
   0  -9   8  195.08   20.60
   0  -9   9   29.21   14.37
   0  -9  10   34.15   12.06
   0  -9  11   -5.19   10.67
   0  -8  -6   39.31   18.47
   0  -8  -5   27.70   16.54
   0  -8  -4   15.06   14.12
   0  -8  -3   49.94   15.82
   0  -8  -2  310.38   26.85
   0  -8  -1   40.48   15.25
   0  -8   0   63.15   15.02
   0  -8   1    2.13   10.89
   0  -8   2   -1.07   11.68
   0  -8   3   12.54   10.83
   0  -8   4   44.60   12.97
   0  -8   5  331.25   25.40
   0  -8   6  149.89   17.80
   0  -8   7   35.17   10.86
   0  -8   8  -10.56   10.03
   0  -8   9   37.89   10.13
   0  -8  10   26.55   10.12
   0  -8  11   85.34   13.77
   0  -7  -7   46.79   17.27
   0  -7  -6  175.90   23.89
   0  -7  -5   18.54   13.77
   0  -7  -4  332.10   28.22
   0  -7  -3   42.08   14.45
   0  -7  -2 1562.04   52.96
   0  -7  -1  656.68   34.74
   0  -7   0  530.03   30.34
   0  -7   1   83.06   14.86
   0  -7   2  581.62   31.26
   0  -7   3   41.60   12.34
   0  -7   4 1868.07   52.99
   0  -7   5  411.99   24.78
   0  -7   6   34.21   10.59
   0  -7   7   -0.26    7.31
   0  -7   8  307.80   19.53
   0  -7   9   76.61   11.13
   0  -7  10  578.83   26.69
   0  -7  11  132.11   14.86
   0  -6  -8  230.00   25.34
   0  -6  -7   91.23   17.93
   0  -6  -6  167.93   20.98
   0  -6  -5  119.86   17.59
   0  -6  -4  111.07   16.30
   0  -6  -3  833.58   36.65
   0  -6  -2  860.54   36.94
   0  -6  -1  255.60   21.55
   0  -6   0  492.59   27.79
   0  -6   1  366.60   23.49
   0  -6   2   28.82   10.39
   0  -6   3 1049.60   36.83
   0  -6   4 1194.99   38.17
   0  -6   5   56.21    9.99
   0  -6   6  105.84   11.96
   0  -6   7  602.43   28.85
   0  -6   7  580.55   23.73
   0  -6   8  550.12   30.00
   0  -6   8  505.89   21.79
   0  -6   9   20.54   10.17
   0  -6   9   41.94    8.74
   0  -6  10  350.18   28.60
   0  -6  10  342.13   19.05
   0  -6  11  -14.64   14.85
   0  -6  11   10.26    7.94
   0  -6  12   30.97   15.87
   0  -6  13   69.26   23.61
   0  -5  -8   15.68   13.35
   0  -5  -7    7.48   12.32
   0  -5  -6   24.56   11.50
   0  -5  -5   32.80   10.66
   0  -5  -4  214.88   18.62
   0  -5  -3   75.92   12.02
   0  -5  -2   17.93    8.58
   0  -5  -1   -0.06    7.85
   0  -5   0    4.88    7.79
   0  -5   1    3.96    6.71
   0  -5   2   37.61    8.53
   0  -5   3  106.32   11.96
   0  -5   4  297.87   17.32
   0  -5   5  301.46   17.85
   0  -5   5  306.45   17.07
   0  -5   6  420.92   22.81
   0  -5   6  406.14   18.37
   0  -5   7   60.40    8.32
   0  -5   7   59.52   11.10
   0  -5   8    0.87    8.55
   0  -5   8    2.05    5.30
   0  -5   9    8.86   10.17
   0  -5   9    3.97    6.37
   0  -5  10  120.20   18.56
   0  -5  10   81.36   10.29
   0  -5  11  187.99   21.94
   0  -5  11  179.96   14.30
   0  -5  12    9.10   13.86
   0  -5  13   13.00   15.99
   0  -4  -9   46.88   14.41
   0  -4  -8   60.47   13.69
   0  -4  -7   10.83   10.15
   0  -4  -6  603.00   28.92
   0  -4  -5  451.28   23.72
   0  -4  -4  372.50   21.08
   0  -4  -3  215.21   15.68
   0  -4  -2 1587.21   39.15
   0  -4  -1  961.45   31.21
   0  -4   0  724.95   27.26
   0  -4   1   26.58    7.67
   0  -4   2  547.59   21.33
   0  -4   3   38.75    7.19
   0  -4   4 1860.53   36.47
   0  -4   4 1802.57   35.25
   0  -4   5 1344.58   34.43
   0  -4   5 1351.38   28.91
   0  -4   6  469.65   16.79
   0  -4   6  486.04   22.89
   0  -4   7  164.07   15.43
   0  -4   7  181.84   11.31
   0  -4   8  287.32   21.00
   0  -4   8  260.87   13.66
   0  -4   9  158.27   17.70
   0  -4   9  158.40   11.69
   0  -4  10  812.77   38.70
   0  -4  10  802.41   25.31
   0  -4  11  383.04   30.07
   0  -4  11  341.71   17.61
   0  -4  12   28.51   16.60
   0  -4  13   53.31   19.37
   0  -3 -11   -0.33   14.54
   0  -3  -9   42.64   12.13
   0  -3  -8  215.40   17.73
   0  -3  -7  262.48   18.10
   0  -3  -6 1243.26   34.59
   0  -3  -5    5.93    6.38
   0  -3  -4  335.44   16.67
   0  -3  -3  695.38   22.94
   0  -3  -2 2126.10   38.88
   0  -3  -1  279.82   14.86
   0  -3   0 4581.71   56.88
   0  -3   1   88.89    8.54
   0  -3   2 1968.95   33.70
   0  -3   3  576.52   17.67
   0  -3   3  568.58   16.95
   0  -3   4 2516.58   39.85
   0  -3   4 2536.01   33.90
   0  -3   5  361.33   17.30
   0  -3   5  339.90   12.45
   0  -3   6 1245.10   34.60
   0  -3   6 1274.90   25.32
   0  -3   7    3.48    4.27
   0  -3   7   -0.47    6.76
   0  -3   8  268.65   13.08
   0  -3   8  274.90   20.15
   0  -3   9  122.74   15.32
   0  -3   9  115.21    9.71
   0  -3  10  416.06   18.11
   0  -3  10  429.14   29.13
   0  -3  11  126.09   11.70
   0  -3  11  142.11   19.68
   0  -3  12  121.65   21.25
   0  -3  13  -10.50   15.84
   0  -2 -11   22.64   14.27
   0  -2  -9   70.51   11.57
   0  -2  -8    5.01    7.23
   0  -2  -7  425.07   19.80
   0  -2  -6  134.35   10.88
   0  -2  -5    4.46    4.37
   0  -2  -4   78.46    7.46
   0  -2  -3  339.62   13.81
   0  -2  -2  165.43    9.13
   0  -2  -1  942.05   21.29
   0  -2   0  640.66   18.05
   0  -2   1   14.58    4.05
   0  -2   2   26.62    4.00
   0  -2   2   26.62    3.92
   0  -2   3 1036.20   21.56
   0  -2   3 1039.55   17.92
   0  -2   4  514.03   17.74
   0  -2   4  506.84   12.91
   0  -2   5  373.18   16.94
   0  -2   5  362.18   11.95
   0  -2   6  365.72   18.78
   0  -2   6  341.37   12.64
   0  -2   7   29.49    6.85
   0  -2   7   35.01   14.98
   0  -2   8   67.09    7.30
   0  -2   8   50.28   10.53
   0  -2   9  351.24   15.69
   0  -2   9  322.58   23.58
   0  -2  10  252.79   14.84
   0  -2  10  250.41   23.04
   0  -2  11    3.51   12.41
   0  -2  12    4.28   14.07
   0  -2  13   15.44   16.68
   0  -1 -12  112.05   21.09
   0  -1 -11   11.52   12.49
   0  -1 -10    3.50    8.29
   0  -1 -10   -3.49   10.90
   0  -1  -9  178.79   14.57
   0  -1  -8    3.74    5.75
   0  -1  -7   17.96    5.77
   0  -1  -6  423.18   15.90
   0  -1  -5  184.81    9.64
   0  -1  -4    1.78    2.70
   0  -1  -3  687.11   14.42
   0  -1  -2  103.92    5.31
   0  -1  -1  338.74    6.30
   0  -1  -1  346.34    8.78
   0  -1   0 1567.34   18.92
   0  -1   1 2422.29   14.15
   0  -1   1 2445.39   20.04
   0  -1   1 2440.73   19.87
   0  -1   2  285.07    9.02
   0  -1   2  279.45    6.71
   0  -1   3  271.47    7.68
   0  -1   3  273.05   11.08
   0  -1   4  517.26   12.10
   0  -1   4  537.31   17.38
   0  -1   5  309.45   10.49
   0  -1   5  308.79   15.46
   0  -1   6 1473.99   24.47
   0  -1   6 1519.81   36.42
   0  -1   7 1637.45   28.06
   0  -1   7 1660.24   42.19
   0  -1   8   31.49   10.45
   0  -1   8   25.92    6.01
   0  -1   9  404.69   17.10
   0  -1   9  428.57   26.62
   0  -1  10   38.90   11.85
   0  -1  11  252.52   24.54
   0  -1  12   28.68   15.69
   0   0 -12  341.09   27.80
   0   0 -11   -0.50   11.47
   0   0 -10  190.97   14.66
   0   0 -10  254.96   22.03
   0   0  -9    9.17    6.56
   0   0  -9   25.75   10.91
   0   0  -8  260.83   18.93
   0   0   1  633.79    8.47
   0   0   1  625.19    8.71
   0   0   2 2507.77   18.14
   0   0   2 2545.52   25.10
   0   0   2 2527.66   24.20
   0   0   3   61.65    3.89
   0   0   3   71.09    5.92
   0   0   3   68.25    5.52
   0   0   4 2301.25   25.56
   0   0   4 2345.15   35.04
   0   0   4 2348.03   34.61
   0   0   5  183.47    8.49
   0   0   5  173.73   11.55
   0   0   5  183.22   11.28
   0   0   6 3167.87   37.42
   0   0   6 3253.01   52.50
   0   0   6 3244.41   49.51
   0   0   7  257.09   17.16
   0   0   8  301.22   20.50
   0   0   9    2.79    9.41
   0   0  10  276.01   23.92
   0   0  11    8.65   13.02
   0   0  12  362.68   31.86
   0   1 -12   31.07   13.42
   0   1 -11  228.94   20.38
   0   1 -10   87.37   13.18
   0   1  -9  408.98   22.91
   0   1  -8   30.79    8.24
   0   1  -7 1607.35   37.32
   0   1  -6 1366.67   31.52
   0   1  -5  283.88   13.28
   0   1  -4  501.67   14.72
   0   1  -3  277.35    9.04
   0   1  -2  270.42    6.60
   0   1  -1 2423.04   13.67
   0   1  -1 2399.75   20.95
   0   1   0 1740.13   15.81
   0   1   1  339.09    6.59
   0   1   1  378.06    9.60
   0   1   2   96.22    5.75
   0   1   2  124.87    7.49
   0   1   3  768.91   17.52
   0   1   3  790.40   19.47
   0   1   4   -2.00    4.06
   0   1   4    4.87    4.08
   0   1   5  228.02   13.11
   0   1   5  219.83   13.65
   0   1   6  599.98   22.90
   0   1   6  566.38   23.28
   0   1   7   35.77    9.30
   0   1   7   35.08    8.96
   0   1   8    1.96    8.45
   0   1   8   -1.00    8.06
   0   1   9  244.68   20.97
   0   1  10   -3.02   11.50
   0   1  11   26.65   14.54
   0   1  12  102.87   20.39
   0   2 -13    2.38   11.74
   0   2 -12   -1.54    9.82
   0   2 -11   -3.27    8.89
   0   2 -10  187.29   16.55
   0   2  -9  319.00   18.83
   0   2  -8   49.14    8.74
   0   2  -7   31.82    7.91
   0   2  -6  298.26   13.55
   0   2  -5  351.68   12.47
   0   2  -4  461.34   12.33
   0   2  -3 1027.64   15.21
   0   2  -2   27.30    2.73
   0   2  -1   16.27    2.24
   0   2  -1   15.90    2.81
   0   2   0  556.08    9.97
   0   2   0  556.48   12.32
   0   2   1  948.19   13.58
   0   2   1  972.33   18.88
   0   2   2  162.95    6.94
   0   2   2  163.12    9.36
   0   2   3  345.77   12.86
   0   2   3  380.57   15.70
   0   2   4  107.66    9.62
   0   2   4   98.32    8.11
   0   2   5    3.97    5.21
   0   2   5    3.88    5.62
   0   2   6  182.26   13.59
   0   2   6  173.61   14.57
   0   2   7  515.11   23.72
   0   2   7  504.45   25.48
   0   2   8   10.21    9.09
   0   2   8   15.80   10.00
   0   2   9   90.45   15.23
   0   2   9   85.09   14.43
   0   2  10   -3.87   11.68
   0   2  11   -1.27   13.56
   0   3 -13    0.95   10.91
   0   3 -12  132.00   16.19
   0   3 -11  107.57   13.49
   0   3 -10  420.38   21.59
   0   3  -9  125.06   11.74
   0   3  -8  249.02   14.52
   0   3  -7    8.14    4.94
   0   3  -6 1296.54   25.28
   0   3  -5  361.69   11.99
   0   3  -4 2809.62   29.44
   0   3  -3  612.58   12.57
   0   3  -2 1934.35   28.63
   0   3  -2 1932.21   22.38
   0   3  -1   84.81    5.56
   0   3  -1   86.18    5.73
   0   3   0 4273.06   33.60
   0   3   0 4280.29   41.20
   0   3   1  291.96    9.11
   0   3   1  300.44   12.66
   0   3   2 2142.25   35.72
   0   3   2 2106.73   25.93
   0   3   3  780.95   23.90
   0   3   3  725.35   18.99
   0   3   4  385.55   18.23
   0   3   4  337.43   15.21
   0   3   5    3.49    6.34
   0   3   5    0.39    5.17
   0   3   6 1374.21   34.98
   0   3   6 1348.33   39.48
   0   3   7  318.53   21.31
   0   3   7  351.96   20.43
   0   3   8  243.15   19.19
   0   3   8  264.17   21.52
   0   3   9   42.49   13.05
   0   3   9   46.13   12.66
   0   3  10  143.07   19.14
   0   3  10  200.09   22.09
   0   4 -12   52.98   11.93
   0   4 -11  321.52   20.42
   0   4 -10  775.26   26.85
   0   4  -9  168.97   12.56
   0   4  -8  290.57   14.43
   0   4  -7  194.81   10.92
   0   4  -6  514.88   15.73
   0   4  -5 1438.34   23.41
   0   4  -4 1880.20   25.45
   0   4  -3   35.93    4.44
   0   4  -3   40.84    6.47
   0   4  -2  507.55   15.33
   0   4  -2  523.30   14.23
   0   4  -1   27.89    4.90
   0   4  -1   23.64    4.24
   0   4   0  711.00   20.01
   0   4   0  732.31   16.15
   0   4   1  951.46   18.36
   0   4   1  963.99   24.98
   0   4   2 1562.01   24.55
   0   4   2 1600.64   34.01
   0   4   3  204.31   11.26
   0   4   3  203.45   13.79
   0   4   4  359.25   16.47
   0   4   4  390.85   20.18
   0   4   5  470.54   19.58
   0   4   5  432.79   22.59
   0   4   6  692.97   30.89
   0   4   6  689.29   25.53
   0   4   7    2.35    7.71
   0   4   7  -19.19    9.90
   0   4   8   87.72   15.75
   0   4   8   80.99   13.33
   0   4   9   51.69   14.82
   0   4  10   59.63   16.64
   0   5 -11  189.69   14.93
   0   5 -10  102.30   10.90
   0   5  -9    9.12    6.56
   0   5  -8    6.61    5.14
   0   5  -7   72.04    7.24
   0   5  -6  439.45   15.28
   0   5  -5  321.61   12.33
   0   5  -4  274.07   11.78
   0   5  -4  317.95   16.35
   0   5  -3   89.05    7.55
   0   5  -3   81.49    8.16
   0   5  -2   37.49    5.54
   0   5  -2   40.70    5.69
   0   5  -1    4.41    3.95
   0   5  -1    3.56    3.94
   0   5   0    7.65    4.41
   0   5   0    6.53    4.52
   0   5   1    3.97    5.22
   0   5   1    8.25    4.11
   0   5   2   21.20    7.02
   0   5   2   20.26    4.71
   0   5   3   76.41    7.44
   0   5   3   96.60   11.15
   0   5   4  207.83   13.51
   0   5   4  260.93   18.39
   0   5   5   57.41   11.78
   0   5   5   23.19    7.22
   0   5   6   25.93   10.42
   0   5   6    0.66    7.45
   0   5   7    8.77    9.35
   0   5   8    5.91   12.32
   0   5   9    8.75   14.32
   0   6 -10  337.21   17.62
   0   6  -9   47.28    7.85
   0   6  -8  568.69   20.49
   0   6  -7  607.52   18.98
   0   6  -6  118.24    9.66
   0   6  -5   58.65    7.10
   0   6  -5   63.10   10.21
   0   6  -4 1190.82   26.42
   0   6  -4 1218.19   31.79
   0   6  -3  996.26   26.17
   0   6  -3 1038.85   24.29
   0   6  -2   39.19    6.76
   0   6  -2   32.66    5.56
   0   6  -1  348.04   14.42
   0   6  -1  344.03   16.69
   0   6   0  451.03   15.56
   0   6   0  432.31   19.58
   0   6   1  214.03   11.18
   0   6   1  228.83   14.90
   0   6   2  716.08   26.82
   0   6   2  731.60   19.76
   0   6   3  746.03   21.87
   0   6   3  824.31   30.57
   0   6   4   77.81    9.76
   0   6   4   94.62   13.54
   0   6   5  130.86   16.05
   0   6   6  226.30   20.91
   0   6   7   90.28   17.16
   0   6   8  238.89   24.28
   0   7  -9   66.54    8.97
   0   7  -8  313.93   15.97
   0   7  -8  317.09   24.00
   0   7  -7    0.40    9.16
   0   7  -7    9.89    5.68
   0   7  -6   41.31    7.00
   0   7  -6   45.28   10.84
   0   7  -5  480.54   22.77
   0   7  -5  431.16   17.23
   0   7  -4 1853.56   39.89
   0   7  -4 1813.71   34.82
   0   7  -3   41.96    7.34
   0   7  -3   58.12    8.08
   0   7  -2  567.97   20.24
   0   7  -2  533.34   21.17
   0   7  -1   95.22    9.11
   0   7  -1   97.25   11.23
   0   7   0  476.96   17.36
   0   7   0  529.57   23.24
   0   7   1  617.72   19.34
   0   7   1  607.15   25.73
   0   7   2 1476.07   41.33
   0   7   2 1450.84   29.19
   0   7   3   44.04   10.37
   0   7   4  301.85   22.05
   0   7   5   29.83   12.01
   0   7   6  179.51   20.47
   0   7   7   25.09   13.94
   0   8 -12   56.70   19.64
   0   8 -11  109.19   20.32
   0   8 -10   23.19   14.49
   0   8  -9   39.14   12.81
   0   8  -8    6.97   10.18
   0   8  -7   40.46    8.33
   0   8  -7   49.51   11.95
   0   8  -6  137.73   11.34
   0   8  -6  131.93   14.34
   0   8  -5  338.47   19.86
   0   8  -5  314.34   16.15
   0   8  -4   73.02   11.73
   0   8  -4   55.60    9.21
   0   8  -3   33.20    9.73
   0   8  -3   72.73   11.34
   0   8  -2   25.47    8.75
   0   8  -2    4.09    8.06
   0   8  -1   -1.13    6.86
   0   8  -1    7.25    6.19
   0   8   0   60.91   10.79
   0   8   0   71.84    8.89
   0   8   1   48.72   10.12
   0   8   2  277.95   20.37
   0   8   3   45.08   12.60
   0   8   4   22.53   11.20
   0   8   5   -5.64   10.97
   0   8   6   38.11   15.09
   0   9 -12  -25.73   18.66
   0   9 -11   20.00   16.28
   0   9 -10   12.50   12.91
   0   9  -9  -13.45   13.69
   0   9  -8  205.65   20.70
   0   9  -7   -4.64    4.98
   0   9  -7   44.68   12.06
   0   9  -6   17.08    7.36
   0   9  -6    6.59    8.27
   0   9  -5   18.40    7.34
   0   9  -5   20.79    9.69
   0   9  -4  165.55   13.99
   0   9  -4  202.90   15.47
   0   9  -3  204.09   15.38
   0   9  -3  177.40   15.14
   0   9  -2  110.01   12.27
   0   9  -2  105.67   12.71
   0   9  -1  291.13   15.97
   0   9  -1  292.86   19.71
   0   9   0   26.96    9.04
   0   9   1   -6.83    9.58
   0   9   2  145.75   17.74
   0   9   3  329.35   25.30
   0   9   4    5.25   11.32
   0   9   5  107.01   18.62
   0  10 -11   52.80   19.25
   0  10 -10  113.92   20.25
   0  10  -9  -20.66   13.72
   0  10  -8  262.55   22.75
   0  10  -7   54.00   12.37
   0  10  -6  121.54   15.81
   0  10  -5   34.30    8.97
   0  10  -5   24.92   11.56
   0  10  -4  507.93   25.10
   0  10  -4  373.06   21.78
   0  10  -3    2.70    8.37
   0  10  -3    5.47    8.20
   0  10  -2  660.00   29.92
   0  10  -1  126.94   15.15
   0  10   0   89.67   14.51
   0  10   1   36.38   11.02
   0  10   2  362.78   26.89
   0  10   3   47.15   15.76
   0  11 -10   11.42   14.55
   0  11  -9  232.09   24.10
   0  11  -8   86.87   17.66
   0  11  -7   17.97   12.34
   0  11  -6    0.68   10.28
   0  11  -5   96.82   14.80
   0  11  -4   -3.90    9.75
   0  11  -3   81.98   13.54
   0  11  -2   27.34   11.29
   0  11  -1    3.15   10.06
   0  11   0   -1.50   11.37
   0  11   1   87.57   16.30
   0  11   2   34.40   13.00
   0  12  -8   50.16   16.07
   0  12  -7   32.54   14.16
   0  12  -2   13.74   12.02
   0  12  -1   59.84   15.39
   1 -12   1    7.26   18.42
   1 -12   2   34.50   19.22
   1 -12   3   16.09   18.71
   1 -12   4  262.53   31.81
   1 -12   5    4.32   17.22
   1 -12   6   12.35   17.31
   1 -12   7   -6.11   15.46
   1 -12   8   38.34   17.28
   1 -11  -2   76.70   21.40
   1 -11  -1  112.40   23.87
   1 -11   0   73.87   20.52
   1 -11   1  108.50   23.64
   1 -11   2   37.45   18.27
   1 -11   3  148.74   23.99
   1 -11   4  185.81   26.40
   1 -11   5   57.71   17.30
   1 -11   6   52.26   17.01
   1 -11   7  120.76   21.33
   1 -11   8   76.00   18.69
   1 -11   9  117.16   20.83
   1 -11  10  102.41   18.95
   1 -10  -4   76.49   21.14
   1 -10  -3   71.08   18.02
   1 -10  -2   31.45   14.99
   1 -10  -1   17.95   16.25
   1 -10   0    8.29   14.50
   1 -10   1   33.77   17.26
   1 -10   2  103.52   21.53
   1 -10   3  126.63   21.70
   1 -10   4   15.68   13.78
   1 -10   5    9.91   13.59
   1 -10   6   20.04   12.53
   1 -10   7   73.76   16.74
   1 -10   8   83.61   17.07
   1 -10   9  216.31   22.12
   1 -10  10   91.41   16.82
   1 -10  11   34.59   14.84
   1  -9  -5   62.30   18.86
   1  -9  -4   -8.31   15.11
   1  -9  -3   53.58   17.35
   1  -9  -2   26.10   14.48
   1  -9  -1   54.06   16.91
   1  -9   0  132.47   19.86
   1  -9   1  118.96   19.84
   1  -9   2   12.65   12.74
   1  -9   3   -0.14   12.85
   1  -9   4  206.20   22.73
   1  -9   5    5.46   11.30
   1  -9   6  102.35   17.09
   1  -9   7   48.11   13.34
   1  -9   8   33.78   11.73
   1  -9   9   32.98   13.58
   1  -9  10  291.74   23.56
   1  -9  11   65.48   15.42
   1  -9  12   43.24   13.90
   1  -8  -6  223.77   25.98
   1  -8  -5   65.32   17.99
   1  -8  -4   56.15   16.63
   1  -8  -3  160.08   22.06
   1  -8  -2   95.92   16.94
   1  -8  -1  737.48   39.33
   1  -8   0  902.24   41.46
   1  -8   1   95.79   17.37
   1  -8   2  137.30   18.74
   1  -8   3  549.26   32.43
   1  -8   4  601.69   32.68
   1  -8   5  454.50   28.36
   1  -8   6  725.33   33.95
   1  -8   7  203.60   18.37
   1  -8   8   87.82   14.05
   1  -8   9  263.07   20.28
   1  -8  10  396.14   24.47
   1  -8  11    5.10    9.56
   1  -8  12  113.45   16.36
   1  -7  -7  231.42   25.64
   1  -7  -6    8.17   13.19
   1  -7  -5  150.63   20.15
   1  -7  -4  143.79   19.13
   1  -7  -3  202.30   21.66
   1  -7  -2  199.91   20.14
   1  -7  -1  762.78   36.13
   1  -7   0  139.24   17.55
   1  -7   1   90.74   14.84
   1  -7   2  307.81   23.43
   1  -7   3 1326.38   44.45
   1  -7   4   48.08   11.11
   1  -7   5  340.54   22.01
   1  -7   6  375.49   21.89
   1  -7   7   40.12    9.89
   1  -7   8   27.65    8.65
   1  -7   9  329.65   20.44
   1  -7  10   36.34    9.58
   1  -7  11  101.72   13.08
   1  -7  12   77.13   12.45
   1  -6  -7   11.17   13.49
   1  -6  -6   14.87   13.03
   1  -6  -5   40.08   13.74
   1  -6  -4   12.07   12.08
   1  -6  -3   54.93   12.23
   1  -6  -2   93.78   13.81
   1  -6  -1  139.77   15.44
   1  -6   0  590.59   29.29
   1  -6   1  242.23   19.33
   1  -6   2  116.41   13.92
   1  -6   3   18.67    8.12
   1  -6   4   -5.43    7.39
   1  -6   5   17.58    8.10
   1  -6   6  554.70   23.84
   1  -6   7  329.54   18.24
   1  -6   8   -0.94    6.26
   1  -6   9   -4.40    6.56
   1  -6  10    3.35    7.60
   1  -6  11   15.69    9.95
   1  -6  12   87.28   12.55
   1  -5  -8   32.13   13.85
   1  -5  -7  259.34   21.81
   1  -5  -6  677.91   32.81
   1  -5  -5    4.83   10.38
   1  -5  -4  290.95   21.74
   1  -5  -3   17.19    9.67
   1  -5  -2  430.25   23.67
   1  -5  -1  902.01   32.84
   1  -5   0 3572.26   62.62
   1  -5   1  268.13   17.77
   1  -5   2 2241.66   48.18
   1  -5   3   16.31    6.53
   1  -5   4  358.30   18.35
   1  -5   5  808.40   25.64
   1  -5   6 1670.33   35.30
   1  -5   7   70.80    8.90
   1  -5   8  335.52   23.50
   1  -5   8  288.39   16.10
   1  -5   9   98.24   17.16
   1  -5   9   94.54   10.98
   1  -5  10  259.52   24.97
   1  -5  10  234.81   15.97
   1  -5  11   65.56   17.30
   1  -5  11   36.57    9.44
   1  -5  12  551.30   39.23
   1  -5  12  505.40   24.29
   1  -4 -10   23.89   16.00
   1  -4  -8   38.88   11.49
   1  -4  -7  997.94   36.62
   1  -4  -6   72.83   11.50
   1  -4  -5 1083.95   35.72
   1  -4  -4   16.46    7.83
   1  -4  -3  908.16   31.07
   1  -4  -2   56.88    9.44
   1  -4  -1 3115.24   53.79
   1  -4   0  164.56   13.05
   1  -4   1 1542.16   35.25
   1  -4   2   90.93    9.04
   1  -4   3  797.30   23.75
   1  -4   4   60.30    7.28
   1  -4   5 2348.48   37.17
   1  -4   6 1992.67   46.09
   1  -4   6 1866.00   34.65
   1  -4   7  213.63   17.66
   1  -4   7  222.14   12.96
   1  -4   8   12.60   10.05
   1  -4   8   17.69    5.61
   1  -4   9  609.54   33.05
   1  -4   9  552.72   21.73
   1  -4  10  131.39   19.19
   1  -4  10   88.09   10.94
   1  -4  11  490.27   34.81
   1  -4  11  480.60   22.64
   1  -4  12  141.55   24.84
   1  -4  12  106.44   13.43
   1  -4  13   16.52   16.04
   1  -3 -11   40.10   17.64
   1  -3 -10    6.08   13.01
   1  -3  -8  171.65   16.07
   1  -3  -7   32.10    9.20
   1  -3  -6  109.56   12.13
   1  -3  -5  376.49   18.87
   1  -3  -4   -5.86    5.80
   1  -3  -3    8.01    5.90
   1  -3  -2  910.87   26.48
   1  -3  -1  279.23   14.45
   1  -3   0   83.65    7.99
   1  -3   1  100.51    8.37
   1  -3   2  180.85   10.01
   1  -3   3  514.92   15.75
   1  -3   4  919.87   20.56
   1  -3   5   73.95    9.98
   1  -3   5   77.61    7.13
   1  -3   6  110.45   11.50
   1  -3   6  124.34    9.12
   1  -3   7   57.54    7.18
   1  -3   7   48.48    9.90
   1  -3   8   43.37    7.34
   1  -3   8   25.06    9.68
   1  -3   9    3.06    5.77
   1  -3   9    2.25   10.37
   1  -3  10    5.13    6.18
   1  -3  10   -2.76   11.86
   1  -3  11   -0.66    7.28
   1  -3  11   -4.78   13.32
   1  -3  12   21.96   17.08
   1  -3  13    3.94   16.59
   1  -2 -11   39.13   15.74
   1  -2 -10  217.66   23.54
   1  -2  -9   51.35   14.52
   1  -2  -8   72.60    9.89
   1  -2  -7   16.96    7.37
   1  -2  -6  264.02   14.20
   1  -2  -5  153.00   10.32
   1  -2  -4 3920.05   46.21
   1  -2  -3  548.29   17.22
   1  -2  -2  279.80   12.22
   1  -2  -1    6.74    3.95
   1  -2   0 3635.85   36.60
   1  -2   1   43.86    4.53
   1  -2   1   46.01    2.63
   1  -2   2 3333.21   31.70
   1  -2   3  340.22   10.92
   1  -2   4  754.92   22.04
   1  -2   4  724.52   16.95
   1  -2   5    9.46    3.94
   1  -2   5    1.08    5.25
   1  -2   6 1227.35   33.95
   1  -2   6 1279.22   25.81
   1  -2   7   64.41   12.65
   1  -2   7   39.59    7.04
   1  -2   8  840.43   33.32
   1  -2   8  785.19   23.22
   1  -2   9   36.47    7.80
   1  -2   9   28.41    9.49
   1  -2  10  258.95   16.17
   1  -2  10  278.59   24.32
   1  -2  11   28.89    8.97
   1  -2  11   22.26   15.39
   1  -2  12  536.56   37.91
   1  -2  13   23.55   18.32
   1  -1 -12   -4.90   13.87
   1  -1 -11  513.65   33.07
   1  -1 -10  396.03   28.30
   1  -1  -9  371.28   25.25
   1  -1  -8  181.84   12.44
   1  -1  -8  206.25   18.40
   1  -1  -7  466.89   17.28
   1  -1  -7  517.98   25.45
   1  -1  -6    2.69    3.70
   1  -1  -5 3902.39   39.28
   1  -1  -4 1573.37   22.61
   1  -1  -3  757.11   14.28
   1  -1  -2  202.48    7.24
   1  -1  -1 1073.97   14.40
   1  -1   0   70.16    3.02
   1  -1   0   69.27    3.51
   1  -1   0   68.32    2.91
   1  -1   1  824.71   11.86
   1  -1   2 1955.08   21.06
   1  -1   2 1889.68   16.15
   1  -1   3 3395.32   38.64
   1  -1   3 3408.28   31.85
   1  -1   3 3399.48   28.41
   1  -1   4  814.50   21.58
   1  -1   4  796.67   17.23
   1  -1   4  796.26   17.72
   1  -1   5  933.40   26.34
   1  -1   5  948.39   20.42
   1  -1   5 1006.98   22.95
   1  -1   6  977.59   25.05
   1  -1   6  925.18   21.83
   1  -1   6  953.05   29.23
   1  -1   7  741.98   21.17
   1  -1   7  749.45   29.27
   1  -1   7  751.93   24.44
   1  -1   8  337.03   16.65
   1  -1   8  340.28   22.42
   1  -1   9  148.37   12.33
   1  -1   9  142.88   16.68
   1  -1  10   75.38   10.33
   1  -1  10   88.63   15.74
   1  -1  11  338.67   28.49
   1  -1  12  255.16   27.48
   1   0 -12  117.87   18.65
   1   0 -11  391.32   26.94
   1   0 -10   19.69    9.34
   1   0  -9   85.50    9.17
   1   0  -9  119.00   15.35
   1   0  -8   -0.18    4.27
   1   0  -8   -6.98    9.16
   1   0  -7   16.29    4.66
   1   0  -7   12.85    7.67
   1   0  -6  675.18   24.73
   1   0  -5 1178.31   29.91
   1   0  -4  213.95   11.48
   1   0  -3  455.74   13.97
   1   0  -2  379.37   10.23
   1   0  -1  225.09    6.30
   1   0   0  316.90    6.02
   1   0   0  328.27    6.42
   1   0   0  312.18    5.34
   1   0   1 1831.06   16.79
   1   0   1 1776.18   16.21
   1   0   1 1795.51   17.51
   1   0   2   45.66    4.00
   1   0   2   35.46    3.28
   1   0   2   36.54    3.93
   1   0   3   35.18    3.83
   1   0   3   30.73    4.21
   1   0   3   32.61    4.42
   1   0   4  368.01   13.54
   1   0   4  364.48   12.04
   1   0   4  364.61   14.09
   1   0   5  576.36   16.65
   1   0   5  608.06   20.75
   1   0   5  591.21   19.63
   1   0   6   15.02    6.83
   1   0   6   12.92    4.20
   1   0   6   13.48    5.93
   1   0   7  548.92   19.21
   1   0   7  529.74   24.16
   1   0   7  568.41   23.31
   1   0   8  436.48   24.03
   1   0   8  420.56   22.37
   1   0   9   18.18    9.86
   1   0   9   19.44    9.45
   1   0  10   25.40   11.94
   1   0  11  114.73   18.72
   1   0  12   16.36   15.55
   1   1 -12    9.03   12.22
   1   1 -11   59.85   13.74
   1   1 -10   87.86   13.46
   1   1  -9    7.51    7.94
   1   1  -8  165.16   14.83
   1   1  -7   28.05    7.33
   1   1  -6    0.72    4.92
   1   1  -5    6.68    4.02
   1   1  -4  570.54   15.84
   1   1  -3   23.25    3.76
   1   1  -2   57.52    4.39
   1   1  -1   70.49    3.86
   1   1   0  753.04   12.85
   1   1   1   94.11    5.93
   1   1   2 2563.77   22.74
   1   1   2 2596.22   32.03
   1   1   3  590.04   14.29
   1   1   3  588.84   17.50
   1   1   4  164.18    9.49
   1   1   4  167.12   10.93
   1   1   5   45.24    7.28
   1   1   5   39.91    6.78
   1   1   6  346.79   17.71
   1   1   6  374.43   18.44
   1   1   7   41.44    8.83
   1   1   7   44.07    9.45
   1   1   8 1100.57   37.40
   1   1   8 1095.60   37.62
   1   1   9  317.22   23.61
   1   1   9  291.58   20.92
   1   1  10   29.50   12.73
   1   1  10   19.76   11.40
   1   1  11   -5.26   12.57
   1   2 -13   10.12   12.13
   1   2 -12   37.75   13.31
   1   2 -11  207.02   18.60
   1   2 -10  367.84   22.46
   1   2  -9  393.45   20.77
   1   2  -8  593.71   23.35
   1   2  -7  231.58   13.73
   1   2  -6   67.98    7.86
   1   2  -5 2267.02   33.82
   1   2  -4 1283.43   22.66
   1   2  -3  963.47   17.88
   1   2  -2 8131.80   47.78
   1   2  -1 1374.13   20.08
   1   2   0  755.52   16.12
   1   2   1 3620.95   40.27
   1   2   2 8032.02   64.47
   1   2   2 7984.31   38.80
   1   2   3  112.36    9.33
   1   2   3  123.46    6.82
   1   2   4 1301.90   25.39
   1   2   4 1317.01   31.30
   1   2   5  761.62   26.32
   1   2   5  687.62   21.65
   1   2   6  658.85   23.51
   1   2   6  696.99   26.53
   1   2   7  375.10   20.75
   1   2   7  392.72   22.66
   1   2   8 1207.57   38.43
   1   2   8 1241.54   41.45
   1   2   9   -1.59    9.74
   1   2   9    6.62   11.24
   1   2  10  162.13   19.96
   1   2  10  191.21   20.94
   1   3 -13   68.93   14.83
   1   3 -12   10.33   10.12
   1   3 -11  430.29   23.88
   1   3 -10   92.14   12.74
   1   3  -9  707.73   26.21
   1   3  -8   34.00    7.94
   1   3  -7  608.86   20.36
   1   3  -6  251.64   12.31
   1   3  -5 2205.55   32.33
   1   3  -4   29.87    4.77
   1   3  -3 1436.87   23.28
   1   3  -2  504.85   14.34
   1   3  -1  530.67   15.26
   1   3   0  761.76   10.57
   1   3   0  784.69   19.61
   1   3   1 3938.80   21.03
   1   3   1 4036.80   47.16
   1   3   2  541.24   19.54
   1   3   2  483.75   10.48
   1   3   3   92.52   10.03
   1   3   3   86.13    6.44
   1   3   4   12.58    5.96
   1   3   4   14.29    4.42
   1   3   5  305.26   14.58
   1   3   5  314.44   18.45
   1   3   6   46.32   10.24
   1   3   6   41.45    8.16
   1   3   7 1012.05   32.12
   1   3   7  952.58   35.90
   1   3   8  127.11   14.68
   1   3   8  141.66   16.40
   1   3   9   14.01   11.13
   1   3  10   -0.32   13.02
   1   4 -13   -0.80   10.32
   1   4 -12    1.64    9.51
   1   4 -11   54.47   11.20
   1   4 -10    5.43    7.24
   1   4  -9   67.78    9.60
   1   4  -8   92.47    9.62
   1   4  -7   67.79    7.83
   1   4  -6    0.21    4.03
   1   4  -5  159.05    9.52
   1   4  -4  303.09   12.48
   1   4  -3   25.78    4.62
   1   4  -2    8.81    4.29
   1   4  -1  204.36    8.21
   1   4  -1  218.91   11.24
   1   4   0  146.14    6.31
   1   4   0  152.33   10.55
   1   4   1  217.60   13.42
   1   4   1  165.62    6.08
   1   4   2  434.18   10.80
   1   4   2  461.25   19.82
   1   4   3   97.27   10.70
   1   4   3   79.05    5.99
   1   4   4  130.77    9.07
   1   4   4  114.28   11.77
   1   4   5  343.93   15.51
   1   4   5  368.07   21.50
   1   4   6    5.40    8.55
   1   4   6   -0.23    6.49
   1   4   7   34.61   11.12
   1   4   8  168.98   19.48
   1   4   9   89.68   17.17
   1   4  10   -4.88   13.25
   1   5 -12   41.62   11.68
   1   5 -11   18.38    8.50
   1   5 -10   69.33   10.23
   1   5  -9  413.22   19.78
   1   5  -8  673.40   22.92
   1   5  -7   23.42    6.29
   1   5  -6   57.91    7.44
   1   5  -5  396.69   16.19
   1   5  -4 1441.93   29.26
   1   5  -3  927.71   23.84
   1   5  -2 3371.49   46.08
   1   5  -2 3361.29   39.75
   1   5  -1   52.40    5.11
   1   5  -1   42.50    6.78
   1   5   0  630.08   14.23
   1   5   0  655.13   23.07
   1   5   1   79.51    5.37
   1   5   1   89.22   10.08
   1   5   2 1192.58   18.93
   1   5   2 1307.97   35.19
   1   5   3  142.11   13.71
   1   5   4 1203.74   37.04
   1   5   5   34.82   11.15
   1   5   6  161.07   17.56
   1   5   7   62.37   13.81
   1   5   8  473.87   30.26
   1   5   9    0.45   13.07
   1   6 -11  211.52   16.59
   1   6 -10   22.14    8.62
   1   6  -9  943.25   29.40
   1   6  -8  405.44   19.00
   1   6  -7 1040.24   27.68
   1   6  -6   26.35    6.98
   1   6  -5  903.21   25.72
   1   6  -4   -2.86    5.24
   1   6  -4    6.13    5.54
   1   6  -3 1253.32   30.46
   1   6  -3 1217.00   29.02
   1   6  -2  567.09   17.72
   1   6  -2  558.46   21.33
   1   6  -1  474.17   15.03
   1   6  -1  475.49   20.90
   1   6   0    3.73    5.47
   1   6   0    9.39    3.94
   1   6   1  396.53   12.11
   1   6   1  457.02   22.13
   1   6   2   76.37   11.24
   1   6   3  483.73   24.27
   1   6   4  318.21   21.82
   1   6   5   61.14   12.70
   1   6   6   -1.26   10.20
   1   6   7  304.70   25.22
   1   6   8   46.15   16.30
   1   7 -10  104.32   13.50
   1   7  -9  130.55   12.92
   1   7  -8   40.41    8.89
   1   7  -7   52.47    8.60
   1   7  -6   42.29    8.41
   1   7  -5    8.49    6.08
   1   7  -5   14.70    7.26
   1   7  -4  206.03   14.43
   1   7  -4  227.10   14.87
   1   7  -3  506.97   19.93
   1   7  -3  473.34   21.51
   1   7  -2  118.24    9.41
   1   7  -2  112.32   11.47
   1   7  -1   41.56    8.50
   1   7  -1   48.03    6.75
   1   7   0   42.21    9.39
   1   7   0   24.37    5.26
   1   7   1    2.09    7.27
   1   7   2  333.85   21.37
   1   7   3   39.56   10.74
   1   7   4   16.70    9.64
   1   7   5   43.25   13.40
   1   7   6   30.94   12.24
   1   7   7    2.16   12.25
   1   8  -9   66.35   11.72
   1   8  -8  418.68   22.21
   1   8  -8  577.95   31.20
   1   8  -7    2.22    7.27
   1   8  -7   -5.52   11.21
   1   8  -6  688.25   26.28
   1   8  -6  736.55   30.55
   1   8  -5  179.17   14.30
   1   8  -5  192.13   15.58
   1   8  -4   17.83    8.36
   1   8  -4   37.84    9.58
   1   8  -3  106.87   12.54
   1   8  -3  122.12   11.12
   1   8  -2 1124.84   27.98
   1   8  -2 1064.04   34.43
   1   8  -1  118.84   14.37
   1   8  -1   95.33    8.94
   1   8   0  215.39   17.48
   1   8   1  131.07   15.39
   1   8   2   64.87   12.78
   1   8   3    4.64   10.71
   1   8   4  268.40   22.84
   1   8   5   44.55   12.61
   1   8   6   92.92   17.59
   1   9 -11   48.74   17.60
   1   9 -10   19.75   15.54
   1   9  -9  471.00   31.94
   1   9  -8  139.51   17.88
   1   9  -7  496.10   23.82
   1   9  -7  452.70   26.78
   1   9  -6  346.75   20.02
   1   9  -6  356.04   22.40
   1   9  -5   81.59   11.80
   1   9  -5   82.05   11.61
   1   9  -4   -2.64    7.71
   1   9  -4   -2.22    7.35
   1   9  -3  635.46   24.36
   1   9  -3  608.93   28.12
   1   9  -2  202.45   17.13
   1   9  -1  393.81   23.35
   1   9   0  126.84   16.56
   1   9   1  304.67   23.04
   1   9   2   12.61   10.52
   1   9   3  277.99   24.05
   1   9   4  151.25   20.15
   1   9   5   62.84   15.70
   1  10 -11    6.39   14.77
   1  10 -10   71.19   18.39
   1  10  -9   52.12   15.70
   1  10  -8   11.50   11.93
   1  10  -7   -8.48    7.08
   1  10  -7   83.77   15.05
   1  10  -6   39.99   11.61
   1  10  -6  -10.92   10.25
   1  10  -5   12.58   10.13
   1  10  -5   12.54    8.79
   1  10  -4  127.02   14.34
   1  10  -4  134.78   15.62
   1  10  -3  189.22   17.70
   1  10  -2    2.38    8.90
   1  10  -1   -0.43   10.38
   1  10   0  -18.11   12.02
   1  10   1    8.99   10.12
   1  10   2   81.90   15.79
   1  10   3   78.32   16.81
   1  11  -9   11.00   13.30
   1  11  -8   37.54   14.33
   1  11  -7   14.08   12.41
   1  11  -6  118.13   15.81
   1  11  -6   -3.90    7.16
   1  11  -5   73.01   15.07
   1  11  -4    9.16    9.82
   1  11  -3    5.55   10.07
   1  11  -2   40.98   14.04
   1  11  -1   -8.34   11.48
   1  11   0   38.84   12.74
   1  11   1   61.22   16.14
   1  12  -3   37.24   13.39
   1  12  -2   53.12   14.79
   2 -12   1   61.48   20.68
   2 -12   2  101.51   23.72
   2 -12   3  142.84   24.92
   2 -12   4   59.04   21.14
   2 -12   5  316.95   32.97
   2 -12   6    7.46   14.90
   2 -12   7   -2.68   15.85
   2 -12   8   79.10   20.46
   2 -11  -2   40.36   19.62
   2 -11  -1   37.59   20.36
   2 -11   0  -10.04   15.87
   2 -11   1    9.68   15.58
   2 -11   2  130.49   24.06
   2 -11   3   29.38   16.65
   2 -11   4  134.70   21.83
   2 -11   5   47.30   18.38
   2 -11   6   22.48   14.59
   2 -11   7   76.91   18.13
   2 -11   8   62.71   17.13
   2 -11   9   78.10   17.31
   2 -11  10   15.06   14.63
   2 -10  -4   38.05   17.87
   2 -10  -3    7.16   17.43
   2 -10  -2   16.78   15.68
   2 -10  -1  113.11   22.57
   2 -10   0  204.25   25.95
   2 -10   1   50.12   17.99
   2 -10   2  123.74   21.85
   2 -10   3    5.42   12.51
   2 -10   4   -8.51   14.89
   2 -10   5  231.50   25.17
   2 -10   6  361.37   29.18
   2 -10   7    8.62   12.64
   2 -10   8   27.19   12.77
   2 -10   9   20.03   13.36
   2 -10  10   24.83   12.90
   2 -10  11   15.85   12.49
   2  -9  -5  278.43   29.52
   2  -9  -4   -3.64   16.45
   2  -9  -3  245.03   26.80
   2  -9  -2  193.86   23.82
   2  -9  -1  744.57   41.48
   2  -9   0   -8.89   14.69
   2  -9   1  417.94   31.00
   2  -9   2    3.50   11.85
   2  -9   3  336.08   27.76
   2  -9   4   38.58   13.03
   2  -9   5  463.07   30.52
   2  -9   6  163.80   19.58
   2  -9   7   93.43   16.57
   2  -9   8   10.48    9.77
   2  -9   9  173.68   19.12
   2  -9  10   14.89   11.65
   2  -9  11  201.42   20.89
   2  -9  12   33.34   13.12
   2  -8  -5  103.19   18.81
   2  -8  -4   28.67   14.34
   2  -8  -3   33.68   14.34
   2  -8  -2  379.64   29.12
   2  -8  -1  254.89   23.86
   2  -8   0  216.26   22.50
   2  -8   1  109.40   15.99
   2  -8   2   22.13   12.38
   2  -8   3   21.16   12.76
   2  -8   4  602.45   31.96
   2  -8   5   59.18   12.53
   2  -8   6  375.23   24.53
   2  -8   7   38.69   10.30
   2  -8   8   31.28   10.01
   2  -8   9    9.79    9.34
   2  -8  10  145.51   16.13
   2  -8  11   69.45   14.24
   2  -8  12   -0.86   10.40
   2  -7  -6   -8.71   13.41
   2  -7  -5   28.79   12.31
   2  -7  -4  273.96   24.61
   2  -7  -3  287.06   23.64
   2  -7  -2   58.54   13.79
   2  -7  -1   45.23   12.46
   2  -7   0    5.05   10.07
   2  -7   1   42.87   11.84
   2  -7   2  508.06   28.35
   2  -7   3   43.70   10.85
   2  -7   4    4.82    8.25
   2  -7   5   -1.32    7.13
   2  -7   6   48.04   10.86
   2  -7   7   21.82    8.68
   2  -7   8  222.72   17.19
   2  -7   9    0.14    8.28
   2  -7  10    8.85    8.31
   2  -7  11   86.93   13.42
   2  -7  12  158.09   17.00
   2  -6  -6   32.61   12.24
   2  -6  -5 1053.02   41.77
   2  -6  -4  178.44   18.29
   2  -6  -3  978.17   38.44
   2  -6  -2   42.00   11.76
   2  -6  -1  509.57   27.00
   2  -6   0  107.95   13.97
   2  -6   1 2313.33   53.18
   2  -6   2  298.40   20.15
   2  -6   3  459.20   23.18
   2  -6   4    3.08    6.22
   2  -6   5 1288.02   35.77
   2  -6   6   27.23    8.21
   2  -6   7  875.17   29.10
   2  -6   8  228.05   16.33
   2  -6   9  203.92   16.01
   2  -6  10   -7.56    8.03
   2  -6  11  454.64   24.15
   2  -6  12   55.69   11.89
   2  -5  -9   43.29   15.74
   2  -5  -7   13.35   10.88
   2  -5  -6  626.50   30.59
   2  -5  -5  485.88   26.71
   2  -5  -4  100.68   13.90
   2  -5  -3  211.29   16.98
   2  -5  -2  307.09   19.47
   2  -5  -1  163.24   14.49
   2  -5   0 2184.25   47.81
   2  -5   1 2076.74   44.25
   2  -5   2    0.06    5.52
   2  -5   3   22.66    6.45
   2  -5   4 1018.70   28.58
   2  -5   5  531.93   20.38
   2  -5   6  466.32   19.63
   2  -5   7  664.67   24.12
   2  -5   8   -4.66    5.92
   2  -5   9   82.48   10.63
   2  -5  10   48.17    9.72
   2  -5  11  226.32   17.71
   2  -5  12   14.80    8.82
   2  -4 -10   36.15   17.92
   2  -4  -9   -0.35   12.09
   2  -4  -7  114.13   14.37
   2  -4  -6  108.59   12.95
   2  -4  -5   91.52   11.90
   2  -4  -4   58.52   10.31
   2  -4  -3   46.27    9.24
   2  -4  -2    3.58    6.41
   2  -4  -1   38.48    7.86
   2  -4   0  745.16   24.17
   2  -4   1  625.65   21.04
   2  -4   2  122.60    9.97
   2  -4   3  157.95   10.58
   2  -4   4   75.90    7.73
   2  -4   5   33.00    6.27
   2  -4   6   -2.24    5.37
   2  -4   7   47.81    7.17
   2  -4   8  219.58   14.31
   2  -4   9  123.40   12.03
   2  -4  10   -1.62    7.05
   2  -4  11   29.34    9.81
   2  -4  12   24.17   10.36
   2  -3 -11   14.98   14.58
   2  -3 -10   -8.78   14.17
   2  -3  -9  255.56   24.51
   2  -3  -8  287.53   23.44
   2  -3  -7   37.11    9.38
   2  -3  -6    6.82    7.32
   2  -3  -5  569.47   23.05
   2  -3  -4  362.19   17.92
   2  -3  -3  849.28   25.14
   2  -3  -2  307.86   14.47
   2  -3  -1  522.12   17.73
   2  -3   0  541.53   16.64
   2  -3   1 1631.28   27.74
   2  -3   2 1318.83   24.38
   2  -3   3  950.74   21.19
   2  -3   4    4.88    3.61
   2  -3   5  717.98   20.50
   2  -3   6   18.82    5.95
   2  -3   7 1539.89   33.21
   2  -3   8  855.26   35.50
   2  -3   8  875.04   26.54
   2  -3   9   15.06    7.14
   2  -3   9   27.55   13.44
   2  -3  10   87.22   11.49
   2  -3  10   98.35   17.43
   2  -3  11   97.60   12.09
   2  -3  12   43.56   10.55
   2  -2 -11   44.74   16.23
   2  -2 -10  131.82   20.07
   2  -2  -9  571.79   32.40
   2  -2  -8   20.91   10.10
   2  -2  -7  353.08   23.06
   2  -2  -7  374.86   17.39
   2  -2  -6  396.93   22.47
   2  -2  -6  460.18   17.67
   2  -2  -5 1075.11   25.48
   2  -2  -4  153.86   10.57
   2  -2  -3 1473.19   25.85
   2  -2  -2 1141.04   20.72
   2  -2  -1 4105.43   38.75
   2  -2  -1 4085.55   35.93
   2  -2   0 3673.79   29.45
   2  -2   0 3719.51   32.50
   2  -2   1 5601.92   25.19
   2  -2   1 5613.98   40.92
   2  -2   2   12.45    3.33
   2  -2   3 2197.49   29.62
   2  -2   3 2196.48   17.30
   2  -2   4   39.98    3.76
   2  -2   4   43.44    5.27
   2  -2   5 1143.96   24.87
   2  -2   5 1171.74   21.43
   2  -2   6  755.47   27.83
   2  -2   6  778.21   22.27
   2  -2   6  763.38   19.82
   2  -2   7 2350.43   52.80
   2  -2   7 2390.94   40.88
   2  -2   7 2421.97   38.83
   2  -2   8  405.25   25.43
   2  -2   8  456.42   19.50
   2  -2   9  499.73   30.06
   2  -2   9  481.02   21.15
   2  -2  10   19.88    8.24
   2  -2  10    2.34   11.63
   2  -2  11  181.16   22.91
   2  -2  11  173.19   15.66
   2  -2  12   26.45   10.20
   2  -1 -12   20.29   15.39
   2  -1 -11   42.58   14.75
   2  -1 -10  274.11   23.04
   2  -1  -9  -14.27   11.23
   2  -1  -8   91.51   14.41
   2  -1  -7   -1.61    4.44
   2  -1  -7   -2.41    7.37
   2  -1  -6  535.31   24.37
   2  -1  -6  549.02   15.48
   2  -1  -5   58.59    9.16
   2  -1  -5   57.55    5.85
   2  -1  -4  835.32   24.92
   2  -1  -4  896.50   16.12
   2  -1  -3  186.52   10.63
   2  -1  -3  212.44    6.24
   2  -1  -2    4.00    3.29
   2  -1  -2    6.24    1.51
   2  -1  -1  646.05   13.42
   2  -1  -1  655.04    9.56
   2  -1   0 1836.29   18.48
   2  -1   0 1857.52   18.90
   2  -1   1  405.62    7.88
   2  -1   1  428.06   10.47
   2  -1   2  227.99    8.77
   2  -1   2  217.97    7.09
   2  -1   3  115.91    6.42
   2  -1   3  119.53    7.30
   2  -1   4   29.08    4.42
   2  -1   4   31.81    4.75
   2  -1   5  196.85   13.19
   2  -1   5  211.74   11.12
   2  -1   5  206.82   10.71
   2  -1   6  675.62   25.93
   2  -1   6  677.88   20.62
   2  -1   6  662.75   20.97
   2  -1   7   18.26    6.37
   2  -1   7    8.92    8.28
   2  -1   7   11.51    5.17
   2  -1   8   -6.23    6.50
   2  -1   8   -8.61    9.80
   2  -1   8    9.91    6.92
   2  -1   9  201.57   20.47
   2  -1   9  230.65   15.97
   2  -1   9  224.81   17.02
   2  -1  10    1.95    8.06
   2  -1  10    2.81   11.75
   2  -1  11   -8.19   14.08
   2  -1  12   20.86   15.34
   2   0 -12   10.95   11.92
   2   0 -11    6.02   10.71
   2   0 -10   30.30   10.36
   2   0  -9  236.45   19.28
   2   0  -8  172.48   15.72
   2   0  -7   40.30    8.42
   2   0  -6  311.45    8.85
   2   0  -6  378.76   18.19
   2   0  -5  112.67    4.55
   2   0  -5  142.14   10.50
   2   0  -4    8.14    5.40
   2   0  -3 1761.90   27.61
   2   0  -2 9183.02   55.83
   2   0  -1  161.29    7.10
   2   0  -1  137.07    4.17
   2   0   0 1525.07   18.53
   2   0   0 1494.37   16.53
   2   0   1 1140.13   17.26
   2   0   1 1176.63   17.71
   2   0   2  530.87   13.46
   2   0   2  495.11   13.65
   2   0   3  957.21   19.41
   2   0   3  898.24   20.01
   2   0   4 1829.21   31.89
   2   0   4 1903.64   30.43
   2   0   4 1911.99   31.70
   2   0   5    0.03    4.64
   2   0   5    1.69    4.29
   2   0   5   -0.59    5.53
   2   0   6  100.14    9.18
   2   0   6   81.10   10.11
   2   0   6   94.41    9.89
   2   0   7  483.83   19.79
   2   0   7  425.79   22.31
   2   0   7  447.50   20.85
   2   0   8  245.94   15.45
   2   0   8  221.48   18.61
   2   0   8  243.37   16.98
   2   0   9   83.18   14.83
   2   0   9   91.71   13.02
   2   0  10  360.75   28.36
   2   0  10  351.35   23.51
   2   0  11    1.20   13.18
   2   1 -12    1.17   12.27
   2   1 -11  130.81   16.31
   2   1 -10  155.55   16.59
   2   1  -9 1121.13   36.66
   2   1  -8   -2.35    6.66
   2   1  -7 1449.49   35.55
   2   1  -6    0.82    5.01
   2   1  -5 1038.85   25.51
   2   1  -4  763.34   19.63
   2   1  -3 7519.67   55.24
   2   1  -2   13.44    3.53
   2   1  -1  208.51    8.19
   2   1   0  460.29   12.39
   2   1   1 4656.74   42.08
   2   1   2  287.45   12.28
   2   1   3 2836.13   35.40
   2   1   3 2801.44   40.02
   2   1   4  393.96   14.37
   2   1   4  407.48   16.83
   2   1   5  662.03   21.21
   2   1   5  696.66   23.57
   2   1   6   44.88    7.99
   2   1   6   40.47    7.26
   2   1   7  768.12   28.54
   2   1   7  788.68   28.86
   2   1   8   19.97    9.87
   2   1   8   29.15   10.16
   2   1   9  669.66   32.90
   2   1   9  804.04   34.14
   2   1  10   27.40   13.10
   2   1  10   47.90   13.72
   2   1  11  128.62   19.61
   2   2 -12   48.45   14.25
   2   2 -11   22.18   10.52
   2   2 -10  500.28   26.07
   2   2  -9  251.74   18.38
   2   2  -8  112.69   11.36
   2   2  -7   33.31    7.69
   2   2  -6   62.55    7.71
   2   2  -5   -2.20    4.39
   2   2  -4 1978.97   31.33
   2   2  -3 2298.51   31.61
   2   2  -2  859.32   18.88
   2   2  -1  923.08   19.61
   2   2   0  349.19   12.99
   2   2   1   37.87    5.63
   2   2   2 2476.94   39.49
   2   2   3 1538.96   32.95
   2   2   4  181.92    9.53
   2   2   4  190.65   12.96
   2   2   5   65.16    7.54
   2   2   5   65.23    9.78
   2   2   6   80.35    9.45
   2   2   6   84.20   10.82
   2   2   7    7.11    7.07
   2   2   7   10.32    7.35
   2   2   8  214.91   18.23
   2   2   8  231.16   19.43
   2   2   9  114.93   15.77
   2   2   9  141.23   17.35
   2   2  10    0.04   11.70
   2   2  11   -1.69   13.29
   2   3 -13   51.14   14.50
   2   3 -12   -2.12   10.19
   2   3 -11    4.18    8.83
   2   3 -10  168.02   16.00
   2   3  -9  190.83   15.16
   2   3  -8  166.11   13.12
   2   3  -7    1.48    5.20
   2   3  -6  253.89   13.87
   2   3  -5  244.35   12.82
   2   3  -4  232.38   11.61
   2   3  -3  500.58   16.08
   2   3  -2  510.05   16.45
   2   3  -1   43.03    6.01
   2   3   0  867.85   22.68
   2   3   1  190.95   12.44
   2   3   2  135.33   11.24
   2   3   3  263.53   15.70
   2   3   4  549.16   14.68
   2   3   4  596.68   23.92
   2   3   5   20.19    7.82
   2   3   5   13.02    4.88
   2   3   6   91.13    9.88
   2   3   6   86.41   12.04
   2   3   7   -2.00    8.40
   2   3   7    5.05    7.06
   2   3   8    3.44    9.41
   2   3   9   21.26   12.10
   2   3  10  323.92   27.98
   2   4 -13  204.43   21.21
   2   4 -12   72.22   13.46
   2   4 -11  129.43   15.01
   2   4 -10   25.13    8.86
   2   4  -9  615.99   25.05
   2   4  -8   14.72    6.67
   2   4  -7 1657.42   36.15
   2   4  -6  349.11   16.01
   2   4  -5  563.29   19.68
   2   4  -4   25.80    6.16
   2   4  -3 1665.99   32.56
   2   4  -2  230.12   12.82
   2   4  -1 2620.52   41.73
   2   4   0  802.94   10.10
   2   4   0  895.69   25.46
   2   4   1 1127.09   31.13
   2   4   2    0.53    5.71
   2   4   3 2670.33   51.45
   2   4   4  512.17   23.97
   2   4   5  376.59   22.06
   2   4   6   62.37   12.08
   2   4   7  304.55   21.81
   2   4   8   21.82   12.17
   2   4   9  322.49   26.93
   2   5 -13  223.57   21.65
   2   5 -12   98.22   14.67
   2   5 -11   61.32   11.84
   2   5 -10  244.05   17.85
   2   5  -9  161.51   14.01
   2   5  -8  512.61   21.95
   2   5  -7  546.18   21.90
   2   5  -6   12.02    5.15
   2   5  -5  144.35   11.72
   2   5  -4 1057.68   28.27
   2   5  -3  699.10   23.10
   2   5  -2  484.23   20.18
   2   5  -1  924.67   16.72
   2   5  -1 1015.80   29.05
   2   5   0  136.93   12.23
   2   5   1   43.30    9.03
   2   5   2 1353.91   37.31
   2   5   3  894.75   32.52
   2   5   4   58.95   11.30
   2   5   5  264.00   20.59
   2   5   6  133.15   17.11
   2   5   7  113.65   16.37
   2   5   8   84.32   16.38
   2   5   9  207.96   23.59
   2   6 -12   -4.84    8.95
   2   6 -11   18.63   10.18
   2   6 -10   -6.50    8.66
   2   6  -9   74.91   11.00
   2   6  -8   37.47    9.00
   2   6  -7   27.17    7.83
   2   6  -6  107.74   11.62
   2   6  -5   99.07   11.19
   2   6  -4  143.34   12.09
   2   6  -3   28.30    6.42
   2   6  -3   21.86    7.41
   2   6  -2    4.88    6.33
   2   6  -2    5.14    3.85
   2   6  -1   22.21    7.96
   2   6  -1   22.54    4.25
   2   6   0   21.26    7.97
   2   6   1    5.72    7.71
   2   6   2   25.77    9.57
   2   6   3   19.27    8.21
   2   6   4   56.23   11.74
   2   6   5   23.79   10.18
   2   6   6   37.27   11.82
   2   6   7    6.30   11.39
   2   6   8   -6.66   12.70
   2   7 -11  151.51   16.38
   2   7 -10   47.57   10.95
   2   7  -9   13.61    8.42
   2   7  -8  122.43   13.61
   2   7  -7  378.79   22.19
   2   7  -6  226.64   16.50
   2   7  -5  359.13   20.74
   2   7  -4  244.97   17.44
   2   7  -4  258.87   15.58
   2   7  -3  614.24   25.68
   2   7  -3  583.60   19.93
   2   7  -2  114.50    8.75
   2   7  -2  129.14   13.47
   2   7  -1  671.96   28.72
   2   7   0  655.39   28.41
   2   7   1  613.82   27.95
   2   7   2  123.86   14.96
   2   7   3  422.93   25.57
   2   7   4  161.67   18.05
   2   7   5  189.95   20.01
   2   7   6  267.57   24.72
   2   7   7   -0.86   12.45
   2   8 -10   -1.17    8.87
   2   8  -9  141.38   15.78
   2   8  -8  285.61   20.78
   2   8  -7  669.01   28.81
   2   8  -6   71.39   11.90
   2   8  -6   73.58   12.88
   2   8  -5  382.29   24.49
   2   8  -5  446.16   23.55
   2   8  -4   79.96   12.01
   2   8  -4   83.78   11.04
   2   8  -3  433.75   18.07
   2   8  -3  423.92   23.34
   2   8  -2  223.57   18.29
   2   8  -1  664.02   30.64
   2   8   0   28.89   10.25
   2   8   1   91.11   13.41
   2   8   2    9.53    9.35
   2   8   3  283.72   22.54
   2   8   4   72.49   14.32
   2   8   5  298.88   26.20
   2   8   6   12.72   13.71
   2   9  -9   14.69    9.80
   2   9  -9   -4.36   13.67
   2   9  -8  117.91   14.66
   2   9  -8  113.39   16.62
   2   9  -7   53.28   12.45
   2   9  -7   42.68   11.49
   2   9  -6   -6.41    9.33
   2   9  -6   18.83    9.84
   2   9  -5    8.59    8.48
   2   9  -5   17.43    9.50
   2   9  -4    9.23    9.12
   2   9  -4    6.52    7.03
   2   9  -3   15.36    8.64
   2   9  -2  139.76   16.85
   2   9  -1  148.03   17.43
   2   9   0    1.11    9.40
   2   9   1    3.45   10.46
   2   9   2    1.68   10.39
   2   9   3   17.02   11.70
   2   9   4   80.44   17.03
   2  10 -10   25.95   15.83
   2  10  -9   29.45   12.66
   2  10  -8  -30.59   10.03
   2  10  -8   21.01   13.32
   2  10  -7   98.39   14.58
   2  10  -7   64.50   13.23
   2  10  -6   55.86   12.68
   2  10  -6   73.82   12.41
   2  10  -5   59.90   13.58
   2  10  -5   41.70   10.62
   2  10  -4  321.56   23.93
   2  10  -3   40.31   13.63
   2  10  -2   25.41   11.95
   2  10  -1   76.95   14.39
   2  10   0  331.46   25.26
   2  10   1   -3.48   11.17
   2  10   2  114.46   17.83
   2  10   3    3.59   13.36
   2  11  -9  105.48   19.51
   2  11  -8   44.30   13.55
   2  11  -6   54.83   15.30
   2  11  -5  258.37   23.16
   2  11  -4    7.52   11.24
   2  11  -3   56.20   14.29
   2  11  -2  100.06   16.87
   2  11  -1  393.66   28.84
   2  11   0   18.97   12.71
   2  12  -4   23.77   13.00
   2  12  -3   20.85   13.63
   3 -12   1    5.56   17.63
   3 -12   2   81.32   20.42
   3 -12   3   75.83   21.74
   3 -12   4  -11.63   17.30
   3 -12   5   -5.28   15.78
   3 -12   6   -5.66   17.69
   3 -12   7   -1.88   14.41
   3 -12   8   21.20   16.02
   3 -11  -2   25.90   19.60
   3 -11  -1   93.31   22.17
   3 -11   0  -14.66   18.32
   3 -11   1  157.19   24.78
   3 -11   2  100.91   22.24
   3 -11   3  -11.12   14.66
   3 -11   4   11.66   15.40
   3 -11   5   67.60   18.01
   3 -11   6   20.43   15.38
   3 -11   7  173.59   22.69
   3 -11   8   18.51   12.98
   3 -11   9   51.67   16.39
   3 -10  -4   52.80   20.42
   3 -10  -3    6.47   15.61
   3 -10  -2  104.25   21.58
   3 -10  -1   15.10   15.19
   3 -10   0  473.62   34.28
   3 -10   1  192.42   23.76
   3 -10   2  141.05   21.84
   3 -10   3   71.32   18.26
   3 -10   4  304.29   27.28
   3 -10   5   37.60   14.24
   3 -10   6  524.92   33.84
   3 -10   7  253.50   23.92
   3 -10   8   91.12   18.58
   3 -10   9   25.85   12.84
   3 -10  10  166.41   21.24
   3 -10  11   87.66   18.31
   3  -9  -4   25.44   16.85
   3  -9  -3   44.42   17.55
   3  -9  -2   23.60   15.16
   3  -9  -1  140.91   19.99
   3  -9   0  210.65   22.57
   3  -9   1   13.41   13.10
   3  -9   2   23.77   12.54
   3  -9   3   33.02   12.44
   3  -9   4   60.90   14.87
   3  -9   5   34.53   11.70
   3  -9   6  260.67   22.44
   3  -9   7   42.48   15.20
   3  -9   8   11.66   10.15
   3  -9   9   87.72   15.72
   3  -9  10  100.56   16.80
   3  -9  11   17.55   12.02
   3  -8  -5    2.98   13.25
   3  -8  -4   -3.85   11.97
   3  -8  -3  117.33   19.70
   3  -8  -2   70.13   15.59
   3  -8  -1   21.15   12.22
   3  -8   0   -8.39   11.26
   3  -8   1  212.79   21.61
   3  -8   2   34.35   13.40
   3  -8   3   93.20   14.80
   3  -8   4   38.64   12.40
   3  -8   5  230.23   20.16
   3  -8   6  100.06   13.74
   3  -8   7  528.35   27.86
   3  -8   8  100.97   13.87
   3  -8   9    7.16    9.45
   3  -8  10    6.44    9.44
   3  -8  11   37.73   13.37
   3  -8  12   -3.10   10.44
   3  -7  -5  110.04   18.19
   3  -7  -4  486.54   30.43
   3  -7  -3  302.62   24.44
   3  -7  -2   69.74   13.61
   3  -7  -1  116.82   16.34
   3  -7   0  986.58   38.09
   3  -7   1 1219.19   41.32
   3  -7   2  235.85   19.41
   3  -7   3  519.83   26.25
   3  -7   4    6.33    7.75
   3  -7   5  121.57   13.77
   3  -7   6  231.46   17.75
   3  -7   7  775.97   30.15
   3  -7   8   21.96    9.42
   3  -7   9  117.74   14.39
   3  -7  10   29.55   11.07
   3  -7  11  110.23   15.47
   3  -7  12  153.76   17.27
   3  -6  -8   78.88   18.44
   3  -6  -6  200.88   19.15
   3  -6  -5   36.20   11.40
   3  -6  -4  760.12   33.51
   3  -6  -3   85.13   13.57
   3  -6  -2  107.19   14.25
   3  -6  -1  154.23   15.20
   3  -6   0  670.53   28.73
   3  -6   1   15.51    8.07
   3  -6   2  677.83   27.33
   3  -6   3    4.38    6.40
   3  -6   4  328.01   18.65
   3  -6   5   28.59    7.73
   3  -6   6  693.10   26.28
   3  -6   7   20.51    7.72
   3  -6   8  318.62   19.87
   3  -6   9   14.05    8.43
   3  -6  10   76.31   12.40
   3  -6  11   25.05    9.17
   3  -6  12  163.05   17.22
   3  -5  -9    8.08   14.33
   3  -5  -8   52.88   15.65
   3  -5  -7   15.91   11.45
   3  -5  -6    4.74    8.59
   3  -5  -5  255.98   18.73
   3  -5  -4   28.33    9.67
   3  -5  -3   36.03    9.38
   3  -5  -2  312.91   18.88
   3  -5  -1  139.42   12.65
   3  -5   0   63.61    8.73
   3  -5   1    9.60    6.30
   3  -5   2    2.88    4.87
   3  -5   3  419.86   18.55
   3  -5   4  461.94   19.40
   3  -5   5   14.83    5.83
   3  -5   6   10.05    6.38
   3  -5   7   17.30    6.33
   3  -5   8   -1.16    6.61
   3  -5   9  251.17   17.49
   3  -5  10  152.32   14.97
   3  -5  11   26.41   10.19
   3  -5  12   16.22   10.50
   3  -4 -10  114.55   21.46
   3  -4  -9  205.50   23.81
   3  -4  -8   14.42   11.81
   3  -4  -7  252.14   23.32
   3  -4  -6  121.05   15.50
   3  -4  -6  110.06   12.37
   3  -4  -5  505.42   21.80
   3  -4  -4  865.17   27.74
   3  -4  -3 1730.77   38.23
   3  -4  -2    0.31    4.92
   3  -4  -1 1022.60   26.68
   3  -4   0  401.43   14.19
   3  -4   0  409.44   16.75
   3  -4   1  440.89   12.13
   3  -4   1  431.50   16.65
   3  -4   2  837.68   11.26
   3  -4   2  905.74   23.59
   3  -4   3 3737.10   47.57
   3  -4   4  616.10   20.79
   3  -4   5  522.29   19.71
   3  -4   6   91.83    9.66
   3  -4   7  502.16   20.99
   3  -4   8  298.15   17.53
   3  -4   9 1032.41   32.71
   3  -4  10    3.27    7.39
   3  -4  11  101.83   13.77
   3  -4  12   78.77   13.53
   3  -3 -10  522.19   35.36
   3  -3  -9   -1.26   11.96
   3  -3  -8  414.89   28.43
   3  -3  -7  -10.02   10.30
   3  -3  -6  454.78   25.78
   3  -3  -5   72.26   11.15
   3  -3  -5   76.01    8.50
   3  -3  -4 2534.05   49.36
   3  -3  -4 2561.42   38.51
   3  -3  -3  431.24   19.16
   3  -3  -3  431.04   15.32
   3  -3  -2  361.61   15.75
   3  -3  -2  364.27   13.48
   3  -3  -1  106.01    8.27
   3  -3  -1  124.86    7.98
   3  -3   0   67.33    5.53
   3  -3   0   67.95    6.30
   3  -3   1  321.26    8.62
   3  -3   1  324.17   12.18
   3  -3   2 5253.80   25.43
   3  -3   2 5315.96   50.08
   3  -3   3  766.96   20.19
   3  -3   4  569.44   18.78
   3  -3   4  494.61    8.02
   3  -3   5    1.41    4.52
   3  -3   5    7.52    2.73
   3  -3   6  855.20   25.12
   3  -3   7   30.72    6.96
   3  -3   8  968.94   29.84
   3  -3   9  110.60   12.23
   3  -3  10   74.80   11.99
   3  -3  11    7.14    8.82
   3  -3  12  224.59   19.63
   3  -2 -11   10.75   12.80
   3  -2 -10  126.83   17.92
   3  -2  -9    4.23   10.14
   3  -2  -8   55.61   12.56
   3  -2  -7    6.30    9.69
   3  -2  -6  102.05   13.24
   3  -2  -5  632.02   25.72
   3  -2  -5  631.67   14.77
   3  -2  -4  544.37   21.10
   3  -2  -4  489.11   11.79
   3  -2  -3    2.39    4.92
   3  -2  -3    4.39    2.79
   3  -2  -2   14.67    4.14
   3  -2  -2   10.06    2.69
   3  -2  -1   32.43    4.58
   3  -2  -1   32.95    4.04
   3  -2   0  362.97   10.53
   3  -2   0  371.35   11.18
   3  -2   1  726.35   12.53
   3  -2   1  743.09   16.70
   3  -2   2  664.88   11.54
   3  -2   2  645.34   16.65
   3  -2   3  292.81   12.46
   3  -2   3  290.25    8.73
   3  -2   4  484.31   16.58
   3  -2   4  451.04   11.95
   3  -2   5   33.57    6.94
   3  -2   5   39.94    5.03
   3  -2   6   12.39    5.31
   3  -2   6   20.74    4.83
   3  -2   7    1.50    6.30
   3  -2   7    2.20    5.03
   3  -2   8  178.60   14.05
   3  -2   8  153.37   12.40
   3  -2   9  210.75   15.94
   3  -2   9  169.76   14.01
   3  -2  10   23.25    9.09
   3  -2  11   -0.83    8.79
   3  -2  12   -3.03   10.25
   3  -1 -11   47.84   15.55
   3  -1 -10   -3.42   10.40
   3  -1  -9   73.02   13.26
   3  -1  -8  169.37   16.26
   3  -1  -7  791.20   31.01
   3  -1  -6   55.72    9.45
   3  -1  -5  202.03   13.48
   3  -1  -4  316.15   15.09
   3  -1  -3  715.46   20.97
   3  -1  -2   -0.89    3.62
   3  -1  -2   -0.50    1.45
   3  -1  -1  205.77    8.74
   3  -1  -1  197.20    6.74
   3  -1   0  236.63    8.66
   3  -1   0  222.90    8.24
   3  -1   1  686.36   13.94
   3  -1   1  698.69   15.62
   3  -1   2  583.04   13.72
   3  -1   2  602.15   15.92
   3  -1   3 1412.27   26.09
   3  -1   3 1366.15   23.66
   3  -1   4    8.09    3.86
   3  -1   4    9.32    3.89
   3  -1   5 1042.40   25.88
   3  -1   5 1038.09   24.27
   3  -1   6   -4.63    4.83
   3  -1   6   -3.68    5.29
   3  -1   7  477.71   20.54
   3  -1   7  496.38   20.15
   3  -1   8  158.71   13.92
   3  -1   8  135.10   12.84
   3  -1   9  791.81   29.75
   3  -1   9  754.53   29.77
   3  -1  10   65.23   13.09
   3  -1  10   44.24   11.31
   3   0 -12   68.33   16.81
   3   0 -11   54.80   14.97
   3   0 -10  243.95   20.63
   3   0  -9    6.90    8.50
   3   0  -8 1104.03   36.52
   3   0  -7  279.28   17.47
   3   0  -6  104.88   11.04
   3   0  -5   10.87    6.26
   3   0  -4 2054.47   35.49
   3   0  -3  362.30   14.08
   3   0  -2 3948.62   42.36
   3   0  -1 1428.86   23.26
   3   0  -1 1403.57   17.46
   3   0   0 1575.79   23.05
   3   0   0 1544.18   20.90
   3   0   1  520.70   14.13
   3   0   1  505.24   13.50
   3   0   2 2040.63   29.39
   3   0   2 1964.20   29.42
   3   0   3 1178.62   24.34
   3   0   3 1114.50   24.76
   3   0   4 2077.26   35.00
   3   0   4 2066.68   35.75
   3   0   5 1103.31   27.63
   3   0   5 1009.43   26.80
   3   0   6   54.76    8.33
   3   0   6   58.95    8.96
   3   0   7  786.62   26.92
   3   0   7  772.75   27.13
   3   0   8  721.32   27.37
   3   0   8  750.79   29.36
   3   0   9  772.17   31.84
   3   0  10   60.54   14.65
   3   0  11   70.78   15.35
   3   1 -12   20.93   12.80
   3   1 -11   28.03   12.59
   3   1 -10   46.31   11.74
   3   1  -9  207.75   18.08
   3   1  -8  731.29   28.43
   3   1  -7    0.09    6.01
   3   1  -6  408.39   19.14
   3   1  -5  256.23   13.76
   3   1  -4  255.84   13.23
   3   1  -3  370.29   14.24
   3   1  -2 3363.04   38.88
   3   1  -1  250.05   10.88
   3   1   0  325.32   12.36
   3   1   1    6.28    4.00
   3   1   2  291.99   12.02
   3   1   2  294.99   13.58
   3   1   3    6.18    4.60
   3   1   3    6.45    4.65
   3   1   4  166.34   10.98
   3   1   4  140.27   11.17
   3   1   5    6.18    6.03
   3   1   6    6.02    6.56
   3   1   7  364.82   21.01
   3   1   8  210.21   18.02
   3   1   9   77.15   13.97
   3   1  10    2.84   12.28
   3   1  11   47.00   14.82
   3   2 -12   -3.02   12.52
   3   2 -11  115.14   15.76
   3   2 -10   80.25   12.95
   3   2  -9   -1.57    7.53
   3   2  -8  101.43   11.93
   3   2  -7  286.68   16.94
   3   2  -6   12.67    6.18
   3   2  -5  550.08   19.86
   3   2  -4  639.07   20.32
   3   2  -3    7.99    4.06
   3   2  -2   27.72    4.97
   3   2  -1 1902.04   32.02
   3   2   0  544.93   17.79
   3   2   1  163.40   10.97
   3   2   2  131.95   10.78
   3   2   3  679.77   23.80
   3   2   4   17.67    6.10
   3   2   5  991.57   31.34
   3   2   6  320.77   19.33
   3   2   7   78.22   12.33
   3   2   8    4.54    9.12
   3   2   9  246.79   22.13
   3   2  10    2.31   12.56
   3   3 -12  206.46   20.43
   3   3 -11  273.14   21.31
   3   3 -10   86.47   12.76
   3   3  -9   62.80   10.77
   3   3  -8  938.14   30.25
   3   3  -7  546.77   22.29
   3   3  -6  541.05   21.21
   3   3  -5 1212.24   29.23
   3   3  -4 1588.91   32.22
   3   3  -3    5.70    4.73
   3   3  -2 4412.57   53.72
   3   3  -1 3301.34   46.58
   3   3   0  188.74   12.94
   3   3   1  325.72   16.50
   3   3   2  663.66   24.60
   3   3   3  487.31   22.30
   3   3   4  678.89   26.91
   3   3   5 1434.70   40.56
   3   3   6    3.83    7.59
   3   3   7  358.30   23.81
   3   3   8  144.98   17.34
   3   3   9  202.99   21.06
   3   3  10  100.62   17.77
   3   4 -12  129.94   17.03
   3   4 -11   -7.26    9.93
   3   4 -10   90.89   13.63
   3   4  -9  230.16   17.68
   3   4  -8 1044.57   33.50
   3   4  -7    1.42    6.59
   3   4  -6  606.39   23.07
   3   4  -5   -3.97    5.49
   3   4  -4  124.57   10.72
   3   4  -3   37.67    7.27
   3   4  -2 3090.67   48.38
   3   4  -1  181.69   13.22
   3   4   0  114.64   11.58
   3   4   1   19.42    7.54
   3   4   2  547.73   24.68
   3   4   3   27.68    8.77
   3   4   4  795.50   31.21
   3   4   5   31.59    9.53
   3   4   6    9.98    9.23
   3   4   7    8.80   11.16
   3   4   8   75.71   15.38
   3   4   9   -8.76   13.20
   3   5 -12  104.19   16.18
   3   5 -11   29.44   11.46
   3   5 -10   16.08    8.58
   3   5  -9   -1.47    7.40
   3   5  -8  309.01   18.61
   3   5  -7   24.79    8.12
   3   5  -6   11.39    7.07
   3   5  -5   68.66   10.37
   3   5  -4   95.45   10.66
   3   5  -3    8.03    6.17
   3   5  -2  107.30   11.67
   3   5  -1  211.12   15.52
   3   5  -1  206.59    8.25
   3   5   0  207.81   15.24
   3   5   1   12.67    9.07
   3   5   2  450.11   23.45
   3   5   3   72.00   12.46
   3   5   4   45.23   11.22
   3   5   5  281.85   21.55
   3   5   6  117.26   17.38
   3   5   7   -0.08   11.65
   3   5   8   56.99   14.55
   3   6 -12   87.60   15.45
   3   6 -11  173.65   19.39
   3   6 -10    9.46    8.50
   3   6  -9  228.38   18.74
   3   6  -8  206.94   17.11
   3   6  -7  876.55   31.58
   3   6  -6  141.61   14.61
   3   6  -5  671.59   27.52
   3   6  -4    3.83    6.97
   3   6  -3  198.54   15.98
   3   6  -2  463.93   22.91
   3   6  -2  465.14   15.52
   3   6  -1 1412.06   39.48
   3   6   0   28.43    9.56
   3   6   1  889.60   34.50
   3   6   2  126.83   14.99
   3   6   3   74.80   13.20
   3   6   4  214.62   19.86
   3   6   5  537.44   30.08
   3   6   6   19.46   12.04
   3   6   7  192.11   22.38
   3   7 -12  315.68   25.02
   3   7 -11    1.39   10.10
   3   7 -10  215.05   19.54
   3   7  -9    2.45    8.18
   3   7  -8  296.13   21.81
   3   7  -7   26.87   10.48
   3   7  -6  815.92   32.12
   3   7  -5  319.95   20.48
   3   7  -4  138.26   14.54
   3   7  -3    4.17    7.45
   3   7  -3    5.77    7.13
   3   7  -2  829.90   32.27
   3   7  -1   12.59    8.25
   3   7   0 1143.18   40.28
   3   7   1   71.34   13.22
   3   7   2  157.93   17.50
   3   7   3   -2.14    9.70
   3   7   4  463.53   28.77
   3   7   5   35.69   12.38
   3   7   6  106.75   18.20
   3   8 -11   10.98   10.37
   3   8 -10  -12.79    9.95
   3   8  -9    5.53   10.23
   3   8  -8   10.47   10.10
   3   8  -7  132.27   16.48
   3   8  -6  226.17   20.87
   3   8  -5    0.03    7.80
   3   8  -5    6.97    9.23
   3   8  -4   39.37   10.86
   3   8  -4   46.87    9.06
   3   8  -3  125.09   15.45
   3   8  -2   18.17    9.81
   3   8  -1   80.18   14.10
   3   8   0   35.72   11.70
   3   8   1   23.47   10.93
   3   8   2   78.71   15.51
   3   8   3   53.50   13.72
   3   8   4  -11.17   12.36
   3   8   5   23.63   14.35
   3   9 -10   21.55   11.80
   3   9  -9  218.68   20.47
   3   9  -8   15.81   10.73
   3   9  -7   33.10   11.73
   3   9  -7   33.12   12.14
   3   9  -6   98.97   15.59
   3   9  -6  101.43   13.81
   3   9  -5  505.16   27.86
   3   9  -5  450.85   22.72
   3   9  -4    5.14    9.41
   3   9  -3  175.35   18.90
   3   9  -2    7.66   10.62
   3   9  -1  264.68   23.07
   3   9   0   46.86   14.04
   3   9   1  334.20   26.66
   3   9   2   50.96   14.67
   3   9   3  159.77   20.16
   3   9   4   19.50   14.78
   3  10 -10  118.03   21.38
   3  10  -9  119.97   21.03
   3  10  -8   28.65   13.19
   3  10  -8   36.07   14.82
   3  10  -7    8.89   11.40
   3  10  -7   16.49   11.19
   3  10  -6  498.94   29.44
   3  10  -5  127.49   18.09
   3  10  -4  229.92   22.62
   3  10  -3  101.22   17.46
   3  10  -2   60.62   14.16
   3  10  -1   -2.03   11.53
   3  10   0  246.19   24.09
   3  10   1  128.69   19.75
   3  10   2  108.30   19.43
   3  11  -7   41.83   14.86
   3  11  -6   64.47   14.98
   3  11  -5   -1.95   12.88
   3  11  -4   41.20   15.16
   3  11  -3   12.23   12.99
   3  11  -2   35.36   15.02
   3  11  -1   13.92   13.10
   4 -12   2   93.93   22.07
   4 -12   3   63.43   19.63
   4 -12   4   -1.15   14.95
   4 -12   5   11.39   16.16
   4 -12   6   61.30   18.30
   4 -12   7    8.64   15.10
   4 -11  -1   63.14   21.05
   4 -11   0   64.65   18.50
   4 -11   1   65.65   18.17
   4 -11   2  286.12   30.27
   4 -11   3    1.89   14.40
   4 -11   4   31.62   14.03
   4 -11   5   69.92   17.81
   4 -11   6  221.88   25.68
   4 -11   7   28.61   14.89
   4 -11   8   81.76   18.48
   4 -11   9   -6.58   12.70
   4 -10  -3   43.65   17.70
   4 -10  -2    8.68   14.99
   4 -10  -1   73.81   18.38
   4 -10   0    1.68   13.18
   4 -10   1   59.68   17.49
   4 -10   2   64.22   16.42
   4 -10   3   21.68   14.27
   4 -10   4  217.29   23.23
   4 -10   5   89.64   16.98
   4 -10   6   29.05   15.93
   4 -10   7   20.28   12.97
   4 -10   8   23.69   13.45
   4 -10   9   -9.33   13.68
   4 -10  10   25.08   14.86
   4  -9  -5   13.68   15.33
   4  -9  -4  117.88   19.92
   4  -9  -3  312.83   27.93
   4  -9  -2    3.41   12.86
   4  -9  -1   27.99   13.02
   4  -9   0   -2.32   11.64
   4  -9   1   -7.32   13.48
   4  -9   2  188.54   21.08
   4  -9   3  286.43   23.58
   4  -9   4   63.84   14.65
   4  -9   5   -2.62    9.83
   4  -9   6   -1.79    9.61
   4  -9   7   -0.68    9.52
   4  -9   8  131.93   17.61
   4  -9   9  140.72   18.28
   4  -9  10  -10.41   11.82
   4  -9  11   18.07   12.18
   4  -8  -6   36.55   15.71
   4  -8  -5  118.94   23.28
   4  -8  -4  472.25   30.00
   4  -8  -3   11.57   10.93
   4  -8  -2  267.45   23.32
   4  -8  -1   15.69   11.48
   4  -8   0  206.89   20.49
   4  -8   1  107.44   15.56
   4  -8   2 1088.44   40.77
   4  -8   3    4.94   10.10
   4  -8   4  454.60   26.89
   4  -8   5   -1.87    9.09
   4  -8   6  410.08   24.72
   4  -8   7   33.91   11.12
   4  -8   8  689.42   33.02
   4  -8   9   53.11   11.96
   4  -8  10   74.61   14.83
   4  -8  11   27.39   11.84
   4  -7  -7   52.62   18.36
   4  -7  -6   21.74   14.31
   4  -7  -5  350.32   27.55
   4  -7  -4   78.67   14.09
   4  -7  -3  248.89   20.66
   4  -7  -2   30.72   10.82
   4  -7  -1  226.84   18.93
   4  -7   0   10.72    8.01
   4  -7   1  663.80   29.65
   4  -7   2  148.45   10.00
   4  -7   2  161.24   15.31
   4  -7   3  123.07   13.89
   4  -7   4    6.94    7.94
   4  -7   5  168.27   15.47
   4  -7   6   22.55    9.25
   4  -7   7  316.70   21.14
   4  -7   8  257.95   19.41
   4  -7   9   14.77    9.61
   4  -7  10    3.19    8.66
   4  -7  11   50.11   12.60
   4  -7  12   13.04   11.03
   4  -6  -8   24.41   15.63
   4  -6  -7   83.82   17.54
   4  -6  -6   10.78   12.47
   4  -6  -5   13.79    8.36
   4  -6  -5   46.34   13.52
   4  -6  -4   -0.81    8.17
   4  -6  -4    2.61    9.16
   4  -6  -3   36.37   10.93
   4  -6  -3   31.72   10.79
   4  -6  -2   71.90   11.23
   4  -6  -2   53.84    9.99
   4  -6  -1  206.75   14.93
   4  -6  -1  237.46   17.38
   4  -6   0   59.76    8.36
   4  -6   0   68.42   10.59
   4  -6   1   32.10    6.38
   4  -6   1   26.61    7.52
   4  -6   2   35.32    4.64
   4  -6   2   64.03   10.06
   4  -6   3  103.46   11.76
   4  -6   4  131.67   13.07
   4  -6   5  218.01   16.05
   4  -6   6   11.84    7.08
   4  -6   7   36.68    9.78
   4  -6   8   97.80   12.60
   4  -6   9  275.47   19.94
   4  -6  10    6.68    8.40
   4  -6  11   -3.73    9.21
   4  -6  12   -0.93   10.05
   4  -5  -9   -4.86   14.67
   4  -5  -8  366.47   29.83
   4  -5  -7   43.69   13.40
   4  -5  -6  155.70   19.25
   4  -5  -5   28.11    9.19
   4  -5  -5   24.97   11.19
   4  -5  -4  201.26   17.65
   4  -5  -4  176.24   13.99
   4  -5  -3   79.56   11.92
   4  -5  -3  102.53   11.37
   4  -5  -2 2107.42   45.23
   4  -5  -2 2108.43   42.56
   4  -5  -1  389.68   18.01
   4  -5  -1  391.89   18.21
   4  -5   0  387.52   16.12
   4  -5   0  381.52   17.66
   4  -5   1   11.22    4.06
   4  -5   1    8.75    6.09
   4  -5   2  980.76   16.15
   4  -5   2 1059.91   28.78
   4  -5   3    3.78    5.39
   4  -5   4  971.41   29.22
   4  -5   5  101.90   10.93
   4  -5   6  327.08   17.91
   4  -5   7   11.10    7.41
   4  -5   8  482.15   23.51
   4  -5   9  177.68   16.31
   4  -5  10  167.35   16.23
   4  -5  11   59.43   12.12
   4  -5  12  154.06   18.02
   4  -4 -10    7.76   15.35
   4  -4  -9  287.90   26.66
   4  -4  -8  276.40   24.17
   4  -4  -7   53.91   13.72
   4  -4  -6   90.71   14.64
   4  -4  -5   98.96   14.09
   4  -4  -5   87.88    8.98
   4  -4  -4   68.22   10.76
   4  -4  -4   75.11    8.70
   4  -4  -3 1273.33   35.51
   4  -4  -3 1243.88   27.69
   4  -4  -2 1278.65   31.97
   4  -4  -2 1169.66   26.70
   4  -4  -1  104.63    8.93
   4  -4  -1  111.85    8.93
   4  -4   0  230.03   10.73
   4  -4   0  198.80   11.08
   4  -4   1  787.08   16.26
   4  -4   1  773.54   21.59
   4  -4   2  995.77   14.90
   4  -4   2  989.10   25.05
   4  -4   3  409.37   17.25
   4  -4   4  824.41   24.99
   4  -4   5  121.82   11.05
   4  -4   6  196.42   14.13
   4  -4   7  333.93   18.47
   4  -4   8  529.32   23.90
   4  -4   9   71.31   11.31
   4  -4  10  173.72   16.39
   4  -4  11    3.91    9.26
   4  -4  12  -15.26    9.97
   4  -3 -10  146.68   21.89
   4  -3  -9   94.11   16.75
   4  -3  -8   29.90   12.36
   4  -3  -7   15.91    8.97
   4  -3  -6   54.64   11.67
   4  -3  -5    0.05    7.24
   4  -3  -4  110.69   11.37
   4  -3  -4  100.32    6.80
   4  -3  -3  307.95   16.67
   4  -3  -3  292.59   10.78
   4  -3  -2  223.09   12.28
   4  -3  -2  190.76    9.11
   4  -3  -1    5.26    4.10
   4  -3  -1   11.64    3.61
   4  -3   0  139.49    7.88
   4  -3   0  129.96    8.24
   4  -3   1   22.77    3.67
   4  -3   1   24.50    4.87
   4  -3   2   25.25    3.47
   4  -3   2   30.32    5.51
   4  -3   3   18.68    3.02
   4  -3   3    8.78    4.26
   4  -3   4  382.50   17.13
   4  -3   4  398.17   10.13
   4  -3   5  195.68   14.22
   4  -3   5  171.26    7.68
   4  -3   6  145.48   11.74
   4  -3   6  133.44    7.98
   4  -3   7   23.57    7.38
   4  -3   7    7.24    4.42
   4  -3   8   10.43    7.21
   4  -3   8   11.19    5.45
   4  -3   9    3.23    7.86
   4  -3  10   13.98    8.56
   4  -3  11   61.16   13.80
   4  -3  12   38.03   12.62
   4  -2 -11   39.90   15.85
   4  -2 -10    1.81   11.99
   4  -2  -9    4.65   10.66
   4  -2  -8  429.56   26.14
   4  -2  -7  181.16   16.74
   4  -2  -6  375.16   21.03
   4  -2  -5  108.41   11.84
   4  -2  -4  394.50   18.43
   4  -2  -3  128.26   10.10
   4  -2  -3  127.51    5.67
   4  -2  -2 4485.71   50.36
   4  -2  -2 4424.65   35.18
   4  -2  -1  924.20   20.77
   4  -2  -1  872.63   16.91
   4  -2   0 1313.85   22.55
   4  -2   0 1290.94   22.41
   4  -2   1  563.24   13.81
   4  -2   1  539.51   15.84
   4  -2   2   97.86    6.31
   4  -2   2   87.06    7.55
   4  -2   3  151.47   10.24
   4  -2   3  125.71    7.48
   4  -2   4 1848.04   35.00
   4  -2   4 1924.99   28.09
   4  -2   5 1195.20   29.70
   4  -2   5 1202.83   23.81
   4  -2   6   -0.91    4.76
   4  -2   6   -0.63    5.53
   4  -2   7  127.76   12.06
   4  -2   7  107.86    9.63
   4  -2   8  205.34   15.68
   4  -2   8  215.32   14.19
   4  -2   9  121.81   13.36
   4  -2   9  119.15   12.85
   4  -2  10  504.72   26.53
   4  -2  10  443.76   22.30
   4  -2  11  333.66   23.89
   4  -2  12   17.39   11.36
   4  -1 -11   89.93   17.85
   4  -1 -10  104.11   16.35
   4  -1  -9  302.80   23.40
   4  -1  -8  688.38   31.03
   4  -1  -7  180.47   15.97
   4  -1  -6 1092.40   33.77
   4  -1  -5  144.49   12.35
   4  -1  -4  626.80   22.41
   4  -1  -3  505.77   18.09
   4  -1  -3  475.94    7.81
   4  -1  -2 1983.96   32.89
   4  -1  -2 1949.51   20.67
   4  -1  -1   13.34    4.33
   4  -1  -1   12.22    3.19
   4  -1   0 1709.05   26.31
   4  -1   0 1688.32   24.87
   4  -1   1  285.66   10.98
   4  -1   1  277.13   11.34
   4  -1   2 1354.23   24.75
   4  -1   2 1348.18   26.37
   4  -1   3 1305.95   27.39
   4  -1   3 1305.88   25.91
   4  -1   4 3454.72   47.50
   4  -1   4 3392.47   44.19
   4  -1   5   35.73    6.23
   4  -1   5   37.84    7.86
   4  -1   6  274.13   15.71
   4  -1   6  268.81   14.85
   4  -1   7  767.80   27.82
   4  -1   7  804.35   26.46
   4  -1   8  228.41   17.11
   4  -1   8  228.33   15.87
   4  -1   9  124.15   14.78
   4  -1   9  125.37   14.16
   4  -1  10  680.54   31.09
   4  -1  10  689.28   31.48
   4  -1  11   14.82   10.50
   4   0 -12   21.32   14.82
   4   0 -11    8.40   12.67
   4   0 -10    0.39   10.47
   4   0  -9   64.98   11.64
   4   0  -8   12.12    9.62
   4   0  -7  196.12   15.70
   4   0  -6   33.26    8.00
   4   0  -5   33.39    7.26
   4   0  -4   62.56    8.14
   4   0  -3  742.25   24.05
   4   0  -2  197.77   11.01
   4   0  -1   12.47    3.89
   4   0  -1   14.20    3.39
   4   0   0    0.41    3.47
   4   0   0    0.88    3.06
   4   0   1   78.14    7.09
   4   0   1   69.35    6.40
   4   0   2  770.98   21.36
   4   0   2  801.55   21.15
   4   0   3 1046.92   25.91
   4   0   3 1065.17   26.45
   4   0   4  523.94   19.96
   4   0   4  505.86   19.58
   4   0   5   77.14    9.44
   4   0   5   58.54    8.81
   4   0   6   33.06    7.44
   4   0   6   52.66    9.02
   4   0   7    4.97    6.87
   4   0   7    1.00    7.38
   4   0   8    7.16    7.88
   4   0   8    8.37    7.44
   4   0   9  111.06   15.29
   4   0  10   49.30   13.39
   4   0  11   17.45   11.32
   4   1 -12   20.22   12.01
   4   1 -11    2.81   11.17
   4   1 -10   32.69   11.63
   4   1  -9   61.47   11.47
   4   1  -8   98.72   13.18
   4   1  -7   81.38   10.98
   4   1  -6  497.47   21.60
   4   1  -5  713.96   24.12
   4   1  -4   24.35    6.36
   4   1  -3    4.03    4.81
   4   1  -2 1632.82   30.97
   4   1  -1  627.07   18.71
   4   1   0  662.69   19.66
   4   1   1  687.02   21.11
   4   1   2    7.09    4.67
   4   1   2    2.28    3.85
   4   1   3   -1.35    5.97
   4   1   3    0.69    4.22
   4   1   4  664.14   22.67
   4   1   4  628.16   23.93
   4   1   5  307.53   18.07
   4   1   6  197.03   15.66
   4   1   7  171.83   15.40
   4   1   8    6.60    9.12
   4   1   9   38.52   12.65
   4   1  10  119.20   16.40
   4   1  11  249.54   25.86
   4   2 -12  330.51   26.25
   4   2 -11   15.96   11.09
   4   2 -10  304.81   22.25
   4   2  -9   17.78    9.72
   4   2  -8  239.44   17.76
   4   2  -7  229.46   16.02
   4   2  -6 1890.28   40.70
   4   2  -5   67.43    8.96
   4   2  -4  193.60   12.83
   4   2  -3   10.81    4.93
   4   2  -2 1841.38   34.27
   4   2  -1   73.59    8.14
   4   2   0 3107.30   46.89
   4   2   1   36.44    7.27
   4   2   2 1684.24   37.85
   4   2   3   66.53    9.97
   4   2   4 1189.16   35.33
   4   2   5   17.52    8.49
   4   2   6 1075.58   35.73
   4   2   7   58.76   12.18
   4   2   8  174.50   17.94
   4   2   9    1.80   10.59
   4   2  10  311.87   25.43
   4   3 -12  135.46   18.62
   4   3 -11   52.21   13.10
   4   3 -10   41.84   11.70
   4   3  -9   75.21   12.22
   4   3  -8   15.63    7.76
   4   3  -7  862.43   30.54
   4   3  -6  518.43   22.66
   4   3  -5   75.43    9.32
   4   3  -4  184.97   13.19
   4   3  -3  881.29   26.24
   4   3  -2   20.43    6.71
   4   3  -1 1005.37   29.02
   4   3   0 1095.63   30.96
   4   3   1   65.95    9.46
   4   3   2   -4.94    6.54
   4   3   3  444.94   22.83
   4   3   4   85.64   12.32
   4   3   5  490.09   25.35
   4   3   6  224.92   19.25
   4   3   7    4.28    9.55
   4   3   8    6.76   11.57
   4   3   9  145.72   20.00
   4   4 -12   48.87   14.73
   4   4 -11    7.04   10.04
   4   4 -10   14.48   10.20
   4   4  -9   72.67   12.17
   4   4  -8   32.47    9.21
   4   4  -7   -6.76    6.85
   4   4  -6  130.30   12.94
   4   4  -5  161.70   13.60
   4   4  -4   53.77    8.89
   4   4  -3  639.80   24.75
   4   4  -2  186.60   14.69
   4   4  -1   82.25   10.83
   4   4   0  424.50   21.59
   4   4   1  612.18   25.79
   4   4   2   -6.57    8.68
   4   4   3  169.54   16.02
   4   4   4    4.89    9.44
   4   4   5   26.03   11.07
   4   4   6   79.59   13.78
   4   4   7  182.63   20.08
   4   4   8    2.39   12.01
   4   4   9   31.95   14.90
   4   5 -12  325.58   25.50
   4   5 -11   -4.37   10.33
   4   5 -10  258.36   21.36
   4   5  -9   58.45   11.73
   4   5  -8   18.90    8.72
   4   5  -7   72.67   11.39
   4   5  -6 1418.45   39.30
   4   5  -5   -5.39    6.84
   4   5  -4 1652.04   41.68
   4   5  -3  302.90   19.25
   4   5  -2  311.79   19.42
   4   5  -1  175.26   15.74
   4   5   0 3105.02   59.77
   4   5   1   70.79   12.30
   4   5   2  895.82   35.01
   4   5   3  127.66   15.59
   4   5   4  410.58   25.70
   4   5   5   61.05   13.30
   4   5   6  639.21   33.10
   4   5   7  126.86   18.79
   4   5   8   48.21   14.81
   4   6 -12   27.44   13.86
   4   6 -11  204.31   20.41
   4   6 -10  223.02   20.12
   4   6  -9   87.95   15.02
   4   6  -8    0.31    7.81
   4   6  -7  634.53   28.96
   4   6  -6  325.80   21.85
   4   6  -5  294.31   19.61
   4   6  -4  655.25   28.98
   4   6  -3  125.94   14.44
   4   6  -2   30.68   10.40
   4   6  -1  292.37   20.67
   4   6   0 1134.70   39.42
   4   6   1    6.58    9.30
   4   6   2  202.73   19.54
   4   6   3  161.91   18.69
   4   6   4   15.55   10.68
   4   6   5  187.07   20.27
   4   6   6  189.86   21.07
   4   6   7   13.74   13.75
   4   7 -11   71.92   14.34
   4   7 -10  110.70   16.09
   4   7  -9  -14.50   10.10
   4   7  -8   22.21   11.43
   4   7  -7   44.17   13.60
   4   7  -6   11.56    8.82
   4   7  -5    1.86    8.53
   4   7  -4   35.90   10.41
   4   7  -3   33.82   10.54
   4   7  -2   57.20   12.24
   4   7  -1   11.37    8.98
   4   7   0    5.88   10.31
   4   7   1   68.71   14.38
   4   7   2    0.75   10.57
   4   7   3   78.50   15.38
   4   7   4   71.25   15.15
   4   7   5   -7.44   13.06
   4   7   6   25.34   15.03
   4   8 -11    0.58   11.82
   4   8 -10  169.75   20.11
   4   8  -9  119.75   17.26
   4   8  -8   86.98   15.15
   4   8  -7   30.13   12.35
   4   8  -6  279.22   22.97
   4   8  -5   16.93   11.91
   4   8  -4  415.00   26.93
   4   8  -3  268.42   22.39
   4   8  -2  129.99   16.92
   4   8  -1   21.63   12.39
   4   8   0  210.17   21.84
   4   8   1  136.96   18.14
   4   8   2  230.38   23.03
   4   8   3  131.96   19.32
   4   8   4   -2.57   12.38
   4   9 -10  156.24   20.67
   4   9  -9   55.62   15.02
   4   9  -8  182.21   20.45
   4   9  -7   28.77   13.82
   4   9  -6   82.90   15.46
   4   9  -6  122.27   16.14
   4   9  -5   36.14   12.95
   4   9  -4  323.77   24.98
   4   9  -3  -12.16   12.64
   4   9  -2  189.41   21.52
   4   9  -1   26.08   12.91
   4   9   0  427.91   30.39
   4   9   1   25.58   13.19
   4   9   2  265.96   25.85
   4   9   3    0.96   13.16
   4  10  -9   38.24   15.44
   4  10  -8   40.60   14.99
   4  10  -7   -4.46   12.54
   4  10  -6   22.05   13.24
   4  10  -5   98.46   17.86
   4  10  -4   22.32   12.82
   4  10  -3   -4.34   12.45
   4  10  -2   91.74   19.10
   4  10  -1  -10.07   14.40
   4  10   0   29.06   14.91
   4  10   1   42.74   17.53
   4  11  -6   -5.42   13.63
   4  11  -5   -0.05   13.91
   4  11  -4  138.30   22.10
   4  11  -3  216.88   25.91
   5 -12   3   77.28   21.59
   5 -12   4   -0.12   15.92
   5 -12   5   60.52   18.58
   5 -11  -1   46.59   18.43
   5 -11   0  140.00   22.66
   5 -11   1   11.67   15.83
   5 -11   2   10.69   15.18
   5 -11   3    1.74   13.45
   5 -11   4    7.68   12.82
   5 -11   5    6.44   13.25
   5 -11   6   39.04   15.26
   5 -11   7    4.79   13.06
   5 -11   8   -2.40   13.59
   5 -10  -3    9.78   14.22
   5 -10  -2  207.65   23.26
   5 -10  -2  212.75   25.33
   5 -10  -1   -2.58   11.12
   5 -10  -1   35.23   16.40
   5 -10   0   70.75   17.43
   5 -10   1   -5.76   13.61
   5 -10   2   62.70   15.20
   5 -10   3   20.74   12.50
   5 -10   4  320.29   26.60
   5 -10   5   -3.41   11.61
   5 -10   6   40.17   13.87
   5 -10   7   -7.22   11.27
   5 -10   8  104.74   19.16
   5 -10   9    3.09   12.56
   5  -9  -4    9.62   14.36
   5  -9  -3  234.63   24.10
   5  -9  -3  274.34   25.38
   5  -9  -2   92.45   16.10
   5  -9  -2   89.80   17.52
   5  -9  -1  161.27   19.02
   5  -9  -1  190.20   21.26
   5  -9   0    9.19    9.04
   5  -9   0   16.51   11.51
   5  -9   1  312.22   25.38
   5  -9   2   13.11   10.78
   5  -9   3  379.32   26.58
   5  -9   4  416.44   27.18
   5  -9   5   30.39   12.15
   5  -9   6   -6.25    9.71
   5  -9   7  261.87   23.95
   5  -9   8   50.38   13.60
   5  -9   9   94.42   18.14
   5  -9  10   89.18   17.20
   5  -8  -6   -4.53   13.99
   5  -8  -5   22.35   14.44
   5  -8  -4  102.56   18.23
   5  -8  -3  157.95   19.23
   5  -8  -3  182.70   19.01
   5  -8  -2    3.60   10.29
   5  -8  -2    7.05   10.63
   5  -8  -1   -3.12    9.21
   5  -8  -1    8.80    9.04
   5  -8   0    8.40    7.28
   5  -8   0   14.81    9.65
   5  -8   1   15.78    6.86
   5  -8   1   19.29   10.33
   5  -8   2  134.11   15.88
   5  -8   3  138.80   16.17
   5  -8   4   55.32   12.22
   5  -8   5    2.90    8.45
   5  -8   6   51.05   12.11
   5  -8   7  127.72   16.66
   5  -8   8   11.74    9.77
   5  -8   9   15.01   10.61
   5  -8  10   16.38   10.72
   5  -8  11   -8.29   12.37
   5  -7  -7   -3.49   14.61
   5  -7  -6   44.58   15.86
   5  -7  -5   77.39   17.03
   5  -7  -4   -2.57    6.66
   5  -7  -4   11.70   11.17
   5  -7  -3   11.36    9.78
   5  -7  -3    9.89    8.41
   5  -7  -2  208.83   18.08
   5  -7  -2  203.64   17.89
   5  -7  -1   94.54   12.37
   5  -7  -1   79.00   12.89
   5  -7   0   72.40   10.02
   5  -7   0   88.50   12.83
   5  -7   1   42.20    7.16
   5  -7   1   60.44   10.63
   5  -7   2   -2.62    7.37
   5  -7   3   50.78   10.05
   5  -7   4  203.75   16.81
   5  -7   5  190.86   17.16
   5  -7   6   -0.71    7.96
   5  -7   7    4.75    8.37
   5  -7   8   25.46   10.03
   5  -7   9   23.57   10.60
   5  -7  10  207.01   19.94
   5  -7  11  110.69   16.06
   5  -6  -8   14.47   13.80
   5  -6  -7  270.40   26.08
   5  -6  -6  181.95   20.81
   5  -6  -5   48.15   12.55
   5  -6  -4   46.34   10.90
   5  -6  -3  399.39   23.63
   5  -6  -3  392.50   20.17
   5  -6  -2  396.28   21.61
   5  -6  -2  383.94   19.91
   5  -6  -1   99.70   10.86
   5  -6  -1  114.57   12.06
   5  -6   0  218.66   13.53
   5  -6   0  185.46   14.67
   5  -6   1  262.28   12.37
   5  -6   1  268.64   17.12
   5  -6   2  362.48   11.90
   5  -6   2  426.99   20.61
   5  -6   3  449.66   21.60
   5  -6   4 1628.07   41.29
   5  -6   5   30.36    7.37
   5  -6   6  220.72   16.94
   5  -6   7  149.28   14.65
   5  -6   8  139.08   15.24
   5  -6   9  507.37   26.78
   5  -6  10  375.11   24.18
   5  -6  11    9.67   10.45
   5  -5  -8   70.57   17.45
   5  -5  -7  442.07   30.01
   5  -5  -6   12.33   11.50
   5  -5  -5  298.61   22.23
   5  -5  -4  156.48   16.53
   5  -5  -4  164.57   12.36
   5  -5  -3  683.91   27.90
   5  -5  -3  623.03   21.51
   5  -5  -2    4.32    6.18
   5  -5  -2    1.63    4.86
   5  -5  -1  342.51   16.80
   5  -5  -1  321.44   15.66
   5  -5   0   23.81    5.18
   5  -5   0   14.14    5.69
   5  -5   1  151.75    9.06
   5  -5   1  136.02   11.28
   5  -5   2  314.66   10.59
   5  -5   2  302.73   16.43
   5  -5   3  674.02   24.23
   5  -5   4   -0.86    5.75
   5  -5   5  218.32   15.19
   5  -5   6    6.56    6.52
   5  -5   7   83.89   11.49
   5  -5   8  107.41   13.15
   5  -5   9  373.18   22.85
   5  -5  10   84.57   13.57
   5  -5  11   35.37   11.41
   5  -5  12    7.70   10.88
   5  -4  -9    9.72   12.87
   5  -4  -8   13.51   12.13
   5  -4  -7   17.18   11.21
   5  -4  -6   95.00   14.87
   5  -4  -5  111.19   14.41
   5  -4  -4   22.97    7.85
   5  -4  -4    9.56    4.03
   5  -4  -3   18.56    6.79
   5  -4  -3   29.04    5.38
   5  -4  -2    6.31    6.06
   5  -4  -2    0.09    4.05
   5  -4  -1   -2.89    4.61
   5  -4  -1   -2.17    3.80
   5  -4   0  233.29   11.45
   5  -4   0  219.14   12.38
   5  -4   1  296.12   11.37
   5  -4   1  273.52   14.17
   5  -4   2   78.80    5.82
   5  -4   2   94.42    9.52
   5  -4   3    3.65    2.64
   5  -4   3    1.65    4.66
   5  -4   4   67.76    9.36
   5  -4   5    7.03    6.11
   5  -4   6  152.89   13.03
   5  -4   7   88.88   11.82
   5  -4   8   11.43    7.81
   5  -4   9   42.97   10.65
   5  -4  10  158.59   16.37
   5  -4  11   47.97   12.50
   5  -4  12   19.88   12.68
   5  -3 -10  104.39   18.22
   5  -3  -9   36.45   14.70
   5  -3  -8   45.31   12.27
   5  -3  -7  379.95   24.91
   5  -3  -6  420.42   24.51
   5  -3  -5   46.54   10.25
   5  -3  -4  282.29   17.49
   5  -3  -3   23.68    7.43
   5  -3  -3   22.24    3.98
   5  -3  -2   22.66    5.99
   5  -3  -2   30.65    4.94
   5  -3  -1  343.72   14.53
   5  -3  -1  332.80   12.99
   5  -3   0 1914.42   30.55
   5  -3   0 1864.76   30.91
   5  -3   1   -0.02    3.44
   5  -3   1    4.28    4.22
   5  -3   2  272.62   10.60
   5  -3   2  257.53   13.51
   5  -3   3  410.99   12.96
   5  -3   3  397.16   17.41
   5  -3   4  815.46   25.00
   5  -3   4  835.66   18.65
   5  -3   5  295.87   16.63
   5  -3   5  308.21   11.57
   5  -3   6 1188.60   33.40
   5  -3   6 1113.42   22.66
   5  -3   7   15.91    5.18
   5  -3   7   14.66    7.90
   5  -3   8  142.40   14.31
   5  -3   9  112.56   14.92
   5  -3  10  416.08   25.14
   5  -3  11   19.27   11.97
   5  -2 -10    8.11   12.79
   5  -2  -9  127.41   17.19
   5  -2  -8   52.12   12.96
   5  -2  -7  670.67   31.00
   5  -2  -6  159.57   14.71
   5  -2  -5  442.66   22.10
   5  -2  -4   12.92    7.08
   5  -2  -3  657.77   23.44
   5  -2  -3  707.99   13.84
   5  -2  -2  277.18   14.00
   5  -2  -2  290.65   10.09
   5  -2  -1 3173.55   42.18
   5  -2  -1 3201.83   35.72
   5  -2   0  794.70   20.11
   5  -2   0  798.17   19.25
   5  -2   1  210.00   10.07
   5  -2   1  206.43   11.05
   5  -2   2  171.10    9.38
   5  -2   2  132.26    9.65
   5  -2   3  935.00   21.66
   5  -2   3  941.05   25.74
   5  -2   4   13.76    4.80
   5  -2   4   -0.60    4.91
   5  -2   5 1508.15   35.55
   5  -2   5 1458.54   29.61
   5  -2   6  722.78   26.22
   5  -2   6  740.86   21.75
   5  -2   7  217.59   16.64
   5  -2   7  219.80   13.76
   5  -2   8   61.88    8.97
   5  -2   8   98.41   12.79
   5  -2   9  285.05   20.53
   5  -2   9  261.75   16.99
   5  -2  10    5.87    9.50
   5  -2  11   87.59   14.22
   5  -1 -11    8.68   13.67
   5  -1 -10    3.51   11.52
   5  -1  -9    9.60   11.96
   5  -1  -8  309.41   22.42
   5  -1  -7  211.79   17.37
   5  -1  -6    3.58    7.48
   5  -1  -5   -8.37    7.51
   5  -1  -4   94.81   10.06
   5  -1  -3   19.20    6.02
   5  -1  -3   13.22    2.82
   5  -1  -2 1284.92   29.16
   5  -1  -2 1321.89   20.19
   5  -1  -1  837.11   22.13
   5  -1  -1  831.69   17.96
   5  -1   0  338.47   13.92
   5  -1   0  299.94   12.13
   5  -1   1    5.06    3.92
   5  -1   1    4.77    4.05
   5  -1   2   24.12    5.63
   5  -1   2   21.19    5.22
   5  -1   3   19.82    5.23
   5  -1   3   27.01    6.77
   5  -1   4   78.82    9.27
   5  -1   4   74.13    9.04
   5  -1   5   31.58    6.94
   5  -1   5   30.12    7.79
   5  -1   6  165.35   14.16
   5  -1   6  201.39   13.82
   5  -1   7   25.03    8.02
   5  -1   7   35.97    9.94
   5  -1   8   12.39    8.68
   5  -1   8   24.52    9.57
   5  -1   9   -0.78    8.19
   5  -1   9   14.24   10.95
   5  -1  10   29.37   12.42
   5  -1  10   27.15   11.47
   5   0 -11   26.59   12.76
   5   0 -10  216.62   21.87
   5   0  -9    4.87    9.79
   5   0  -8    2.08    9.09
   5   0  -7  327.59   20.53
   5   0  -6  428.04   21.94
   5   0  -5   14.37    6.36
   5   0  -4 1217.48   32.73
   5   0  -3   61.51    7.98
   5   0  -2  252.31   14.78
   5   0  -1  258.33   13.51
   5   0  -1  269.04   11.01
   5   0   0 1296.26   28.37
   5   0   0 1246.89   25.21
   5   0   1   51.07    7.43
   5   0   1   44.04    6.54
   5   0   2 1489.42   32.79
   5   0   2 1509.44   31.90
   5   0   3  110.63    9.98
   5   0   3  102.06    9.94
   5   0   4  164.55   13.09
   5   0   4  151.02   12.58
   5   0   5   32.09    8.00
   5   0   5   41.05    8.74
   5   0   6 1143.57   35.65
   5   0   6 1057.38   32.78
   5   0   7  238.11   18.01
   5   0   7  212.18   16.40
   5   0   8  289.06   20.88
   5   0   8  284.28   20.19
   5   0   9   11.95   10.13
   5   0  10   83.24   15.04
   5   1 -11  374.30   27.26
   5   1 -10  144.90   17.34
   5   1  -9  170.66   18.01
   5   1  -8   33.15   10.54
   5   1  -7 1007.19   34.14
   5   1  -6  164.37   14.03
   5   1  -5 1264.32   34.10
   5   1  -4  315.91   16.80
   5   1  -3  889.34   25.93
   5   1  -2   31.14    6.45
   5   1  -1 1889.92   36.00
   5   1   0  897.83   26.09
   5   1   1  909.18   27.28
   5   1   2  603.57   22.88
   5   1   3  289.69   15.98
   5   1   3  308.71   17.71
   5   1   4  114.87   12.79
   5   1   5 2006.82   46.55
   5   1   6  662.37   28.03
   5   1   7  116.76   14.05
   5   1   8   94.15   13.77
   5   1   9  242.51   20.90
   5   1  10   24.76   13.55
   5   2 -12   51.41   15.99
   5   2 -11  123.52   17.70
   5   2 -10    3.84    9.84
   5   2  -9   88.10   13.77
   5   2  -8  135.54   14.57
   5   2  -7   90.18   12.38
   5   2  -6  162.35   13.83
   5   2  -5  694.02   25.72
   5   2  -4   37.74    7.81
   5   2  -3   20.77    7.38
   5   2  -2  357.08   17.16
   5   2  -1  551.27   21.27
   5   2   0   96.46   10.37
   5   2   1  213.59   15.63
   5   2   2    0.56    6.55
   5   2   3    1.00    7.33
   5   2   4  190.33   16.01
   5   2   5   78.48   12.48
   5   2   6   76.26   13.14
   5   2   7    1.05    8.91
   5   2   8   23.48   12.19
   5   2   9   -3.66   11.24
   5   3 -12  -15.18   12.94
   5   3 -11   23.31   11.09
   5   3 -10  121.13   16.27
   5   3  -9   -1.43    8.76
   5   3  -8   63.99   11.91
   5   3  -7    1.69    7.35
   5   3  -6   36.48    8.60
   5   3  -5  187.95   15.27
   5   3  -4 1437.18   36.87
   5   3  -3   -0.70    5.82
   5   3  -2  123.54   12.44
   5   3  -1    8.72    5.95
   5   3   0  510.64   23.86
   5   3   1   15.05    8.28
   5   3   2  378.28   21.52
   5   3   3  113.05   14.47
   5   3   4   30.08   10.49
   5   3   5   -4.67    9.30
   5   3   6  284.80   22.31
   5   3   7   63.17   12.96
   5   3   8  136.62   18.83
   5   3   9   35.67   15.28
   5   4 -12    8.75   13.76
   5   4 -11  343.98   26.27
   5   4 -10  178.94   19.15
   5   4  -9  417.95   25.23
   5   4  -8  348.91   22.85
   5   4  -7  218.65   18.17
   5   4  -6   21.58    9.11
   5   4  -5  555.50   24.93
   5   4  -4  780.02   29.35
   5   4  -3  207.19   16.38
   5   4  -2  305.28   19.45
   5   4  -1  494.80   24.07
   5   4   0  705.22   30.07
   5   4   1  192.65   17.00
   5   4   2  947.09   35.82
   5   4   3   78.85   13.69
   5   4   4  181.62   18.76
   5   4   5  294.29   23.03
   5   4   6  265.04   23.09
   5   4   7   98.00   17.15
   5   4   8  345.62   28.14
   5   5 -11  191.94   20.75
   5   5 -10    7.93   10.08
   5   5  -9  329.69   23.54
   5   5  -8    8.43    8.62
   5   5  -7  144.54   16.26
   5   5  -6   21.90    8.79
   5   5  -5 1195.75   38.78
   5   5  -4   52.54   11.11
   5   5  -3  243.27   19.07
   5   5  -2   17.94   10.20
   5   5  -1  408.72   24.80
   5   5   0  295.20   21.05
   5   5   1  680.97   32.41
   5   5   2   26.74   11.31
   5   5   3   87.69   15.21
   5   5   4   10.63   10.10
   5   5   5  105.41   16.05
   5   5   6   26.20   13.75
   5   5   7  183.89   22.76
   5   6 -11   31.12   14.10
   5   6 -10   18.47   11.40
   5   6  -9    4.35    9.30
   5   6  -8   32.64   10.51
   5   6  -7   15.60   10.81
   5   6  -6   94.99   14.72
   5   6  -5    0.22    8.78
   5   6  -4  130.48   15.37
   5   6  -3   30.87   11.67
   5   6  -2    9.53    9.61
   5   6  -1  106.83   15.24
   5   6   0  109.56   15.04
   5   6   1   50.57   13.74
   5   6   2  136.03   18.11
   5   6   3   84.88   16.15
   5   6   4  -10.79   11.67
   5   6   5    6.76   12.53
   5   6   6   14.08   14.39
   5   7 -11   56.44   15.36
   5   7 -10   94.29   16.41
   5   7  -9  114.11   17.68
   5   7  -8  330.48   25.33
   5   7  -7   20.32   11.20
   5   7  -6   55.07   13.03
   5   7  -5  218.34   20.40
   5   7  -4  432.32   28.00
   5   7  -3  146.80   18.92
   5   7  -2  746.27   35.20
   5   7  -1   37.49   13.78
   5   7   0  114.62   17.77
   5   7   1  302.95   26.16
   5   7   2  724.82   37.51
   5   7   3   -6.63   11.67
   5   7   4  315.90   27.31
   5   7   5   -7.90   13.60
   5   8 -10   18.76   14.13
   5   8  -9  307.88   26.13
   5   8  -8   57.95   15.65
   5   8  -7  116.94   17.45
   5   8  -6   42.72   14.05
   5   8  -5  884.48   40.50
   5   8  -4    9.68   11.10
   5   8  -3  360.34   26.61
   5   8  -2  105.62   16.54
   5   8  -1   69.04   15.84
   5   8   0   88.65   17.41
   5   8   1  512.07   32.94
   5   8   2   26.96   13.64
   5   8   3  108.86   19.85
   5   9  -9   37.28   15.31
   5   9  -8   20.96   13.21
   5   9  -7   36.57   14.51
   5   9  -6   21.08   14.19
   5   9  -5   19.46   13.50
   5   9  -4    1.70   12.66
   5   9  -3   21.18   13.32
   5   9  -2  -14.04   14.41
   5   9  -1   21.51   14.45
   5   9   0   47.54   15.62
   5   9   1   -0.05   13.58
   5   9   2   -2.83   13.71
   5  10  -7    0.94   14.03
   5  10  -6   43.34   15.98
   5  10  -5    9.43   16.06
   5  10  -4   39.09   16.76
   5  10  -3  116.80   21.78
   5  10  -2  115.67   21.61
   5  10  -1   36.95   16.25
   6 -11   0   32.32   14.96
   6 -11   1   20.15   14.11
   6 -11   2   -5.59   14.36
   6 -11   3   78.48   17.13
   6 -11   4  169.50   23.04
   6 -11   5   -3.01   13.70
   6 -11   6   25.84   14.36
   6 -11   7   23.42   15.58
   6 -10  -1  153.27   20.28
   6 -10   0   -3.61   12.83
   6 -10   1   25.73   14.48
   6 -10   2  227.49   23.52
   6 -10   3  157.11   20.95
   6 -10   4   78.58   15.93
   6 -10   5   84.42   17.07
   6 -10   6    6.66   12.08
   6 -10   7   41.65   14.14
   6 -10   8   62.28   17.00
   6 -10   9  139.10   20.20
   6  -9  -4   19.61   14.11
   6  -9  -3   10.11   12.19
   6  -9  -2  104.82   15.72
   6  -9  -2  148.32   19.38
   6  -9  -1   25.44   11.20
   6  -9  -1    7.46   10.41
   6  -9   0  -10.75   10.70
   6  -9   1   55.01   13.73
   6  -9   2  194.37   19.99
   6  -9   3    5.25   10.71
   6  -9   4   58.15   13.79
   6  -9   5   11.00   10.24
   6  -9   6   11.17   12.04
   6  -9   7   32.71   12.42
   6  -9   8   86.58   16.57
   6  -9   9   14.20   11.91
   6  -9  10    6.46   12.54
   6  -8  -5   18.44   15.02
   6  -8  -4   25.89   13.54
   6  -8  -3    1.55   10.30
   6  -8  -2    1.16   10.20
   6  -8  -2   11.30   10.24
   6  -8  -1   72.37   12.39
   6  -8  -1   60.38   11.72
   6  -8   0  192.87   15.05
   6  -8   0  221.51   19.20
   6  -8   1   17.20    9.48
   6  -8   2   30.10   10.82
   6  -8   3   52.79   11.17
   6  -8   4   24.17    9.94
   6  -8   5  198.41   19.11
   6  -8   6  261.26   21.86
   6  -8   7   14.30   10.94
   6  -8   8   38.04   12.26
   6  -8   9   57.85   14.08
   6  -8  10    5.30   11.51
   6  -7  -6    3.43   12.55
   6  -7  -5   74.03   15.85
   6  -7  -4   19.41   10.31
   6  -7  -3  225.89   19.89
   6  -7  -3  -16.98    7.83
   6  -7  -2  136.48   14.89
   6  -7  -2  158.70   14.61
   6  -7  -1 1016.66   32.95
   6  -7  -1  960.08   32.47
   6  -7   0   -4.86    6.46
   6  -7   0   14.73    7.92
   6  -7   1  221.00   13.08
   6  -7   1  227.66   17.26
   6  -7   2   36.48    9.44
   6  -7   3  242.69   18.63
   6  -7   4  278.62   20.52
   6  -7   5  930.06   34.98
   6  -7   6   65.24   11.17
   6  -7   7   83.55   14.45
   6  -7   8   -8.19   10.16
   6  -7   9  170.88   18.88
   6  -7  10   18.41   11.21
   6  -7  11  229.29   22.22
   6  -6  -7   43.56   14.31
   6  -6  -6   23.21   12.67
   6  -6  -5   -3.72   10.17
   6  -6  -4   70.75   13.01
   6  -6  -3   27.85   11.08
   6  -6  -3   45.50    9.24
   6  -6  -2  553.94   25.32
   6  -6  -2  462.64   20.48
   6  -6  -1  201.25   15.03
   6  -6  -1  163.14   13.25
   6  -6   0   59.13    8.62
   6  -6   0   59.36    9.61
   6  -6   1   15.63    5.15
   6  -6   1   19.92    7.53
   6  -6   2   66.08   10.03
   6  -6   3    3.39    7.17
   6  -6   4  333.79   20.06
   6  -6   5  266.93   18.29
   6  -6   6    8.60    8.63
   6  -6   7   38.28   10.35
   6  -6   8  129.58   15.70
   6  -6   9   26.39   10.20
   6  -6  10   36.42   13.16
   6  -6  11   44.57   13.25
   6  -5  -8    6.17   12.88
   6  -5  -7    8.58   13.47
   6  -5  -6   -7.52   10.90
   6  -5  -5   45.67   12.32
   6  -5  -4  121.57   14.85
   6  -5  -3   65.06   10.87
   6  -5  -3   59.78    7.92
   6  -5  -2   21.26    6.47
   6  -5  -2   24.98    6.70
   6  -5  -1   40.09    7.97
   6  -5  -1   42.34    7.83
   6  -5   0  102.29    9.30
   6  -5   0  107.81   10.67
   6  -5   1   47.76    6.20
   6  -5   1   35.92    7.65
   6  -5   2   23.31    4.78
   6  -5   2   33.12    7.52
   6  -5   3    7.19    6.23
   6  -5   4   43.25    8.51
   6  -5   5  157.69   14.71
   6  -5   6  241.61   17.76
   6  -5   7   16.52    8.87
   6  -5   8   22.99    9.78
   6  -5   9   -5.50    9.33
   6  -5  10   27.65   10.96
   6  -5  11   18.18   11.93
   6  -4  -9   54.16   17.27
   6  -4  -8    8.85   11.91
   6  -4  -7   97.87   16.11
   6  -4  -6    3.28    9.62
   6  -4  -5  669.82   30.43
   6  -4  -4   90.09   12.25
   6  -4  -3  333.00   18.99
   6  -4  -3  303.38   13.09
   6  -4  -2   84.37   10.33
   6  -4  -2   95.88    8.56
   6  -4  -1 1347.32   31.70
   6  -4  -1 1317.24   28.80
   6  -4   0   91.57    8.69
   6  -4   0   71.44    8.08
   6  -4   1  770.90   20.32
   6  -4   1  740.59   23.49
   6  -4   2  343.83   13.08
   6  -4   2  308.44   16.14
   6  -4   3  550.93   16.02
   6  -4   3  533.88   21.72
   6  -4   4    2.45    5.90
   6  -4   5  824.22   28.74
   6  -4   6  276.51   17.99
   6  -4   7  297.58   19.41
   6  -4   8   47.66   11.13
   6  -4   9  201.92   18.57
   6  -4  10    3.39    9.77
   6  -4  11  196.91   20.08
   6  -3  -9   41.35   12.92
   6  -3  -8  226.68   24.11
   6  -3  -7  117.17   16.30
   6  -3  -6  811.58   33.74
   6  -3  -5  574.08   27.04
   6  -3  -4   33.55    9.29
   6  -3  -3  242.27   16.65
   6  -3  -3  239.70   10.38
   6  -3  -2  521.71   20.85
   6  -3  -2  507.38   16.05
   6  -3  -1  414.06   17.47
   6  -3  -1  390.37   15.12
   6  -3   0  515.91   18.07
   6  -3   0  495.23   17.65
   6  -3   1  499.57   17.07
   6  -3   1  477.77   18.24
   6  -3   2  198.82   11.02
   6  -3   2  203.56   13.09
   6  -3   3  248.45   12.23
   6  -3   3  226.09   14.30
   6  -3   4  389.55   19.39
   6  -3   4  447.79   16.34
   6  -3   5  180.81   14.36
   6  -3   5  139.77    9.83
   6  -3   6  207.78   15.87
   6  -3   7    3.10    7.13
   6  -3   8   30.30    9.03
   6  -3   9   49.84   12.14
   6  -3  10  137.08   17.07
   6  -3  11  289.52   24.66
   6  -2 -10  -10.55   14.82
   6  -2  -9   20.12   12.35
   6  -2  -8   -8.61   11.45
   6  -2  -7   95.21   14.29
   6  -2  -6   67.60   12.23
   6  -2  -5   42.86    9.93
   6  -2  -4  113.86   12.42
   6  -2  -3   11.51    6.26
   6  -2  -3   15.21    3.68
   6  -2  -2   99.19   10.03
   6  -2  -2   95.11    6.99
   6  -2  -1    7.78    4.71
   6  -2  -1   21.00    5.27
   6  -2   0   50.56    7.33
   6  -2   0   58.35    7.00
   6  -2   1    5.52    4.35
   6  -2   1   -7.23    5.51
   6  -2   2   68.37    7.83
   6  -2   2   52.20    7.61
   6  -2   3   96.52    8.98
   6  -2   3   87.15    9.65
   6  -2   4   44.31    7.48
   6  -2   4   45.45    8.56
   6  -2   5   12.32    6.34
   6  -2   5   -0.76    6.64
   6  -2   6   14.01    6.77
   6  -2   6   -6.28    6.86
   6  -2   7    3.76    6.44
   6  -2   7    0.03    7.58
   6  -2   8  110.50   14.39
   6  -2   9   41.25   11.36
   6  -2  10   27.77   12.02
   6  -2  11   17.71   12.19
   6  -1 -10   25.32   14.11
   6  -1  -9  268.26   22.83
   6  -1  -8   96.69   15.84
   6  -1  -7  100.25   14.08
   6  -1  -6   -3.81    7.37
   6  -1  -5  781.88   28.87
   6  -1  -4   85.98   10.55
   6  -1  -3  333.02   17.67
   6  -1  -3  336.97   10.66
   6  -1  -2  143.69   11.32
   6  -1  -2  166.95    9.04
   6  -1  -1  331.45   16.12
   6  -1  -1  348.77   13.44
   6  -1   0    7.75    4.92
   6  -1   0   14.26    5.16
   6  -1   1 1622.44   34.02
   6  -1   1 1541.34   31.87
   6  -1   2  938.80   26.71
   6  -1   2  913.67   26.11
   6  -1   3  145.42   11.53
   6  -1   3  137.63   11.37
   6  -1   4   20.52    7.48
   6  -1   4   25.54    7.59
   6  -1   5  689.40   27.60
   6  -1   5  697.29   25.74
   6  -1   6   33.01    8.50
   6  -1   6   30.77    9.36
   6  -1   7  550.71   28.23
   6  -1   7  497.85   23.32
   6  -1   8  295.02   22.24
   6  -1   8  250.05   18.39
   6  -1   9   43.27   11.28
   6  -1   9   69.36   14.92
   6  -1  10    6.45   10.90
   6   0 -11  134.04   20.63
   6   0 -10  122.31   18.50
   6   0  -9  222.40   20.86
   6   0  -8   30.39   10.83
   6   0  -7  128.25   14.70
   6   0  -6  442.14   24.54
   6   0  -5 1038.10   34.01
   6   0  -4   19.12    7.21
   6   0  -3  770.76   26.46
   6   0  -2   71.44    8.87
   6   0  -1  338.02   16.67
   6   0  -1  342.55   13.81
   6   0   0 1778.58   38.08
   6   0   0 1815.97   33.49
   6   0   1 1956.90   40.29
   6   0   1 1979.38   37.50
   6   0   2   19.71    6.66
   6   0   2   10.67    5.78
   6   0   3  310.31   17.71
   6   0   3  302.31   17.34
   6   0   4  277.84   17.88
   6   0   4  271.15   18.47
   6   0   5  375.00   21.37
   6   0   5  363.68   21.08
   6   0   6  138.37   14.95
   6   0   6  133.45   14.28
   6   0   7  674.77   30.38
   6   0   7  615.49   27.88
   6   0   8    3.81   10.54
   6   0   9   57.03   13.15
   6   1 -11   -2.54   11.98
   6   1 -10   56.24   14.87
   6   1  -9   12.94    9.85
   6   1  -8   -8.99   10.36
   6   1  -7  105.15   13.56
   6   1  -6  401.27   22.28
   6   1  -5   74.70   10.88
   6   1  -4   25.13    8.01
   6   1  -3    1.65    5.81
   6   1  -2   28.51    6.97
   6   1  -1   63.49    9.55
   6   1   0  500.78   22.15
   6   1   1  730.68   27.16
   6   1   2   10.65    6.28
   6   1   3   27.19    8.05
   6   1   4   43.02   10.56
   6   1   5   12.24    8.71
   6   1   6  290.67   21.41
   6   1   7   98.20   14.62
   6   1   8   41.52   12.25
   6   1   9   17.62   12.71
   6   2 -11   15.20   13.03
   6   2 -10    2.94   10.72
   6   2  -9  164.92   18.77
   6   2  -8   99.68   14.59
   6   2  -7    7.92    8.97
   6   2  -6    3.96    9.05
   6   2  -5  179.05   15.13
   6   2  -4  287.29   18.27
   6   2  -3   62.17    9.55
   6   2  -2  310.88   17.96
   6   2  -1   16.99    8.22
   6   2   0    2.94    6.78
   6   2   1  636.22   27.07
   6   2   2  513.10   25.19
   6   2   3   93.94   13.39
   6   2   4  270.12   20.67
   6   2   5   10.96    9.24
   6   2   6   15.01   10.92
   6   2   7  230.49   20.80
   6   2   8  212.07   21.37
   6   2   9   -0.13   12.68
   6   3 -11   96.01   17.75
   6   3 -10   23.91   12.82
   6   3  -9  380.86   26.05
   6   3  -8   19.94    9.86
   6   3  -7  212.20   18.48
   6   3  -6  117.46   14.41
   6   3  -5 1123.84   36.76
   6   3  -4    7.30    7.15
   6   3  -3 1396.38   38.89
   6   3  -2   23.83    8.51
   6   3  -1  536.35   25.28
   6   3   0  438.44   24.42
   6   3   1 1451.70   42.55
   6   3   2    0.74    8.75
   6   3   3 1682.41   49.98
   6   3   4   59.66   13.24
   6   3   5  316.13   23.92
   6   3   6   75.14   14.94
   6   3   7  564.07   33.01
   6   3   8   40.48   15.00
   6   4 -11   10.64   13.34
   6   4 -10  283.32   23.44
   6   4  -9   11.69   10.76
   6   4  -8   64.49   13.00
   6   4  -7   -4.76    8.79
   6   4  -6  530.52   27.41
   6   4  -5    1.07    7.53
   6   4  -4  661.76   29.56
   6   4  -3  320.59   21.20
   6   4  -2   50.50   11.39
   6   4  -1   49.26   11.31
   6   4   0  383.64   24.52
   6   4   1  167.96   17.28
   6   4   2  218.28   21.02
   6   4   3   68.07   13.53
   6   4   4  -17.97   11.28
   6   4   5    6.12   11.36
   6   4   6  161.31   19.41
   6   4   7   14.55   12.44
   6   5 -11   22.40   13.61
   6   5 -10   46.42   13.60
   6   5  -9   61.22   14.20
   6   5  -8    3.11    9.32
   6   5  -7   30.64   11.67
   6   5  -6  206.32   18.20
   6   5  -5   14.69    9.77
   6   5  -4   29.39   10.96
   6   5  -3  237.11   20.02
   6   5  -2  576.97   30.19
   6   5  -1   29.47   11.05
   6   5   0   77.98   13.80
   6   5   1   29.09   12.16
   6   5   2   40.99   12.71
   6   5   3   42.18   13.79
   6   5   4  235.93   23.77
   6   5   5   13.87   12.59
   6   5   6   23.06   14.35
   6   6 -10   80.38   15.93
   6   6  -9  362.46   27.40
   6   6  -8  -19.47   12.86
   6   6  -7  352.04   25.97
   6   6  -6   32.78   12.13
   6   6  -5  142.70   16.89
   6   6  -4   59.48   14.06
   6   6  -3 1007.64   41.39
   6   6  -2  186.82   19.11
   6   6  -1  207.19   20.72
   6   6   0   99.90   16.69
   6   6   1  316.42   26.28
   6   6   2  -11.67   11.45
   6   6   3  492.49   32.98
   6   6   4   28.51   14.11
   6   6   5   88.78   18.69
   6   7 -10  195.05   22.79
   6   7  -9  148.16   20.96
   6   7  -8   64.34   16.13
   6   7  -7  235.51   23.73
   6   7  -6    5.16   11.63
   6   7  -5   22.53   12.81
   6   7  -4  275.88   25.15
   6   7  -3  374.49   28.13
   6   7  -2  118.51   17.20
   6   7  -1  207.33   23.02
   6   7   0   49.15   15.10
   6   7   1   48.02   15.16
   6   7   2  153.78   25.06
   6   7   3  100.96   19.07
   6   7   4   16.64   14.83
   6   8  -9    8.36   13.61
   6   8  -8   19.50   13.08
   6   8  -7   12.46   13.29
   6   8  -6   47.42   14.37
   6   8  -5   61.21   16.45
   6   8  -4   21.06   14.38
   6   8  -3  -10.86   12.39
   6   8  -2   14.03   14.77
   6   8  -1   -9.70   13.75
   6   8   0   37.60   16.92
   6   8   1   36.10   16.40
   6   8   2   37.89   16.79
   6   9  -7   97.97   20.29
   6   9  -6   74.20   18.75
   6   9  -5   66.65   17.42
   6   9  -4   25.85   17.19
   6   9  -3  132.08   22.68
   6   9  -2  148.08   22.06
   6   9  -1  145.21   22.89
   6   9   0  196.31   26.12
   7 -11   3    4.61   13.05
   7 -11   4  167.70   22.72
   7 -11   5   42.38   19.24
   7 -10   0    9.13   12.13
   7 -10   1  -12.59   13.46
   7 -10   2   34.62   15.36
   7 -10   3    5.52   12.02
   7 -10   4    5.85   12.70
   7 -10   5   23.33   14.13
   7 -10   6  -20.77   13.48
   7 -10   7   10.82   12.85
   7  -9  -1  105.21   15.84
   7  -9   0   -6.07   11.33
   7  -9   1  181.96   19.36
   7  -9   2   68.81   14.15
   7  -9   3   20.83   11.72
   7  -9   4   -1.26   11.25
   7  -9   5  106.09   16.83
   7  -9   6  -18.38   11.75
   7  -9   7   42.36   12.55
   7  -9   8    6.79   12.21
   7  -9   9   22.46   11.43
   7  -8  -4   41.20   14.02
   7  -8  -3   14.03   11.83
   7  -8  -2   75.06   13.53
   7  -8  -2    1.55    6.03
   7  -8  -1   -2.13    9.14
   7  -8  -1    6.75    8.90
   7  -8   0  346.54   22.84
   7  -8   1  144.16   16.32
   7  -8   2   78.02   13.88
   7  -8   3    7.01    9.87
   7  -8   4  252.48   21.66
   7  -8   5   84.25   14.61
   7  -8   6  148.71   17.45
   7  -8   7   45.31   13.69
   7  -8   8   49.67   13.46
   7  -8   9  -17.14   11.71
   7  -7  -5   31.75   13.96
   7  -7  -4    2.25   11.35
   7  -7  -3   16.61   10.33
   7  -7  -2   11.76    9.30
   7  -7  -2   13.48    7.30
   7  -7  -1  119.56   13.12
   7  -7  -1  126.31   14.15
   7  -7   0  180.96   14.14
   7  -7   0  165.70   16.17
   7  -7   1    9.67    8.54
   7  -7   2    4.32    8.00
   7  -7   3   89.88   13.80
   7  -7   4  107.53   14.32
   7  -7   5   17.68    9.57
   7  -7   6   77.34   13.51
   7  -7   7   -3.34    8.89
   7  -7   8   -3.50    9.80
   7  -7   9   51.03   13.86
   7  -7  10   50.17   14.73
   7  -6  -6   18.92   13.03
   7  -6  -5  135.63   18.65
   7  -6  -4   36.78   12.59
   7  -6  -3   30.78   10.72
   7  -6  -2   39.97    9.78
   7  -6  -2   34.19    8.32
   7  -6  -1    4.56    6.86
   7  -6  -1    5.28    6.45
   7  -6   0    6.17    6.34
   7  -6   0    1.81    6.57
   7  -6   1  205.13   12.66
   7  -6   1  202.68   16.01
   7  -6   2  331.90   19.52
   7  -6   3   20.14    7.89
   7  -6   4    7.87    7.30
   7  -6   5   53.80   11.13
   7  -6   6    1.34    7.91
   7  -6   7  263.63   20.34
   7  -6   8   47.38   12.99
   7  -6   9   18.69   11.21
   7  -6  10   15.10   12.03
   7  -5  -7   29.76   14.84
   7  -5  -6  301.29   24.93
   7  -5  -5  263.14   21.78
   7  -5  -4  100.37   14.21
   7  -5  -3  224.31   18.06
   7  -5  -2  111.06   13.42
   7  -5  -2   97.62    9.63
   7  -5  -1   89.93   10.53
   7  -5  -1   69.93    9.01
   7  -5   0  661.43   22.99
   7  -5   0  589.23   23.03
   7  -5   1  419.05   16.91
   7  -5   1  414.34   19.70
   7  -5   2  226.62   12.20
   7  -5   2  229.37   16.12
   7  -5   3  127.31   12.99
   7  -5   4  221.47   16.61
   7  -5   5   99.73   12.95
   7  -5   6  558.07   26.66
   7  -5   7  458.28   25.61
   7  -5   8    8.58    9.05
   7  -5   9   61.30   13.36
   7  -5  10  139.88   17.57
   7  -4  -8   12.22   13.06
   7  -4  -7  118.13   18.59
   7  -4  -6  221.39   20.93
   7  -4  -5   37.34   10.66
   7  -4  -4  149.36   15.86
   7  -4  -3   79.02   11.38
   7  -4  -2   87.41   11.24
   7  -4  -2   85.96    8.51
   7  -4  -1  125.97   11.56
   7  -4  -1  136.60   10.32
   7  -4   0  628.83   22.27
   7  -4   0  613.82   22.03
   7  -4   1   -0.95    5.21
   7  -4   1   -5.08    5.64
   7  -4   2   29.51    6.39
   7  -4   2   26.57    6.29
   7  -4   3    7.86    5.05
   7  -4   3    8.19    6.62
   7  -4   4  117.64   12.70
   7  -4   5   89.98   12.15
   7  -4   6  876.89   32.65
   7  -4   7  184.71   17.97
   7  -4   8    4.07    8.86
   7  -4   9   20.00   10.66
   7  -4  10   58.08   13.94
   7  -3  -9   -5.97   13.18
   7  -3  -8   -0.32   12.97
   7  -3  -7   23.54   13.41
   7  -3  -6    3.78    9.34
   7  -3  -5  -10.63    9.62
   7  -3  -4   10.14    8.31
   7  -3  -3    0.92    6.70
   7  -3  -2   82.55   10.27
   7  -3  -2   73.55    7.74
   7  -3  -1   79.95    9.76
   7  -3  -1   85.58    8.53
   7  -3   0  133.58   11.26
   7  -3   0  139.46   10.71
   7  -3   1  149.99   11.32
   7  -3   1  114.41   10.75
   7  -3   2    4.46    5.43
   7  -3   2   -3.86    6.25
   7  -3   3   46.21    7.82
   7  -3   3   40.88    8.16
   7  -3   4  116.73   12.40
   7  -3   4  116.27   10.57
   7  -3   5   10.52    7.97
   7  -3   6  108.78   13.28
   7  -3   7  228.64   19.22
   7  -3   8   59.10   12.54
   7  -3   9    1.87   10.74
   7  -3  10    0.04   12.39
   7  -2  -9   57.99   16.32
   7  -2  -8  -10.98   12.40
   7  -2  -7   44.38   13.28
   7  -2  -6   81.43   13.36
   7  -2  -5  151.08   15.66
   7  -2  -4  496.86   24.90
   7  -2  -3  930.02   31.13
   7  -2  -3  917.88   19.90
   7  -2  -2    0.83    5.88
   7  -2  -2   -6.32    4.37
   7  -2  -1  106.38   10.81
   7  -2  -1   97.75    8.81
   7  -2   0  343.73   17.46
   7  -2   0  357.24   16.08
   7  -2   1  767.26   25.35
   7  -2   1  743.06   24.00
   7  -2   2  236.96   14.67
   7  -2   2  198.71   13.63
   7  -2   3  911.95   27.97
   7  -2   3  818.70   28.03
   7  -2   4    7.30    6.95
   7  -2   4    4.66    6.54
   7  -2   5  342.25   21.03
   7  -2   5  342.97   18.12
   7  -2   6   64.38   10.20
   7  -2   6   61.23   10.89
   7  -2   7  685.19   31.12
   7  -2   8   32.72   11.82
   7  -2   9  197.37   20.43
   7  -2  10    4.17   11.77
   7  -1 -10  362.35   29.90
   7  -1  -9   28.83   12.83
   7  -1  -8  361.26   26.06
   7  -1  -7   -2.64    9.55
   7  -1  -6  433.14   25.81
   7  -1  -5   21.30    8.67
   7  -1  -4 1525.35   41.90
   7  -1  -3  139.33   12.90
   7  -1  -2  268.61   17.03
   7  -1  -2  301.46   13.49
   7  -1  -1    1.72    5.86
   7  -1  -1    1.06    4.53
   7  -1   0  673.92   24.42
   7  -1   0  710.97   23.01
   7  -1   1  105.33   10.88
   7  -1   1  109.80   10.68
   7  -1   2  861.67   28.70
   7  -1   2  810.47   27.15
   7  -1   3  112.80   11.99
   7  -1   3   93.60   11.12
   7  -1   4  242.29   17.64
   7  -1   4  199.43   15.83
   7  -1   5   -0.97    7.53
   7  -1   5    3.27    7.94
   7  -1   6  462.57   26.03
   7  -1   6  391.64   22.30
   7  -1   7   19.32    9.27
   7  -1   7   24.95   10.66
   7  -1   8  287.88   24.09
   7  -1   9   93.05   16.82
   7   0 -10   86.21   17.55
   7   0  -9    8.15   11.73
   7   0  -8    2.85    9.91
   7   0  -7   16.15   10.59
   7   0  -6    5.72    9.29
   7   0  -5  261.10   18.63
   7   0  -4  109.66   12.41
   7   0  -3   26.64    7.73
   7   0  -2   10.17    6.70
   7   0  -1   76.88   10.12
   7   0   0   -8.45    7.19
   7   0   0    4.61    5.16
   7   0   1  265.05   17.53
   7   0   1  244.55   15.36
   7   0   2  136.27   13.71
   7   0   2  113.25   11.74
   7   0   3   85.43   11.54
   7   0   3   83.70   12.38
   7   0   4   24.99    9.59
   7   0   4   21.35    9.02
   7   0   5   42.77   11.57
   7   0   5   32.60    9.45
   7   0   6   14.36    9.41
   7   0   6   12.83    9.67
   7   0   7   -1.88    9.04
   7   0   7  -12.45   10.88
   7   0   8   40.63   12.90
   7   1 -10   69.31   15.99
   7   1  -9  144.47   19.00
   7   1  -8    5.49   10.19
   7   1  -7  195.84   19.59
   7   1  -6   20.40   10.09
   7   1  -5   35.37    9.56
   7   1  -4  478.59   23.71
   7   1  -3  694.98   28.13
   7   1  -2   -2.37    6.68
   7   1  -1  755.28   28.20
   7   1   0  109.49   12.42
   7   1   1  115.71   13.44
   7   1   2  170.89   16.14
   7   1   3 1100.21   36.93
   7   1   4   87.25   14.05
   7   1   5  356.46   23.81
   7   1   6   -0.32    9.95
   7   1   7  171.42   18.62
   7   1   8   -4.12   11.20
   7   2 -10  450.67   32.05
   7   2  -9    8.32   10.88
   7   2  -8  476.82   28.91
   7   2  -7  157.72   17.06
   7   2  -6  123.66   15.09
   7   2  -5   -1.88    7.99
   7   2  -4 1078.90   36.14
   7   2  -3  215.98   16.79
   7   2  -2  922.70   32.81
   7   2  -1  323.95   20.72
   7   2   0  205.25   17.74
   7   2   1    9.68    8.77
   7   2   2 1125.48   39.55
   7   2   3  220.90   19.62
   7   2   4   94.56   15.74
   7   2   5    2.17   10.20
   7   2   6  187.73   19.89
   7   2   7   49.21   13.72
   7   2   8  177.24   21.28
   7   3 -10   55.53   14.83
   7   3  -9   25.69   12.21
   7   3  -8  248.20   21.95
   7   3  -7   10.81   10.07
   7   3  -6    0.92    8.78
   7   3  -5   81.13   12.66
   7   3  -4  294.83   20.12
   7   3  -3   14.69    9.23
   7   3  -2   61.38   12.49
   7   3  -1    2.79    8.95
   7   3   0   -7.22    9.50
   7   3   1  193.16   18.85
   7   3   2  243.84   20.77
   7   3   3   65.14   14.25
   7   3   4   33.67   12.69
   7   3   5   18.49   11.64
   7   3   6   -2.24   12.83
   7   3   7    6.14   12.51
   7   4 -10    0.88   11.65
   7   4  -9   10.43   11.78
   7   4  -8   49.22   13.30
   7   4  -7  127.26   16.51
   7   4  -6    7.22    8.95
   7   4  -5    9.76   10.54
   7   4  -4   14.98    9.45
   7   4  -3  150.07   16.88
   7   4  -2  -16.76   10.37
   7   4  -1   43.52   12.37
   7   4   0  150.49   18.37
   7   4   1   17.33   11.39
   7   4   2   39.08   13.25
   7   4   3  113.88   17.46
   7   4   4   28.33   12.84
   7   4   5   49.64   15.48
   7   4   6   12.17   13.29
   7   5 -10   27.86   14.77
   7   5  -9   15.27   11.21
   7   5  -8  213.31   21.77
   7   5  -7  290.25   23.60
   7   5  -6   81.64   16.28
   7   5  -5  213.47   20.88
   7   5  -4  328.03   24.69
   7   5  -3  185.73   20.04
   7   5  -2  547.02   31.61
   7   5  -1  307.49   24.84
   7   5   0  224.46   22.70
   7   5   1  141.94   19.84
   7   5   2  322.97   27.20
   7   5   3  323.63   28.09
   7   5   4  134.44   20.53
   7   5   5  249.51   25.78
   7   6  -9   64.90   15.53
   7   6  -8  328.79   27.54
   7   6  -7   25.02   12.44
   7   6  -6  193.37   21.61
   7   6  -5   53.77   14.46
   7   6  -4  206.09   21.95
   7   6  -3   60.45   15.19
   7   6  -2  402.73   29.47
   7   6  -1    0.88   11.68
   7   6   0   67.90   16.16
   7   6   1   56.85   16.21
   7   6   2  209.21   25.07
   7   6   3    7.57   12.94
   7   6   4  143.53   22.38
   7   7  -8  -27.34   14.72
   7   7  -7   23.93   13.91
   7   7  -6   -4.99   12.33
   7   7  -5    1.59   12.27
   7   7  -4   23.38   14.23
   7   7  -3  -13.05   13.41
   7   7  -2   64.51   16.25
   7   7  -1  123.40   20.51
   7   7   0   80.99   19.98
   7   7   1    5.45   14.31
   7   7   2   24.81   16.41
   7   8  -7  176.58   23.34
   7   8  -6   41.82   16.84
   7   8  -5  207.65   25.14
   7   8  -4   11.25   15.56
   7   8  -3   10.51   14.92
   7   8  -2  215.91   25.92
   7   8  -1  319.27   30.97
   7   8   0   24.12   16.58
   8 -10   1   92.23   18.08
   8 -10   2   34.90   14.27
   8 -10   3   21.72   13.99
   8 -10   4   56.31   17.24
   8 -10   5   19.60   14.41
   8  -9   0  184.36   19.77
   8  -9   1   25.98   11.83
   8  -9   2   42.41   12.40
   8  -9   3   75.24   15.25
   8  -9   4   29.30   13.62
   8  -9   5  102.47   16.98
   8  -9   6  248.34   24.24
   8  -9   7   14.22   12.93
   8  -8  -3    9.93   11.88
   8  -8   0    2.54    8.71
   8  -8   1    0.62    9.43
   8  -8   2   15.84    9.38
   8  -8   3    7.36    9.79
   8  -8   4    5.38    9.89
   8  -8   5   67.92   13.67
   8  -8   6   -9.24   12.12
   8  -8   7   11.54   10.37
   8  -8   8   -6.95   11.23
   8  -7  -4   61.09   15.10
   8  -7  -3  143.60   17.56
   8  -7  -2    4.68    9.09
   8  -7  -1   17.97    9.34
   8  -7  -1   39.37   10.55
   8  -7   0   50.73   10.67
   8  -7   1   19.37    9.54
   8  -7   2  123.32   14.45
   8  -7   3  110.65   15.21
   8  -7   4  -14.08    8.95
   8  -7   5    2.24    9.33
   8  -7   6   52.79   12.46
   8  -7   7   53.71   13.86
   8  -7   8   39.06   12.20
   8  -7   9  108.68   18.01
   8  -6  -6   77.65   16.77
   8  -6  -5   58.53   16.05
   8  -6  -4  346.81   25.41
   8  -6  -3   12.61   10.84
   8  -6  -2  129.42   13.97
   8  -6  -1   28.49    8.99
   8  -6  -1   32.63    8.33
   8  -6   0  199.03   15.46
   8  -6   0  187.68   15.04
   8  -6   1  103.06   12.89
   8  -6   2  722.23   29.11
   8  -6   3   51.85   11.26
   8  -6   4   72.66   12.70
   8  -6   5   42.57   10.69
   8  -6   6  291.61   22.23
   8  -6   7   -7.56   10.48
   8  -6   8  267.24   22.08
   8  -6   9   12.73   11.10
   8  -5  -6   13.31   12.26
   8  -5  -5  231.82   22.60
   8  -5  -4  199.69   19.21
   8  -5  -3   57.98   12.07
   8  -5  -2   -4.61    7.52
   8  -5  -2   10.31    6.78
   8  -5  -1   69.44   11.62
   8  -5  -1   76.12   10.01
   8  -5   0  -12.32    7.29
   8  -5   0   -9.29    7.75
   8  -5   1  363.98   18.68
   8  -5   1  400.89   20.68
   8  -5   2  404.12   21.32
   8  -5   3   14.70    7.41
   8  -5   4   13.81    8.90
   8  -5   5   68.53   12.41
   8  -5   6  -11.07    9.88
   8  -5   7   71.77   13.52
   8  -5   8   36.91   12.02
   8  -5   9   -2.62   11.35
   8  -4  -7   69.39   16.51
   8  -4  -6   27.82   12.40
   8  -4  -5    5.40    9.92
   8  -4  -4  153.06   16.17
   8  -4  -3  153.21   15.83
   8  -4  -2   17.80    8.69
   8  -4  -2    3.71    5.23
   8  -4  -1   85.50   11.31
   8  -4  -1   90.13   10.14
   8  -4   0  144.31   13.23
   8  -4   0  138.46   12.12
   8  -4   1    1.55    6.33
   8  -4   1   -0.24    6.21
   8  -4   2   44.11    8.30
   8  -4   2   38.00    8.43
   8  -4   3  168.77   15.16
   8  -4   4   24.69    8.58
   8  -4   5    7.64    8.37
   8  -4   6   26.58    9.54
   8  -4   7    2.24    9.41
   8  -4   8   75.57   14.54
   8  -4   9   89.21   16.08
   8  -3  -8  341.75   28.25
   8  -3  -7   31.49   12.52
   8  -3  -6   52.80   13.65
   8  -3  -5   18.24   10.23
   8  -3  -4  510.19   26.43
   8  -3  -3   39.13    9.91
   8  -3  -2  511.49   24.49
   8  -3  -2  454.31   17.50
   8  -3  -1   26.45    8.72
   8  -3  -1   30.88    7.64
   8  -3   0  336.63   19.22
   8  -3   0  359.79   17.85
   8  -3   1   18.17    7.73
   8  -3   1    0.56    6.69
   8  -3   2  937.02   29.38
   8  -3   2  919.72   29.88
   8  -3   3   30.17    8.30
   8  -3   3   37.73    8.88
   8  -3   4  352.67   21.32
   8  -3   4  397.30   19.83
   8  -3   5    8.14    8.72
   8  -3   6  126.87   14.82
   8  -3   7   11.28    9.86
   8  -3   8  460.05   28.82
   8  -3   9   90.64   16.00
   8  -2  -8  116.83   18.60
   8  -2  -7   53.96   13.08
   8  -2  -6   16.93   10.62
   8  -2  -5  400.88   25.36
   8  -2  -4   97.51   13.60
   8  -2  -3  184.08   15.64
   8  -2  -2  174.27   14.86
   8  -2  -2  185.54   11.86
   8  -2  -1  164.10   14.84
   8  -2  -1  176.86   12.64
   8  -2   0    2.93    6.41
   8  -2   0   -3.12    5.52
   8  -2   1  519.60   23.72
   8  -2   1  514.15   21.93
   8  -2   2  262.33   17.19
   8  -2   2  261.49   16.62
   8  -2   3  131.19   13.34
   8  -2   3  122.01   13.23
   8  -2   4  185.73   16.54
   8  -2   4  201.97   15.82
   8  -2   5   62.61   11.13
   8  -2   5   67.83   12.57
   8  -2   6   17.57    9.65
   8  -2   7  291.09   22.98
   8  -2   8  302.10   24.36
   8  -2   9  -12.52   12.49
   8  -1  -9    6.00   12.46
   8  -1  -8   19.69   12.51
   8  -1  -7   18.58   11.15
   8  -1  -6   13.97   10.42
   8  -1  -5    1.05    8.35
   8  -1  -4    0.60    7.86
   8  -1  -3   24.24    8.45
   8  -1  -2   15.08    8.03
   8  -1  -1    8.57    6.78
   8  -1  -1   18.31    6.97
   8  -1   0   12.42    7.87
   8  -1   0   31.30    8.14
   8  -1   1   49.22    9.91
   8  -1   1   60.30   10.27
   8  -1   2    6.07    8.22
   8  -1   2   -3.64    7.42
   8  -1   3    8.49    8.31
   8  -1   3   13.45    8.90
   8  -1   4    5.84    8.31
   8  -1   4   12.23    8.24
   8  -1   5   10.09   10.24
   8  -1   5   21.42   11.02
   8  -1   6   17.72    9.49
   8  -1   6   15.89   11.21
   8  -1   7   20.28   10.62
   8  -1   8   76.59   16.23
   8   0  -9   19.01   14.02
   8   0  -8  152.95   19.19
   8   0  -7   13.64   10.74
   8   0  -6  109.73   16.10
   8   0  -5  105.62   13.60
   8   0  -4   60.56   11.14
   8   0  -3    6.76    7.22
   8   0  -2  698.06   28.55
   8   0  -1  139.05   14.63
   8   0   0  280.38   19.64
   8   0   1    3.97    8.23
   8   0   1    5.55    6.83
   8   0   2  492.67   26.00
   8   0   2  495.32   23.51
   8   0   3  101.84   12.87
   8   0   3   93.42   13.58
   8   0   4  279.64   20.21
   8   0   4  271.14   21.28
   8   0   5  153.96   16.91
   8   0   5  142.08   16.24
   8   0   6   51.46   13.08
   8   0   7   -5.37   10.77
   8   1  -9  165.26   20.92
   8   1  -8  254.34   22.56
   8   1  -7   85.53   14.19
   8   1  -6  249.39   20.76
   8   1  -5   87.25   13.24
   8   1  -4  170.64   16.99
   8   1  -3  364.05   21.64
   8   1  -2  756.62   31.16
   8   1  -1   -7.10    7.82
   8   1   0  157.94   16.21
   8   1   1  217.25   19.21
   8   1   2  508.86   27.99
   8   1   3  132.23   16.68
   8   1   4  751.75   35.95
   8   1   5  -11.37   11.72
   8   1   6   93.84   15.89
   8   1   7   53.29   16.18
   8   2  -9   94.94   16.66
   8   2  -8   14.06   11.28
   8   2  -7   28.45   12.03
   8   2  -6    5.28    9.37
   8   2  -5   40.71   10.86
   8   2  -4   46.61   12.46
   8   2  -3  300.57   21.70
   8   2  -2  181.26   17.47
   8   2  -1   39.46   10.31
   8   2   0    5.62    9.18
   8   2   1   70.86   13.24
   8   2   2   -2.50    9.69
   8   2   3  219.68   21.58
   8   2   4   29.03   13.38
   8   2   5  -17.85   13.58
   8   2   6    3.03   11.76
   8   2   7   23.69   14.32
   8   3  -9   11.50   11.40
   8   3  -8   68.10   16.93
   8   3  -7   20.85   11.27
   8   3  -6   99.29   15.73
   8   3  -5  137.85   17.55
   8   3  -4   12.02   11.00
   8   3  -3   11.71   10.37
   8   3  -2  444.05   26.85
   8   3  -1  262.99   22.59
   8   3   0  201.42   20.72
   8   3   1  246.80   22.34
   8   3   2    9.20   11.42
   8   3   3   50.52   14.57
   8   3   4  382.77   29.53
   8   3   5  246.40   25.30
   8   3   6   -3.61   13.90
   8   4  -9  110.42   19.67
   8   4  -8  297.17   26.41
   8   4  -7   45.59   12.99
   8   4  -6  422.03   28.58
   8   4  -5    8.69   11.55
   8   4  -4  206.17   20.96
   8   4  -3   95.63   16.13
   8   4  -2 1019.57   41.71
   8   4  -1    2.37   11.54
   8   4   0  650.84   36.25
   8   4   1   -3.61   11.25
   8   4   2   74.27   16.85
   8   4   3  204.29   23.22
   8   4   4  498.11   33.70
   8   4   5   -2.93   13.62
   8   5  -9   96.78   18.05
   8   5  -8   15.12   12.56
   8   5  -7   71.09   16.45
   8   5  -6  115.88   17.78
   8   5  -5   13.29   11.47
   8   5  -4   46.53   13.53
   8   5  -3  207.48   22.73
   8   5  -2   69.20   17.21
   8   5  -1   62.70   15.67
   8   5   0   60.17   15.77
   8   5   1   15.45   14.56
   8   5   2   14.19   14.73
   8   5   3  171.53   23.68
   8   5   4   35.91   16.00
   8   6  -8    6.33   13.52
   8   6  -7   29.91   14.53
   8   6  -6   93.10   18.32
   8   6  -5  137.78   21.38
   8   6  -4    2.89   12.59
   8   6  -3    7.66   13.39
   8   6  -2   14.23   12.75
   8   6  -1   10.95   13.95
   8   6   0   44.61   15.39
   8   6   1   50.62   16.99
   8   6   2   27.81   16.54
   8   7  -7   16.39   14.71
   8   7  -6  279.15   28.24
   8   7  -5   36.57   15.70
   8   7  -4  148.65   23.07
   8   7  -3   21.37   15.32
   8   7  -2  242.91   26.52
   8   7  -1   30.70   16.36
   8   7   0  294.53   29.63
   9  -9   1   16.93   11.23
   9  -9   2    7.56   11.08
   9  -9   3    3.02   11.74
   9  -9   4   29.07   14.21
   9  -9   5    9.09   12.42
   9  -8   0   44.06   12.56
   9  -8   1   20.31    9.87
   9  -8   2  202.64   19.73
   9  -8   3   29.10   12.02
   9  -8   4   86.26   15.32
   9  -8   5   -6.41   11.61
   9  -8   6   30.80   12.60
   9  -7  -3  186.42   20.36
   9  -7   0   -1.15    8.32
   9  -7   1  224.51   18.58
   9  -7   2   36.16   11.55
   9  -7   3  144.32   17.02
   9  -7   4   54.30   12.88
   9  -7   5   72.82   13.87
   9  -7   6   13.85   10.83
   9  -7   7  188.66   20.76
   9  -6  -4   80.13   15.78
   9  -6  -3   75.97   14.65
   9  -6  -2   10.21    9.47
   9  -6  -1    1.15    9.10
   9  -6   0  106.16   13.33
   9  -6   1   42.60   10.34
   9  -6   2   24.92    9.46
   9  -6   3   20.58    9.52
   9  -6   4    2.02    8.61
   9  -6   5   10.88   10.39
   9  -6   6   58.62   14.36
   9  -6   7   51.59   13.01
   9  -6   8   14.18   11.83
   9  -5  -5   24.66   13.12
   9  -5  -4    4.62   10.65
   9  -5  -3   13.68   10.09
   9  -5  -2  107.03   14.37
   9  -5  -1    7.46    7.85
   9  -5  -1   21.98    7.85
   9  -5   0   46.86   10.66
   9  -5   0   42.86    9.24
   9  -5   1   -4.90    7.97
   9  -5   2   46.19   10.87
   9  -5   3   17.15    8.99
   9  -5   4  223.34   19.04
   9  -5   5   17.04   10.25
   9  -5   6    2.93    9.55
   9  -5   7   11.19   10.92
   9  -5   8   56.55   14.60
   9  -4  -6   54.35   14.66
   9  -4  -5  139.88   17.84
   9  -4  -4   11.25   10.71
   9  -4  -3  344.99   23.49
   9  -4  -2  160.78   15.90
   9  -4  -1   77.66   12.42
   9  -4  -1   86.71   10.34
   9  -4   0   30.96    9.32
   9  -4   0   38.03    9.39
   9  -4   1  118.67   13.02
   9  -4   1  121.54   13.11
   9  -4   2   36.40    9.28
   9  -4   3  354.04   21.51
   9  -4   4  619.23   28.69
   9  -4   5   11.66    9.79
   9  -4   6   64.80   12.77
   9  -4   7  118.95   16.40
   9  -4   8   77.11   15.26
   9  -3  -7   59.38   15.11
   9  -3  -6   22.55   13.43
   9  -3  -5   67.50   15.46
   9  -3  -4  109.56   15.27
   9  -3  -3  422.74   25.35
   9  -3  -2   -5.67    9.14
   9  -3  -1   96.40   13.57
   9  -3  -1   89.67   10.50
   9  -3   0   10.03    8.07
   9  -3   0    2.29    7.12
   9  -3   1  159.91   15.41
   9  -3   1  164.21   14.82
   9  -3   2   76.26   11.53
   9  -3   2   73.42   11.34
   9  -3   3  326.39   20.83
   9  -3   3  354.91   21.78
   9  -3   4   69.25   12.38
   9  -3   5   -9.72   10.38
   9  -3   6   12.22   10.54
   9  -3   7   77.05   14.82
   9  -3   8   -2.84   11.13
   9  -2  -7   17.40   13.69
   9  -2  -6   30.75   13.20
   9  -2  -5   32.26   11.67
   9  -2  -4   15.28    9.45
   9  -2  -3   34.04   10.69
   9  -2  -2   46.28   11.41
   9  -2  -2   30.27    7.44
   9  -2  -1   59.05   11.08
   9  -2  -1   45.78    9.12
   9  -2   0    3.44    7.69
   9  -2   0   13.59    8.23
   9  -2   1   90.94   12.66
   9  -2   1   87.44   12.52
   9  -2   2   52.26   12.17
   9  -2   2   43.94   10.31
   9  -2   3   35.35   10.33
   9  -2   3   17.79    8.99
   9  -2   4  100.50   13.61
   9  -2   4  107.36   15.20
   9  -2   5  151.50   17.16
   9  -2   6   40.04   13.10
   9  -2   7   31.17   13.44
   9  -2   8   -2.25   11.62
   9  -1  -8   68.03   17.01
   9  -1  -7  106.28   17.49
   9  -1  -6  177.08   20.07
   9  -1  -5   16.57   10.35
   9  -1  -4   35.76   11.22
   9  -1  -3  237.42   19.61
   9  -1  -2  513.82   26.14
   9  -1  -1   21.44    9.14
   9  -1   0  410.41   23.68
   9  -1   0  399.15   20.93
   9  -1   1    1.59    8.92
   9  -1   1   -4.73    7.75
   9  -1   2  111.51   15.01
   9  -1   2  104.18   13.65
   9  -1   3  314.54   22.21
   9  -1   3  330.62   21.75
   9  -1   4  552.28   29.27
   9  -1   4  532.51   28.46
   9  -1   5   48.46   13.37
   9  -1   5   26.36   11.04
   9  -1   6  263.28   23.42
   9  -1   7    4.52   11.31
   9   0  -8    7.31   12.14
   9   0  -7  316.64   25.97
   9   0  -6   -2.13    9.55
   9   0  -5  111.80   15.53
   9   0  -4   45.53   11.39
   9   0  -3  459.78   26.65
   9   0  -2    1.35    8.62
   9   0  -1  574.81   28.85
   9   0   0   58.64   12.68
   9   0   1  137.32   15.88
   9   0   2   10.29    9.90
   9   0   3  298.18   22.88
   9   0   4   20.77   12.30
   9   0   5  142.09   18.42
   9   1  -8   20.02   11.80
   9   1  -7   75.44   15.83
   9   1  -6   51.86   14.59
   9   1  -5   -5.51    9.52
   9   1  -4   13.97   10.09
   9   1  -3   -0.36    8.91
   9   1  -2   61.51   12.39
   9   1  -1   21.23   11.04
   9   1   0    6.71   10.55
   9   1   1   34.47   12.77
   9   1   2   83.99   14.46
   9   1   3    5.95   10.09
   9   1   4   24.53   13.96
   9   1   5    2.82   11.39
   9   1   6    6.32   12.03
   9   2  -8   24.74   14.51
   9   2  -7   37.00   13.53
   9   2  -6  150.65   18.96
   9   2  -5   -0.69    9.68
   9   2  -4  177.08   18.38
   9   2  -3  -10.07    9.58
   9   2  -2   50.06   12.32
   9   2  -1   83.87   14.85
   9   2   0  468.79   29.51
   9   2   1   -0.66   11.11
   9   2   2   82.43   16.70
   9   2   3   25.21   14.21
   9   2   4   61.19   16.97
   9   2   5    2.34   12.83
   9   3  -8    7.92   12.48
   9   3  -7  333.65   27.26
   9   3  -6  101.53   16.91
   9   3  -5  283.23   23.79
   9   3  -4   34.97   14.05
   9   3  -3   52.40   14.06
   9   3  -2   51.05   13.79
   9   3  -1  582.61   34.08
   9   3   0  135.43   19.92
   9   3   1  125.94   19.27
   9   3   2   87.73   18.00
   9   3   3  128.03   19.68
   9   3   4   40.05   17.31
   9   4  -7   96.67   17.76
   9   4  -6    0.52   11.28
   9   4  -5   71.14   15.58
   9   4  -4   11.57   12.48
   9   4  -3   40.22   15.23
   9   4  -2  199.18   23.48
   9   4  -1  173.71   21.72
   9   4   0   12.18   13.54
   9   4   1   56.47   16.70
   9   4   2   18.72   15.56
   9   4   3   19.94   16.20
   9   5  -7   19.37   13.41
   9   5  -6   41.53   15.58
   9   5  -5    9.39   12.82
   9   5  -4   87.47   17.92
   9   5  -3   22.33   12.99
   9   5  -2    5.28   13.45
   9   5  -1   10.31   13.08
   9   5   0  107.02   20.25
   9   5   1   23.22   15.37
   9   5   2  182.02   25.84
   9   6  -5  190.21   24.57
   9   6  -4  180.76   23.95
   9   6  -3   62.86   19.12
   9   6  -2    1.69   15.31
   9   6  -1  248.99   27.54
   9   6   0  120.38   21.94
  10  -7   1   20.63   10.85
  10  -7   2  109.82   15.92
  10  -7   3   25.37   11.77
  10  -7   4    4.26   11.01
  10  -7   5   -7.04   10.88
  10  -6   1    6.85    9.00
  10  -6   2    2.11    9.34
  10  -6   3   57.87   12.77
  10  -6   4   86.61   14.87
  10  -6   5    5.95   10.86
  10  -6   6   60.04   13.66
  10  -5  -4  -10.72   12.75
  10  -5  -3  124.98   18.22
  10  -5  -2   25.84   11.67
  10  -5  -1  293.79   21.71
  10  -5   0   14.08    8.78
  10  -5   1   92.15   13.06
  10  -5   2   55.24   12.52
  10  -5   3  187.76   18.21
  10  -5   4   15.41   10.69
  10  -5   5  121.11   16.30
  10  -5   6    0.87   10.35
  10  -4  -5  -17.37   13.09
  10  -4  -4   40.71   14.53
  10  -4  -3   14.86   10.86
  10  -4  -2  215.83   19.94
  10  -4  -1   46.96   12.41
  10  -4   0   19.63   10.04
  10  -4   0   16.03    8.48
  10  -4   1   39.98   10.50
  10  -4   2  163.51   16.46
  10  -4   3    1.81    9.01
  10  -4   4  174.71   18.08
  10  -4   5   19.16    9.84
  10  -4   6    1.71   10.42
  10  -3  -5   -7.00   12.02
  10  -3  -4   15.07   10.79
  10  -3  -3    8.38    9.72
  10  -3  -2    3.36    9.80
  10  -3  -1   49.03   11.88
  10  -3  -1   66.01   11.02
  10  -3   0  147.24   16.91
  10  -3   0  136.23   14.73
  10  -3   1  -16.49   10.43
  10  -3   1    2.05    8.14
  10  -3   2   39.59   10.73
  10  -3   3   22.09    9.76
  10  -3   4   -2.77    9.62
  10  -3   5   64.76   13.98
  10  -3   6   45.21   13.92
  10  -2  -6  -12.10   12.32
  10  -2  -5  136.97   18.99
  10  -2  -4   16.40   11.17
  10  -2  -3   75.20   13.97
  10  -2  -2  136.69   16.53
  10  -2  -1  384.87   24.50
  10  -2  -1  405.47   21.24
  10  -2   0   10.89   10.02
  10  -2   0   23.45    9.44
  10  -2   1  295.31   22.68
  10  -2   1  271.07   20.13
  10  -2   2   12.73   11.36
  10  -2   2   16.64    9.91
  10  -2   3   97.03   14.87
  10  -2   4   28.89   12.14
  10  -2   5  452.81   28.85
  10  -2   6   76.18   16.22
  10  -1  -6  105.47   17.84
  10  -1  -5   85.37   16.17
  10  -1  -4   30.64   12.50
  10  -1  -3    3.38    9.18
  10  -1  -2  183.55   18.45
  10  -1  -1  232.10   20.86
  10  -1   0   47.25   13.27
  10  -1   1   88.31   14.81
  10  -1   2   59.81   14.19
  10  -1   2   57.33   11.56
  10  -1   3   37.78   13.45
  10  -1   3   34.29   11.57
  10  -1   4  275.90   22.35
  10  -1   5  201.80   20.89
  10   0  -6    1.97   11.49
  10   0  -5  -10.75   11.62
  10   0  -4   22.67   12.96
  10   0  -3   31.00   11.53
  10   0  -2   57.38   14.37
  10   0  -1  -11.97   11.66
  10   0   0   -1.71   10.79
  10   0   1    5.53   10.71
  10   0   2   25.74   13.29
  10   0   3   22.10   12.52
  10   0   4   32.19   14.26
  10   1  -6   12.13   12.36
  10   1  -5  220.05   22.16
  10   1  -4   51.56   13.19
  10   1  -3   70.39   15.59
  10   1  -2    0.47   11.42
  10   1  -1  254.33   23.67
  10   1   0   68.75   15.83
  10   1   1  251.13   24.27
  10   1   2  157.94   20.73
  10   1   3  101.64   18.53
  10   1   4  -13.86   13.58
  10   2  -6  174.55   21.19
  10   2  -5  238.35   23.11
  10   2  -4   19.90   13.21
  10   2  -3  255.53   23.82
  10   2  -2  126.48   18.02
  10   2  -1  398.28   29.80
  10   2   0   85.95   17.57
  10   2   1  208.41   23.76
  10   2   2    9.67   13.55
  10   2   3   92.37   19.01
  10   3  -6   83.21   18.15
  10   3  -5   36.87   14.40
  10   3  -4   27.30   14.52
  10   3  -3    7.67   13.57
  10   3  -2  -13.78   13.12
  10   3  -1   -4.30   12.60
  10   3   0   75.42   18.53
  10   3   1   -9.00   15.07
  10   3   2   36.86   16.11
  10   4  -5  106.64   18.61
  10   4  -4  117.48   19.68
  10   4  -3   16.66   14.84
  10   4  -2   73.37   18.22
  10   4  -1    6.41   14.76
  10   4   0    6.56   14.27
  10   4   1  239.74   27.22
  11  -5   2    1.90   10.16
  11  -5   3   13.02   11.33
  11  -4   1   59.69   12.10
  11  -4   2   51.01   12.43
  11  -4   3  -13.88   10.80
  11  -4   4   29.65   12.80
  11  -3  -3   54.72   14.80
  11  -3  -2   15.80   11.70
  11  -3  -1   57.32   14.00
  11  -3   1  137.16   17.25
  11  -3   2  162.35   19.82
  11  -3   3   11.55   11.09
  11  -3   4  133.39   18.67
  11  -2  -4   37.41   14.17
  11  -2  -3   12.96   11.56
  11  -2  -2   57.23   14.26
  11  -2  -1   83.41   15.70
  11  -2   0  235.62   22.70
  11  -2   1   15.67   10.87
  11  -2   2   17.12   11.73
  11  -2   3   55.88   14.72
  11  -2   4   64.88   14.78
  11  -1  -4   16.17   12.47
  11  -1  -3   18.10   13.16
  11  -1  -2   50.83   14.89
  11  -1  -1   25.97   12.65
  11  -1   0    7.81   11.35
  11  -1   1   62.07   16.52
  11   0  -4   25.40   12.96
  11   0  -3  110.06   18.38
  11   0  -2    9.09   11.82
  11   0  -1   33.15   14.05
  11   0   0  149.99   20.15
  11   0   1  204.04   23.55
  11   0   2   29.68   14.83
  11   1  -4  126.50   19.72
  11   1  -3   13.69   12.29
  11   1  -2   45.78   15.41
  11   1  -1   40.56   14.60
  11   1   0  295.62   27.23
  11   1   1   19.64   15.81
  11   1   2  127.37   20.59
  11   2  -3   20.28   15.58
  11   2  -2    6.31   12.99
  11   2  -1   82.32   19.27
  11   2   0   38.80   17.22
   0   0   0    0.00    0.00
TITL x778c wl in P1
REM P1 (#1 in standard setting)
CELL 0.71073   8.955999   9.792238  10.294511 110.0482  90.3361  98.0519
ZERR    3.00   0.000754   0.000912   0.000814   0.0078   0.0066   0.0073
LATT -1
SFAC C H N O Mn Br
UNIT 33.00 30.00 3.00 3.00 3.00 6.00
TREF
HKLF 4
END
_computing_structure_solution     'SHELXT 2014/5 (Sheldrick, 2014)'
;
_shelx_hkl_checksum     70795
_shelx_res_file
;
TITL x778c_a.res in P-1
    x778c.res
    created by SHELXL-2018/1 at 12:00:15 on 11-Jun-2019
REM Old TITL x778c wl in P1
REM SHELXT solution in P-1
REM R1 0.099, Rweak 0.009, Alpha 0.053, Orientation as input
REM Formula found by SHELXT: C12 N2 O4 Mn Br2
CELL 0.71073 8.956 9.7922 10.2945 110.048 90.336 98.052
ZERR 1 0.0008 0.0009 0.0008 0.008 0.007 0.007
LATT 1
SFAC C H Br Mn N O
UNIT 24 36 4 2 4 8
EQIV $1 2-X,1-Y,1-Z
DFIX 0.84 O3 H3a O3 H3b
DFIX 0.84 O4 H4a O4 H4b
L.S. 10
PLAN  5
SIZE 0.2 0.2 0.1
TEMP -103.15
HTAB C5 O3_$1
BOND $H
list 4
fmap 2 53
acta
REM <olex2.extras>
REM <HklSrc "%.\\x778c.hkl">
REM </olex2.extras>
WGHT    0.031900
FVAR       0.52143
BR1   3    0.979000    0.800349    0.749710    11.00000    0.02659    0.02351 =
         0.02607    0.00222    0.00103    0.00076
O1    6    1.000870    0.421918    0.587985    11.00000    0.02433    0.02489 =
         0.01792    0.01099   -0.00056    0.00273
C1    1    0.967331    0.252007    0.704578    11.00000    0.02718    0.02408 =
         0.02822    0.00721    0.00224    0.00238
MN1   4    0.822681    0.550613    0.568868    11.00000    0.02135    0.02170 =
         0.01975    0.00673   -0.00093    0.00163
N1    5    1.030192    0.384476    0.699900    11.00000    0.02360    0.02229 =
         0.02034    0.00882    0.00076    0.00135
BR2   3    0.628837    0.496970    0.743193    11.00000    0.02937    0.03792 =
         0.02249    0.01083    0.00138   -0.00298
C2    1    1.005216    0.217938    0.821081    11.00000    0.04012    0.02648 =
         0.03087    0.01703    0.00767    0.00674
AFIX  43
H2    2    0.962787    0.125920    0.827065    11.00000   -1.20000
AFIX   0
O3    6    0.728118    0.347229    0.392710    11.00000    0.02470    0.02460 =
         0.02688    0.00551    0.00096   -0.00012
H3A   2    0.647322    0.287983    0.388101    11.00000    0.04260
H3B   2    0.798764    0.297078    0.359259    11.00000    0.03644
C3    1    1.102752    0.315032    0.927291    11.00000    0.04049    0.03861 =
         0.02715    0.01983    0.00090    0.00952
AFIX  43
H3    2    1.127202    0.290351    1.005596    11.00000   -1.20000
AFIX   0
C4    1    1.164313    0.448725    0.917983    11.00000    0.04106    0.04073 =
         0.02519    0.01031   -0.00760   -0.00167
AFIX  43
H4    2    1.231315    0.517477    0.990012    11.00000   -1.20000
AFIX   0
O4    6    0.678951    0.659509    0.480705    11.00000    0.03054    0.02688 =
         0.02283    0.00744   -0.00309    0.00694
H4A   2    0.641692    0.725725    0.542444    11.00000    0.08508
H4B   2    0.614369    0.614312    0.417100    11.00000    0.09768
C5    1    1.126928    0.480883    0.802313    11.00000    0.03450    0.02818 =
         0.03020    0.00992   -0.00733   -0.00465
AFIX  43
H5    2    1.169778    0.571996    0.794612    11.00000   -1.20000
AFIX   0
C6    1    0.863268    0.153599    0.588502    11.00000    0.04564    0.02919 =
         0.03541    0.01258   -0.00285   -0.00695
AFIX 137
H6A   2    0.769395    0.194740    0.589890    11.00000   -1.50000
H6B   2    0.840725    0.056545    0.597618    11.00000   -1.50000
H6C   2    0.910470    0.144060    0.500794    11.00000   -1.50000
AFIX   0
N2    5    0.450689    0.030345    0.243796    11.00000    0.02293    0.02929 =
         0.02373    0.00956    0.00250   -0.00543
O2    6    0.486537    0.134406    0.368209    11.00000    0.03163    0.02431 =
         0.02546    0.00240    0.00507    0.00355
C7    1    0.513251   -0.095982    0.210372    11.00000    0.03811    0.02387 =
         0.02303    0.00797    0.00493   -0.00344
C8    1    0.474840   -0.202759    0.080634    11.00000    0.06805    0.02796 =
         0.03011    0.00457    0.00462   -0.01239
AFIX  43
H8    2    0.518213   -0.290783    0.054919    11.00000   -1.20000
AFIX   0
C9    1    0.374432   -0.182925   -0.011697    11.00000    0.06155    0.05712 =
         0.02668    0.00924   -0.00548   -0.03564
AFIX  43
H9    2    0.349499   -0.256046   -0.100515    11.00000   -1.20000
AFIX   0
C10   1    0.310491   -0.053899    0.027771    11.00000    0.03167    0.08763 =
         0.03635    0.03292   -0.00844   -0.01671
AFIX  43
H10   2    0.238985   -0.039227   -0.032830    11.00000   -1.20000
AFIX   0
C11   1    0.351652    0.050947    0.154199    11.00000    0.01847    0.05876 =
         0.04170    0.02418    0.00355    0.00640
AFIX  43
H11   2    0.310341    0.140125    0.180201    11.00000   -1.20000
AFIX   0
C12   1    0.622812   -0.107310    0.314329    11.00000    0.05357    0.03460 =
         0.03028    0.01128    0.00668    0.01794
AFIX 137
H12A  2    0.713697   -0.035107    0.324504    11.00000   -1.50000
H12B  2    0.650204   -0.206492    0.283156    11.00000   -1.50000
H12C  2    0.576598   -0.087782    0.403703    11.00000   -1.50000
AFIX   0
HKLF 4
REM  x778c_a.res in P-1
REM R1 =  0.0374 for    2931 Fo > 4sig(Fo)  and  0.0584 for all    3838 data
REM    208 parameters refined using      4 restraints
END
WGHT      0.0319      0.0000
REM Highest difference peak  0.724,  deepest hole -0.615,  1-sigma level  0.107
Q1    1   0.9292  0.8254  0.6764  11.00000  0.05    0.72
Q2    1   1.0537  0.7835  0.8146  11.00000  0.05    0.64
Q3    1   0.5671  0.5125  0.6621  11.00000  0.05    0.61
Q4    1   0.8785  0.8428  0.7773  11.00000  0.05    0.60
Q5    1   0.7409  0.5168  0.7448  11.00000  0.05    0.59
;
_shelx_res_checksum     23825
data_III
_audit_creation_method
;
Olex2 1.2
(compiled 2018.05.29 svn.r3508 for OlexSys, GUI svn.r5506)
;
_journal_date_recd_electronic     2019-07-17
_journal_date_accepted     2019-07-24
_journal_name_full     'Acta Crystallographica, Section E'
_journal_year     2019
_journal_volume     75
_journal_issue      8
_journal_page_first     1284
_journal_page_last     1290
_journal_paper_category     GM
_journal_paper_doi     10.1107/S2056989019010557
_journal_coeditor_code     SU5505
_chemical_name_systematic
;
Bis(\m-3-methylpyridine <i>N</i>-oxide)bis[aquadibromido(3-methylpyridine
<i>N</i>-oxide)manganese(II)]
;
_chemical_name_common     ?
_chemical_formula_moiety     'C24 H32 Br4 Mn2 N4 O6'
_chemical_formula_sum     'C24 H32 Br4 Mn2 N4 O6'
_chemical_formula_iupac     '[Mn2 Br4 (C6 H7 N O)4 (H2 O)2]'
_chemical_formula_weight     902.05
_chemical_melting_point     ?
_space_group_crystal_system     triclinic
_space_group_name_H-M_alt     'P -1'
_space_group_name_Hall     '-P 1'
loop_
    _space_group_symop_operation_xyz
    'x, y, z'
    '-x, -y, -z'
_cell_length_a     7.6354(5)
_cell_length_b     9.9700(8)
_cell_length_c     11.8980(10)
_cell_angle_alpha     111.980(7)
_cell_angle_beta     100.360(6)
_cell_angle_gamma     97.737(6)
_cell_volume     805.71(12)
_cell_formula_units_Z     1
_cell_measurement_reflns_used     4991
_cell_measurement_theta_min     2.2340
_cell_measurement_theta_max     33.1210
_cell_measurement_temperature     170
_exptl_crystal_description     plate
_exptl_crystal_colour     'clear light yellow'
_exptl_crystal_size_max     0.45
_exptl_crystal_size_mid     0.4
_exptl_crystal_size_min     0.2
_exptl_crystal_density_diffrn     1.859
_exptl_crystal_density_meas     ?
_exptl_crystal_density_method     'not measured'
_exptl_crystal_F_000     442
_exptl_absorpt_coefficient_mu     5.785
_exptl_absorpt_correction_type     multi-scan
_exptl_absorpt_process_details
;
(CrysAlisPro; Rigaku Oxford Diffraction, 2018)
;
_exptl_absorpt_correction_T_min     0.31906
_exptl_absorpt_correction_T_max     1.00000
_diffrn_ambient_temperature     170
_diffrn_source     'fine-focus sealed X-ray tube'
_diffrn_radiation_type     MoK\a
_diffrn_radiation_wavelength     0.71073
_diffrn_radiation_monochromator     'Graphite Monochromator'
_diffrn_measurement_device_type     'Rigaku XtaLAB mini'
_diffrn_measurement_device     'abstract diffractometer'
_diffrn_measurement_method     'profile data from \w-scans'
_diffrn_detector     'Rigaku XtaLAB area detector'
_diffrn_detector_area_resol_mean     13.6612
_diffrn_reflns_number     8460
_diffrn_reflns_av_R_equivalents     0.0361
_diffrn_reflns_av_unetI/netI     0.0467
_diffrn_reflns_theta_min     1.907
_diffrn_reflns_theta_max     27.483
_diffrn_reflns_theta_full     25.242
_diffrn_measured_fraction_theta_max     0.999
_diffrn_measured_fraction_theta_full     1.000
_diffrn_reflns_limit_h_min     -9
_diffrn_reflns_limit_h_max     9
_diffrn_reflns_limit_k_min     -12
_diffrn_reflns_limit_k_max     12
_diffrn_reflns_limit_l_min     -15
_diffrn_reflns_limit_l_max     15
_diffrn_radiation_probe     x-ray
_refine_special_details     ?
_reflns_number_total     3672
_reflns_number_gt     2875
_reflns_threshold_expression     'I > 2\s(I)'
_refine_ls_structure_factor_coef     Fsqd
_refine_ls_matrix_type     full
_refine_ls_R_factor_all     0.0580
_refine_ls_R_factor_gt     0.0399
_refine_ls_wR_factor_gt     0.0900
_refine_ls_wR_factor_ref     0.0977
_refine_ls_goodness_of_fit_ref     1.015
_refine_ls_restrained_S_all     1.015
_refine_ls_number_reflns     3672
_refine_ls_number_parameters     191
_refine_ls_number_restraints     2
_refine_ls_hydrogen_treatment     mixed
_refine_ls_weighting_scheme     calc
_refine_ls_weighting_details
              'w=1/[\s^2^(Fo^2^)+(0.0461P)^2^+0.5922P] where P=(Fo^2^+2Fc^2^)/3'
_atom_sites_solution_hydrogens     mixed
_atom_sites_solution_primary     dual
_atom_sites_solution_secondary     ?
_refine_ls_shift/su_max     0.000
_refine_ls_shift/su_mean     0.000
_refine_diff_density_max     1.657
_refine_diff_density_min     -0.844
_refine_ls_extinction_method     none
_refine_ls_extinction_coef     .
loop_
    _atom_type_symbol
    _atom_type_description
    _atom_type_scat_dispersion_real
    _atom_type_scat_dispersion_imag
    _atom_type_scat_source
    'C' 'C' 0.0033 0.0016
                         'International Tables Vol C Tables 4.2.6.8 and 6.1.1.4'
    'H' 'H' 0.0000 0.0000
                         'International Tables Vol C Tables 4.2.6.8 and 6.1.1.4'
    'Br' 'Br' -0.2901 2.4595
                         'International Tables Vol C Tables 4.2.6.8 and 6.1.1.4'
    'Mn' 'Mn' 0.3368 0.7283
                         'International Tables Vol C Tables 4.2.6.8 and 6.1.1.4'
    'N' 'N' 0.0061 0.0033
                         'International Tables Vol C Tables 4.2.6.8 and 6.1.1.4'
    'O' 'O' 0.0106 0.0060
                         'International Tables Vol C Tables 4.2.6.8 and 6.1.1.4'
_computing_data_collection
;
CrysAlisPro (Rigaku Oxford Diffraction, 2018)
;
_computing_cell_refinement
;
CrysAlisPro (Rigaku Oxford Diffraction, 2018)
;
_computing_data_reduction
;
CrysAlisPro (Rigaku Oxford Diffraction, 2018)
;
_computing_structure_solution
;
ShelXT (Sheldrick, 2015a)
;
_computing_structure_refinement
;
ShelXL (Sheldrick, 2015b)
;
_computing_molecular_graphics
;
<i>OLEX2</i> (Dolomanov <i>et al.</i>,  2009) and Mercury (Macrae <i>et
al.</i>,  2008)
;
_computing_publication_material
;
<i>OLEX2</i> (Dolomanov <i>et al.</i>,  2009)
;
loop_
    _atom_site_type_symbol
    _atom_site_label
    _atom_site_fract_x
    _atom_site_fract_y
    _atom_site_fract_z
    _atom_site_U_iso_or_equiv
    _atom_site_adp_type
    _atom_site_calc_flag
    _atom_site_occupancy
    _atom_site_disorder_assembly
    _atom_site_disorder_group
    Br Br1 0.36280(5) 0.42105(5) 0.13651(4) 0.03458(13) Uani d 1 . .
    C C1 0.4906(7) 0.7816(7) 0.4116(5) 0.0544(14) Uani d 1 . .
    H H1 0.509132 0.827435 0.356286 0.065 Uiso calc 1 . .
    N N1 0.3196(5) 0.7177(4) 0.4046(3) 0.0383(9) Uani d 1 . .
    Mn Mn1 0.04801(8) 0.51611(7) 0.16098(5) 0.02659(16) Uani d 1 . .
    O O1 0.1816(4) 0.7175(4) 0.3187(3) 0.0418(8) Uani d 1 . .
    O O2 0.0827(3) 0.6326(3) 0.0380(3) 0.0295(6) Uani d 1 . .
    C C2 0.6381(7) 0.7822(7) 0.4963(5) 0.0606(16) Uani d 1 . .
    Br Br2 -0.07392(6) 0.33641(5) 0.25163(4) 0.03571(14) Uani d 1 . .
    N N2 0.1876(4) 0.7681(4) 0.0757(3) 0.0254(7) Uani d 1 . .
    C C3 0.6062(7) 0.7148(6) 0.5770(5) 0.0520(13) Uani d 1 . .
    H H3 0.705412 0.710037 0.635284 0.062 Uiso calc 1 . .
    O O3 -0.2115(4) 0.5986(4) 0.1560(3) 0.0360(7) Uani d 1 . .
    H H3A -0.304(4) 0.546(5) 0.159(4) 0.045(15) Uiso d 1 . .
    H H3B -0.237(7) 0.594(6) 0.082(3) 0.065(18) Uiso d 1 . .
    C C4 0.4293(7) 0.6553(6) 0.5712(5) 0.0489(12) Uani d 1 . .
    H H4 0.406617 0.612501 0.627790 0.059 Uiso calc 1 . .
    C C5 0.2857(6) 0.6573(5) 0.4846(4) 0.0391(10) Uani d 1 . .
    H H5 0.163976 0.616659 0.481113 0.047 Uiso calc 1 . .
    C C6 0.8283(9) 0.8554(11) 0.5025(7) 0.110(3) Uani d 1 . .
    H H6A 0.848206 0.962978 0.548807 0.165 Uiso calc 1 . .
    H H6B 0.841882 0.833305 0.417405 0.165 Uiso calc 1 . .
    H H6C 0.918146 0.817490 0.545184 0.165 Uiso calc 1 . .
    C C7 0.3693(5) 0.7876(4) 0.1021(4) 0.0287(9) Uani d 1 . .
    H H7 0.422698 0.704972 0.095217 0.034 Uiso calc 1 . .
    C C8 0.4801(5) 0.9247(5) 0.1391(4) 0.0317(9) Uani d 1 . .
    C C9 0.3993(6) 1.0418(5) 0.1454(4) 0.0369(10) Uani d 1 . .
    H H9 0.472406 1.136963 0.166642 0.044 Uiso calc 1 . .
    C C10 0.2119(6) 1.0206(5) 0.1206(5) 0.0425(11) Uani d 1 . .
    H H10 0.155519 1.101679 0.127690 0.051 Uiso calc 1 . .
    C C11 0.1069(6) 0.8811(5) 0.0856(4) 0.0376(10) Uani d 1 . .
    H H11 -0.022312 0.865462 0.068630 0.045 Uiso calc 1 . .
    C C12 0.6838(6) 0.9463(6) 0.1743(6) 0.0583(15) Uani d 1 . .
    H H12A 0.727982 0.988271 0.265702 0.087 Uiso calc 1 . .
    H H12B 0.739282 1.014307 0.142149 0.087 Uiso calc 1 . .
    H H12C 0.717356 0.850553 0.138142 0.087 Uiso calc 1 . .
loop_
    _atom_site_aniso_label
    _atom_site_aniso_U_11
    _atom_site_aniso_U_22
    _atom_site_aniso_U_33
    _atom_site_aniso_U_12
    _atom_site_aniso_U_13
    _atom_site_aniso_U_23
    Br1 0.0214(2) 0.0436(3) 0.0499(3) 0.00744(18) 0.00730(17) 0.0319(2)
    C1 0.044(3) 0.076(4) 0.044(3) -0.004(3) 0.009(2) 0.031(3)
    N1 0.036(2) 0.043(2) 0.032(2) 0.0035(18) 0.0039(16) 0.0153(18)
    Mn1 0.0209(3) 0.0312(3) 0.0304(3) -0.0003(2) 0.0023(2) 0.0195(3)
    O1 0.0405(18) 0.0424(19) 0.0391(18) 0.0021(15) -0.0031(14) 0.0214(16)
    O2 0.0230(13) 0.0309(15) 0.0352(16) -0.0048(12) 0.0013(11) 0.0207(13)
    C2 0.041(3) 0.084(4) 0.044(3) 0.003(3) 0.006(2) 0.017(3)
    Br2 0.0330(2) 0.0405(3) 0.0419(3) 0.00105(19) 0.00990(18) 0.0280(2)
    N2 0.0225(16) 0.0287(18) 0.0282(17) 0.0018(14) 0.0054(13) 0.0169(15)
    C3 0.046(3) 0.064(4) 0.035(3) 0.012(3) 0.002(2) 0.011(3)
    O3 0.0261(16) 0.0437(19) 0.047(2) 0.0063(14) 0.0113(14) 0.0273(17)
    C4 0.051(3) 0.057(3) 0.039(3) 0.009(3) 0.008(2) 0.022(3)
    C5 0.041(2) 0.043(3) 0.032(2) 0.003(2) 0.0093(19) 0.015(2)
    C6 0.043(4) 0.180(9) 0.095(6) -0.025(5) 0.007(3) 0.064(6)
    C7 0.0226(19) 0.025(2) 0.040(2) 0.0041(17) 0.0054(17) 0.0168(19)
    C8 0.028(2) 0.029(2) 0.040(2) 0.0042(18) 0.0103(18) 0.017(2)
    C9 0.044(3) 0.026(2) 0.037(2) 0.000(2) 0.006(2) 0.014(2)
    C10 0.045(3) 0.028(2) 0.055(3) 0.013(2) 0.005(2) 0.019(2)
    C11 0.029(2) 0.043(3) 0.048(3) 0.016(2) 0.0118(19) 0.023(2)
    C12 0.029(2) 0.048(3) 0.100(5) 0.002(2) 0.017(3) 0.034(3)
_geom_special_details
;
 All esds (except the esd in the dihedral angle between two l.s. planes)
 are estimated using the full covariance matrix.  The cell esds are taken
 into account individually in the estimation of esds in distances, angles
 and torsion angles; correlations between esds in cell parameters are only
 used when they are defined by crystal symmetry.  An approximate (isotropic)
 treatment of cell esds is used for estimating esds involving l.s. planes.
;
loop_
    _geom_bond_atom_site_label_1
    _geom_bond_atom_site_label_2
    _geom_bond_site_symmetry_2
    _geom_bond_distance
    _geom_bond_publ_flag
    Mn1 Br1 . 2.7237(7) ?
    C1 H1 . 0.9500 ?
    C1 N1 . 1.347(6) ?
    C1 C2 . 1.368(7) ?
    N1 O1 . 1.328(4) ?
    N1 C5 . 1.346(6) ?
    Mn1 O1 . 2.129(3) ?
    Mn1 O2 . 2.211(3) ?
    Mn1 O2 2_565 2.219(3) ?
    Mn1 Br2 . 2.5687(7) ?
    Mn1 O3 . 2.245(3) ?
    O2 N2 . 1.339(4) ?
    C2 C3 . 1.399(8) ?
    C2 C6 . 1.511(8) ?
    N2 C7 . 1.336(5) ?
    N2 C11 . 1.332(5) ?
    C3 H3 . 0.9500 ?
    C3 C4 . 1.379(7) ?
    O3 H3A . 0.834(19) ?
    O3 H3B . 0.844(19) ?
    C4 H4 . 0.9500 ?
    C4 C5 . 1.370(6) ?
    C5 H5 . 0.9500 ?
    C6 H6A . 0.9800 ?
    C6 H6B . 0.9800 ?
    C6 H6C . 0.9800 ?
    C7 H7 . 0.9500 ?
    C7 C8 . 1.372(6) ?
    C8 C9 . 1.377(6) ?
    C8 C12 . 1.499(6) ?
    C9 H9 . 0.9500 ?
    C9 C10 . 1.377(6) ?
    C10 H10 . 0.9500 ?
    C10 C11 . 1.377(6) ?
    C11 H11 . 0.9500 ?
    C12 H12A . 0.9800 ?
    C12 H12B . 0.9800 ?
    C12 H12C . 0.9800 ?
loop_
    _geom_angle_atom_site_label_1
    _geom_angle_atom_site_label_2
    _geom_angle_atom_site_label_3
    _geom_angle_site_symmetry_1
    _geom_angle_site_symmetry_3
    _geom_angle
    _geom_angle_publ_flag
    N1 C1 H1 . . 119.2 ?
    N1 C1 C2 . . 121.6(5) ?
    C2 C1 H1 . . 119.2 ?
    O1 N1 C1 . . 119.2(4) ?
    O1 N1 C5 . . 119.5(4) ?
    C5 N1 C1 . . 121.3(4) ?
    O1 Mn1 Br1 . . 93.86(9) ?
    O1 Mn1 O2 . 2_565 157.76(11) ?
    O1 Mn1 O2 . . 88.94(11) ?
    O1 Mn1 Br2 . . 105.48(9) ?
    O1 Mn1 O3 . . 88.95(12) ?
    O2 Mn1 Br1 . . 91.19(7) ?
    O2 Mn1 Br1 2_565 . 89.84(8) ?
    O2 Mn1 O2 . 2_565 69.05(11) ?
    O2 Mn1 Br2 2_565 . 95.91(7) ?
    O2 Mn1 Br2 . . 163.39(7) ?
    O2 Mn1 O3 . . 81.25(11) ?
    O2 Mn1 O3 2_565 . 84.75(11) ?
    Br2 Mn1 Br1 . . 95.91(2) ?
    O3 Mn1 Br1 . . 171.89(8) ?
    O3 Mn1 Br2 . . 90.65(8) ?
    N1 O1 Mn1 . . 119.7(3) ?
    Mn1 O2 Mn1 . 2_565 110.95(11) ?
    N2 O2 Mn1 . 2_565 123.8(2) ?
    N2 O2 Mn1 . . 124.7(2) ?
    C1 C2 C3 . . 117.8(5) ?
    C1 C2 C6 . . 120.5(6) ?
    C3 C2 C6 . . 121.7(5) ?
    C7 N2 O2 . . 119.9(3) ?
    C11 N2 O2 . . 118.7(3) ?
    C11 N2 C7 . . 121.5(4) ?
    C2 C3 H3 . . 120.3 ?
    C4 C3 C2 . . 119.4(5) ?
    C4 C3 H3 . . 120.3 ?
    Mn1 O3 H3A . . 118(3) ?
    Mn1 O3 H3B . . 101(4) ?
    H3A O3 H3B . . 104(5) ?
    C3 C4 H4 . . 119.7 ?
    C5 C4 C3 . . 120.7(5) ?
    C5 C4 H4 . . 119.7 ?
    N1 C5 C4 . . 119.1(4) ?
    N1 C5 H5 . . 120.4 ?
    C4 C5 H5 . . 120.4 ?
    C2 C6 H6A . . 109.5 ?
    C2 C6 H6B . . 109.5 ?
    C2 C6 H6C . . 109.5 ?
    H6A C6 H6B . . 109.5 ?
    H6A C6 H6C . . 109.5 ?
    H6B C6 H6C . . 109.5 ?
    N2 C7 H7 . . 119.4 ?
    N2 C7 C8 . . 121.2(4) ?
    C8 C7 H7 . . 119.4 ?
    C7 C8 C9 . . 118.3(4) ?
    C7 C8 C12 . . 120.6(4) ?
    C9 C8 C12 . . 121.1(4) ?
    C8 C9 H9 . . 120.1 ?
    C8 C9 C10 . . 119.8(4) ?
    C10 C9 H9 . . 120.1 ?
    C9 C10 H10 . . 120.2 ?
    C11 C10 C9 . . 119.6(4) ?
    C11 C10 H10 . . 120.2 ?
    N2 C11 C10 . . 119.6(4) ?
    N2 C11 H11 . . 120.2 ?
    C10 C11 H11 . . 120.2 ?
    C8 C12 H12A . . 109.5 ?
    C8 C12 H12B . . 109.5 ?
    C8 C12 H12C . . 109.5 ?
    H12A C12 H12B . . 109.5 ?
    H12A C12 H12C . . 109.5 ?
    H12B C12 H12C . . 109.5 ?
loop_
    _geom_hbond_atom_site_label_D
    _geom_hbond_atom_site_label_H
    _geom_hbond_atom_site_label_A
    _geom_hbond_site_symmetry_A
    _geom_hbond_distance_DH
    _geom_hbond_distance_HA
    _geom_hbond_distance_DA
    _geom_hbond_angle_DHA
    _geom_hbond_publ_flag
    O3 H3A Br1 1_455 0.83(2) 2.60(2) 3.410(3) 164(4) yes
    O3 H3B Br1 2_565 0.84(2) 2.55(2) 3.386(3) 172(5) yes
_shelx_space_group_comment
;
The symmetry employed for this shelxl refinement is uniquely defined
by the following loop, which should always be used as a source of
symmetry information in preference to the above space-group names.
They are only intended as comments.
;
_shelx_estimated_absorpt_T_min     0.181
_shelx_estimated_absorpt_T_max     0.391
_shelx_hkl_file
;
   0   0   1  455.45    8.61
   0   0  -1  748.48    8.48
   0   0   2  500.53   11.84
   0   0  -2  429.67    9.71
   0   0   3 6612.46   51.08
   0   0  -3 6354.72   46.83
   0   0  -4 1091.71   22.63
   0   0   4 1160.89   11.96
   0   0   4 1097.34   24.45
   0   0   5  255.71   13.84
   0   0  -5  261.85   12.85
   0   0   5  245.45    5.29
   0   0   6   12.13    1.37
   0   0   6   11.25    4.66
   0   0  -7 1079.73   31.05
   0   0   7 1013.51   32.83
   0   0   8  527.58   25.52
   0   0  -8  569.20   24.51
   0   0  -9  171.80   15.48
   0   0   9  178.20   16.45
   0   0  10  516.74   29.92
   0   0 -10  489.40   26.22
   0   0  11  136.25   17.69
   0   0 -11  171.92   17.26
   0   0 -12  206.40   20.29
   0   0  12  169.13   20.57
   0   0  13    9.16   11.93
   0   0 -13   15.94   10.88
   0  -1  14   -9.03   11.28
   0   1 -14    1.62   10.45
   0  -1  13   34.83   12.76
   0   1 -13   41.19   12.51
   0  -1  12   41.26   12.16
   0   1 -12   15.91    9.37
   0  -1  11    4.41    8.79
   0   1 -11   18.85    8.84
   0  -1  10  751.07   32.64
   0   1 -10  720.87   29.48
   0   1  -9 1054.73   33.01
   0  -1   9 1037.26   37.08
   0  -1   8   68.24    4.90
   0  -1   8   71.79    9.59
   0   1  -8   83.89    9.37
   0   1  -7 2833.85   46.00
   0  -1   7 2721.45   30.92
   0  -1   7 2808.83   50.28
   0   1  -6  656.12   20.11
   0  -1   6  716.19   17.11
   0  -1   6  658.05   22.32
   0  -1   5   59.78    7.10
   0  -1   5   71.72    5.79
   0   1  -5   61.26    6.05
   0  -1   4   40.45    4.80
   0  -1   4   44.59    4.93
   0   1  -4   36.81    4.27
   0   1  -3  193.15    7.46
   0  -1   3  200.19    8.19
   0  -1   2 1021.41   14.21
   0   1  -2 1037.36   13.00
   0   1  -1   61.46    2.66
   0  -1   1   65.33    5.75
   0  -1   1   71.56    2.64
   0   1  -1   73.05    2.59
   0   1  -1   72.50    2.84
   0  -1   0 3884.16   31.24
   0   1   0 3668.58   29.94
   0   1   0 3729.25   22.74
   0  -1  -1 1629.04   20.79
   0   1   1 1634.81   22.51
   0   1   2  786.36   18.35
   0  -1  -2  781.67   16.88
   0  -1  -3 4519.10   45.70
   0   1   3 4577.87   50.40
   0  -1  -4  598.24   18.53
   0   1   4  646.06   22.07
   0  -1  -5  229.60   12.43
   0   1   5  277.77   16.32
   0   1   6    3.20    4.67
   0  -1  -6    6.33    4.56
   0   1   7   24.04    7.23
   0  -1  -7   18.77    6.52
   0   1   8  228.53   18.81
   0  -1  -8  222.19   16.65
   0  -1  -9   45.60   10.71
   0   1   9   63.34   11.96
   0   1  10  176.55   19.90
   0  -1 -10  165.24   17.58
   0  -1 -11  193.61   20.13
   0   1  11  159.66   20.06
   0   1  12   80.24   17.40
   0  -1 -12   60.73   14.42
   0  -1 -13    4.27   10.67
   0   1  13    2.01   11.76
   0  -2  14   38.75   14.35
   0   2 -14   70.27   14.47
   0  -2  13   77.04   14.91
   0   2 -13   67.12   14.02
   0  -2  12    6.69    8.03
   0   2 -12   21.52    9.42
   0   2 -11   87.09   12.42
   0  -2  11   79.79   12.67
   0  -2  10  417.87   23.97
   0   2 -10  421.09   22.06
   0  -2   9  754.38   28.58
   0   2  -9  809.16   27.84
   0  -2   9  724.38   20.35
   0  -2   8    3.96    3.34
   0   2  -8    2.07    4.44
   0  -2   8    2.31    4.76
   0  -2   7 4755.97   59.82
   0  -2   7 4671.32   56.44
   0   2  -7 4587.16   55.57
   0  -2   6 4828.65   55.58
   0   2  -6 4749.01   52.22
   0   2  -5   55.59    5.49
   0  -2   5   65.25    7.87
   0  -2   5   56.17    5.77
   0  -2   4 2256.83   29.80
   0   2  -4 2185.57   27.69
   0  -2   4 2307.59   42.57
   0  -2   3 2850.62   47.33
   0  -2   3 2886.09   28.76
   0   2  -3 2854.84   27.00
   0  -2   2 1953.17   38.01
   0   2  -2 1901.52   19.09
   0   2  -2 1938.36   20.86
   0   2  -1   46.67    3.41
   0   2  -1   47.07    4.28
   0   2   0   14.31    3.79
   0   2   0   10.52    2.44
   0  -2   0   21.60    4.76
   0   2   1 9575.94   71.36
   0   2   1 9528.33   64.93
   0  -2  -2   11.38    3.36
   0   2   2   12.78    4.37
   0  -2  -2   21.92    2.77
   0  -2  -3 2750.26   41.82
   0  -2  -3 2731.82   20.25
   0   2   3 2830.92   46.14
   0   2   4 1700.54   39.27
   0  -2  -4 1711.52   35.54
   0  -2  -5  124.46   11.05
   0   2   5  144.56   13.27
   0   2   6  406.19   24.67
   0  -2  -6  315.31   16.79
   0  -2  -7   38.31    9.37
   0   2   7   14.96    7.99
   0   2   8   16.69    8.04
   0  -2  -8   18.21    7.97
   0   2   9   24.87    9.33
   0  -2  -9   42.80   11.09
   0   2  10    5.87    9.30
   0  -2 -10    9.80    9.04
   0  -2 -11   53.11   11.66
   0   2  11   20.47   13.24
   0   2  12   16.44   13.87
   0  -2 -12   15.32   14.22
   0   3 -14  154.35   17.80
   0  -3  14  149.68   19.54
   0  -3  13  155.66   18.89
   0   3 -13  178.37   17.82
   0   3 -12   32.74   10.01
   0  -3  12   29.38    7.93
   0  -3  11    6.10    7.13
   0   3 -11   -5.45    5.91
   0   3 -10    2.76    6.46
   0  -3  10   11.43    6.43
   0  -3  10   13.23    5.21
   0   3  -9  301.75   16.58
   0  -3   9  338.26   19.43
   0  -3   8  437.94   20.84
   0  -3   8  408.10   19.38
   0   3  -8  410.79   18.02
   0  -3   7  391.86   17.22
   0   3  -7  387.85   15.92
   0  -3   7  393.47   19.83
   0  -3   6 4167.89   65.67
   0  -3   6 4177.86   49.28
   0   3  -6 4132.69   47.00
   0  -3   5  263.43   17.08
   0  -3   5  237.58   11.08
   0   3  -5  254.44   10.70
   0  -3   4 2535.21   31.28
   0  -3   4 2550.90   51.55
   0   3  -3 2340.26   25.97
   0   3  -3 2349.85   28.31
   0   3  -2  231.16    8.25
   0   3  -2  216.36    9.02
   0   3  -1   58.17    4.87
   0   3  -1   75.52    6.73
   0  -3   1   57.49    7.80
   0   3   0  843.63   20.11
   0  -3   0  906.63   26.80
   0   3   0  848.28   24.70
   0   3   1 1109.02   29.70
   0   3   1 1181.10   27.33
   0   3   2  737.87   25.49
   0  -3  -2  691.22   22.94
   0  -3  -2  729.43   19.16
   0   3   3   20.34    6.26
   0  -3  -3   21.83    5.44
   0  -3  -3   18.76    3.15
   0   3   4  622.57   27.01
   0  -3  -4  606.39   24.12
   0  -3  -4  551.03   10.66
   0   3   5   59.92   10.59
   0  -3  -5   53.17    8.68
   0   3   6   92.57   13.02
   0  -3  -6  111.77   12.35
   0   3   7   48.85   13.23
   0  -3  -7   69.08   11.41
   0  -3  -8  112.87   14.62
   0   3   8   70.96   15.21
   0   3   9   -5.79   10.83
   0  -3  -9   -0.99    8.35
   0  -3 -10  108.00   18.44
   0   3  10   65.29   16.47
   0   3  11   25.38   13.95
   0  -3 -11   19.60   13.69
   0   3  12   16.52   15.07
   0  -3 -12    6.61   12.26
   0   4 -15   54.66   13.61
   0  -4  15   42.30   13.83
   0  -4  14   58.01   14.05
   0   4 -14   66.37   13.37
   0  -4  13  409.07   26.49
   0   4 -13  443.02   26.74
   0   4 -12  217.95   18.25
   0  -4  12  204.80   19.09
   0   4 -11  200.81   15.89
   0  -4  11  162.50   15.47
   0  -4  11  177.44   14.27
   0  -4  10   12.17    5.66
   0   4 -10    4.71    6.07
   0  -4  10   15.44    6.89
   0  -4   9   58.63    9.35
   0  -4   9   51.58    9.54
   0   4  -9   54.46    7.72
   0   4  -8  575.32   21.51
   0  -4   8  599.51   27.69
   0  -4   8  561.83   21.73
   0   4  -7  157.58   10.84
   0  -4   7  164.52   15.58
   0  -4   7  142.86   10.43
   0  -4   6 1215.36   40.03
   0   4  -6 1240.94   25.72
   0  -4   6 1165.69   27.49
   0  -4   5 2522.90   57.57
   0   4  -5 2498.91   33.70
   0   4  -4 1060.72   22.15
   0   4  -4 1029.45   20.18
   0   4  -3 1149.63   20.81
   0  -4   3 1194.12   38.39
   0   4  -3 1147.43   22.98
   0   4  -2   94.88    7.69
   0   4  -2   96.21    6.85
   0   4  -1   79.41    7.15
   0  -4   1   86.17   10.58
   0   4  -1   90.12    8.80
   0  -4   0   64.01    8.83
   0   4   0   52.69    7.95
   0   4   0   53.21    6.75
   0   4   1  208.34   15.66
   0   4   1  217.67   13.55
   0  -4  -1  213.72   13.77
   0  -4  -2  150.46   13.02
   0   4   2  123.26   12.95
   0  -4  -2  132.46   10.81
   0   4   3  185.22   15.81
   0  -4  -3  146.83   10.04
   0  -4  -3  167.12   13.46
   0  -4  -4  200.35    9.00
   0  -4  -4  263.85   17.72
   0   4   4  246.32   19.19
   0  -4  -5  237.99   18.88
   0   4   5  256.17   21.67
   0   4   6    6.70    9.06
   0  -4  -6   11.28    7.70
   0  -4  -7   60.43   10.71
   0   4   7   94.45   17.46
   0   4   8   78.08   17.36
   0  -4  -8   69.55   13.71
   0  -4  -9   10.02   10.93
   0   4   9   -4.60   10.63
   0  -4 -10   43.72   14.30
   0   4  10   34.83   14.66
   0  -4 -11   57.11   16.68
   0   4  11   43.43   18.43
   0  -5  15  138.97   18.05
   0   5 -15  143.11   18.22
   0   5 -14   14.01    8.87
   0  -5  14   26.36   10.28
   0   5 -13  479.07   26.56
   0  -5  13  418.91   26.60
   0   5 -12  418.49   24.97
   0  -5  12  416.57   24.92
   0  -5  12  453.03   25.32
   0   5 -11   93.23   12.43
   0  -5  11  106.78   13.69
   0  -5  11   99.30   12.02
   0   5 -10  274.85   17.26
   0  -5  10  253.02   20.04
   0  -5  10  237.67   17.46
   0  -5   9  100.74   10.59
   0   5  -9  100.50   10.56
   0  -5   9   99.50   13.41
   0  -5   8   86.48    9.21
   0  -5   8  115.04   14.48
   0   5  -8   95.76    9.98
   0  -5   7  337.74   23.23
   0   5  -7  393.08   16.13
   0  -5   7  381.75   16.70
   0  -5   6    5.44    6.26
   0   5  -6   16.79    4.69
   0   5  -6   16.07    4.23
   0   5  -5 1792.23   33.31
   0   5  -5 1853.83   30.98
   0  -5   5 1832.45   52.12
   0   5  -4  227.45   10.61
   0   5  -4  202.29   11.43
   0  -5   4  232.96   19.52
   0   5  -3  453.38   15.76
   0   5  -3  432.91   17.20
   0  -5   3  459.78   26.17
   0   5  -2  998.10   24.75
   0   5  -2 1002.55   29.09
   0   5  -1   68.73    7.35
   0   5  -1   76.71    9.98
   0  -5   1   64.00   10.49
   0   5   0   16.22    6.54
   0  -5   0   12.81    5.90
   0   5   0   15.65    5.83
   0   5   1 1080.80   33.18
   0   5   1 1022.37   36.23
   0  -5  -1 1091.62   32.59
   0  -5  -2   24.63    7.09
   0   5   2   31.80    8.14
   0  -5  -2   33.68    6.93
   0  -5  -3  468.97   24.85
   0   5   3  481.22   27.68
   0  -5  -3  433.70   18.94
   0  -5  -4  140.63   14.20
   0   5   4  142.84   16.68
   0  -5  -4  119.39    8.65
   0   5   5   24.82    9.05
   0  -5  -5   12.94    7.49
   0   5   6   35.62   12.27
   0  -5  -6   25.86    9.68
   0   5   7   24.97   12.43
   0  -5  -7    9.31    7.66
   0  -5  -8   13.05   10.75
   0   5   8   14.61   14.67
   0   5   9   34.34   13.53
   0  -5  -9  -18.08   12.07
   0   5  10    0.84   13.36
   0  -5 -10   28.39   14.07
   0   6 -15   97.53   14.82
   0  -6  15  101.98   16.70
   0  -6  14  111.32   15.99
   0   6 -14  121.20   14.75
   0   6 -13    6.84    7.32
   0  -6  13   14.84    8.01
   0  -6  13   -0.18    7.79
   0   6 -12  377.35   22.97
   0  -6  12  393.52   23.96
   0  -6  12  373.33   25.75
   0   6 -11   53.98   10.97
   0  -6  11   56.92   10.54
   0  -6  11   72.67   13.44
   0  -6  10  252.69   22.07
   0  -6  10  265.14   17.77
   0   6 -10  269.00   16.91
   0  -6   9  136.48   12.88
   0  -6   9  136.53   16.50
   0   6  -9  140.29   11.82
   0   6  -8   46.18    8.21
   0   6  -8   47.64    7.49
   0  -6   8   55.72   12.04
   0   6  -7  118.12   10.87
   0  -6   7  121.30   15.16
   0   6  -7  112.97   10.18
   0   6  -6  543.04   20.66
   0   6  -6  532.87   18.83
   0  -6   6  544.81   30.57
   0  -6   5   12.39    8.64
   0   6  -5   17.82    4.46
   0   6  -5   14.22    4.72
   0   6  -4 1711.67   32.17
   0  -6   4 1639.70   51.22
   0   6  -4 1603.67   36.40
   0  -6   3    3.81    7.91
   0   6  -3    5.67    3.90
   0   6  -3    4.41    4.56
   0   6  -2  477.66   20.09
   0   6  -2  470.33   22.69
   0  -6   2  486.91   26.35
   0   6  -1   21.78    6.18
   0  -6   1   12.40    7.34
   0   6  -1   10.71    6.43
   0  -6   0   57.98    9.95
   0   6   0   78.01   12.53
   0   6   0   68.00   10.08
   0   6   1  231.76   18.63
   0  -6  -1  254.65   18.27
   0   6   1  240.07   18.55
   0  -6  -2  191.90   15.69
   0   6   2  204.45   19.18
   0  -6  -2  217.86   17.75
   0  -6  -3   76.93   12.04
   0  -6  -3   65.41    9.27
   0   6   3   60.51   13.21
   0  -6  -4  507.10   29.46
   0   6   4  524.85   32.26
   0  -6  -5   74.10   13.79
   0   6   5   82.68   16.62
   0   6   6   21.71   12.35
   0  -6  -6   21.90    9.78
   0   6   7    7.36   11.88
   0  -6  -7   14.01   11.26
   0   6   8  -12.92   12.50
   0  -6  -8   -5.95   10.53
   0  -6  -9  -18.58   14.51
   0   6   9   11.81   12.59
   0   7 -15   26.45   10.80
   0  -7  15   19.87   10.95
   0  -7  14   29.36   12.39
   0   7 -14   35.94   10.43
   0  -7  13   58.00   12.46
   0  -7  13   46.31   11.94
   0   7 -13   63.84   11.93
   0   7 -12  171.37   16.23
   0  -7  12  222.88   23.38
   0  -7  12  184.01   17.55
   0  -7  11  485.85   32.32
   0   7 -11  499.69   24.26
   0   7 -11  506.65   28.15
   0   7 -10   85.73   11.11
   0  -7  10   67.55   15.30
   0   7 -10   92.54   11.54
   0  -7   9  374.37   27.23
   0   7  -9  394.09   22.45
   0   7  -9  380.22   19.82
   0  -7   8   13.15    8.49
   0   7  -8   13.59    5.40
   0   7  -8    3.27    5.66
   0  -7   7   95.58   15.84
   0   7  -7   79.65    8.77
   0   7  -7   70.72   10.11
   0  -7   6  235.87   21.92
   0   7  -6  221.04   15.39
   0   7  -6  218.14   13.02
   0   7  -5  429.57   20.58
   0   7  -5  415.25   17.61
   0  -7   5  407.15   27.13
   0   7  -4  215.49   16.09
   0  -7   4  234.53   20.74
   0   7  -4  190.82   12.56
   0   7  -3  176.95   15.42
   0   7  -3  171.11   12.96
   0  -7   3  145.61   17.01
   0   7  -2   -4.31    4.32
   0   7  -2   -1.97    6.35
   0  -7   2   -6.23    7.18
   0   7  -1  102.42   13.58
   0   7  -1   84.71   11.39
   0  -7   1   65.43   13.24
   0  -7   0   61.93   10.96
   0   7   0   69.13   10.84
   0   7   0   67.25   12.82
   0  -7  -1   37.65    9.20
   0   7   1   52.70   12.00
   0  -7  -2   57.99   10.54
   0   7   2   56.83   12.37
   0   7   3   51.68   14.56
   0  -7  -3   39.40   11.00
   0  -7  -3   49.99    9.02
   0   7   4  274.31   25.97
   0  -7  -4  273.00   23.37
   0  -7  -5  161.29   19.48
   0   7   5  154.10   22.12
   0  -7  -6   11.20   11.00
   0   7   6   -4.17   12.17
   0  -7  -7   66.29   15.07
   0   7   7   83.31   20.62
   0  -7  -8  -19.69   14.11
   0   7   8    9.86   13.58
   0  -8  14    6.98   11.21
   0   8 -14   -6.54   11.37
   0   8 -14   14.37   11.27
   0  -8  13   91.20   16.53
   0   8 -13   86.62   13.88
   0   8 -12    8.91    7.63
   0  -8  12    5.99   11.05
   0   8 -12   19.19    9.35
   0   8 -11  303.03   22.24
   0   8 -11  299.94   20.04
   0  -8  11  264.63   26.33
   0  -8  10   89.45   16.31
   0   8 -10   98.96   12.08
   0   8 -10  106.82   13.44
   0  -8   9   67.86   15.25
   0   8  -9   48.62    8.70
   0   8  -9   55.32    9.31
   0   8  -8   90.43   11.20
   0   8  -8   78.82   10.13
   0  -8   8   80.80   17.07
   0  -8   7   18.71    8.32
   0   8  -7   26.21    7.22
   0   8  -7   21.43    6.33
   0  -8   6   45.08   12.00
   0   8  -6   48.07    7.58
   0   8  -6   69.52   10.30
   0   8  -5  695.91   28.58
   0   8  -5  669.62   24.49
   0  -8   5  700.60   36.45
   0   8  -4   45.48    8.77
   0  -8   4   35.25   11.38
   0   8  -4   56.17    9.28
   0  -8   3 1090.46   43.59
   0   8  -3 1130.27   41.29
   0  -8   2  974.81   42.46
   0   8  -2 1036.07   35.79
   0   8  -1   -7.85    8.20
   0  -8   1    4.66    8.65
   0   8   0   27.50   10.95
   0  -8   0   20.05   10.06
   0   8   0   27.64    9.92
   0  -8  -1    6.02    6.95
   0   8   1   10.13    9.47
   0  -8  -1    1.78    7.35
   0   8   2  122.96   18.27
   0  -8  -2  104.11   15.93
   0  -8  -2  108.27   14.44
   0  -8  -3  120.54   16.26
   0   8   3  154.65   19.98
   0   8   4   42.70   15.48
   0  -8  -4   25.91   10.75
   0   8   5  157.63   24.44
   0  -8  -5  190.36   21.35
   0   8   6   22.77   15.49
   0  -8  -6   38.49   13.99
   0  -9  14   37.25   12.85
   0   9 -14   16.65   10.59
   0  -9  13   -5.12   11.11
   0   9 -13   -6.04    9.06
   0  -9  12  237.31   26.31
   0   9 -12  254.24   22.66
   0   9 -12  272.78   21.70
   0  -9  11   24.32   12.27
   0   9 -11   25.65    9.76
   0   9 -11   54.71   11.51
   0  -9  10   98.55   19.07
   0   9 -10  119.78   13.51
   0   9 -10  109.18   14.15
   0   9  -9   32.78    7.78
   0  -9   9   28.76   12.14
   0   9  -9   25.38    8.94
   0   9  -8   31.68    7.90
   0   9  -8   36.37    8.70
   0  -9   8   48.86   14.19
   0   9  -7  164.09   16.04
   0   9  -7  154.85   13.83
   0  -9   7  137.08   20.34
   0   9  -6  271.55   17.24
   0  -9   6  321.25   27.09
   0   9  -6  295.48   21.26
   0  -9   5   35.93   12.84
   0   9  -5   43.33    9.09
   0   9  -5   65.20   12.70
   0  -9   4  443.00   30.14
   0   9  -4  500.68   29.27
   0   9  -4  445.09   23.28
   0   9  -3   15.60    6.97
   0  -9   3   46.17   12.42
   0  -9   2  427.98   30.05
   0   9  -2  457.79   25.95
   0   9  -2  464.22   30.35
   0  -9   1   54.88   12.71
   0   9  -1   76.74   12.67
   0   9  -1   78.18   15.27
   0   9   0   66.70   14.03
   0  -9   0   38.01   11.46
   0  -9  -1   38.42   10.71
   0  -9  -1   42.19   11.68
   0   9   1   42.20   12.86
   0  -9  -2   -1.84    5.97
   0  -9  -2   37.57   12.21
   0   9   2   23.26   12.38
   0   9   3   10.10   11.53
   0  -9  -3   16.10    9.37
   0   9   4   27.88   11.72
   0  -9  -4    9.35   11.45
   0   9   5   43.83   17.50
   0  -9  -5   83.57   17.52
   0 -10  13   43.00   15.59
   0 -10  12  159.29   25.52
   0  10 -12  196.89   21.97
   0 -10  11  208.25   25.17
   0  10 -11  195.14   19.96
   0  10 -10  163.94   17.60
   0 -10  10  157.43   24.13
   0  10  -9  645.73   31.63
   0 -10   9  602.13   40.82
   0  10  -9  584.49   27.63
   0  10  -8  165.79   18.34
   0  10  -8  145.70   14.12
   0 -10   8  144.50   21.01
   0 -10   7   -6.89   10.06
   0  10  -7    2.98    5.86
   0  10  -7    5.53    8.12
   0  10  -6   14.30    9.28
   0 -10   6   10.91   10.58
   0  10  -6   -0.17    6.43
   0  10  -5  123.40   17.02
   0 -10   5  111.95   18.29
   0  10  -5   87.80   12.01
   0 -10   4  481.11   34.87
   0  10  -4  506.02   26.41
   0  10  -3   76.81   13.35
   0  10  -3   78.86   13.11
   0 -10   3   37.45   13.23
   0  10  -2  289.76   25.82
   0 -10   2  271.41   25.72
   0  10  -2  294.44   23.71
   0  10  -1  487.71   31.16
   0  10  -1  555.77   34.78
   0 -10   1  450.59   31.18
   0 -10   0   -5.89    7.92
   0  10   0    2.48   10.78
   0 -10   0   -1.55    8.63
   0 -10  -1  169.13   19.72
   0 -10  -1  152.75   18.81
   0  10   1  187.10   22.98
   0  10   2   43.87   15.18
   0 -10  -2   35.61   12.33
   0 -10  -3   -0.52   10.23
   0  10   3   -3.26   13.02
   0 -11  12    6.55   15.63
   0 -11  11  260.54   29.69
   0 -11  10   48.34   16.67
   0  11  -9  151.18   18.36
   0 -11   9  142.91   22.56
   0  11  -8  349.98   26.38
   0 -11   8  342.79   32.64
   0  11  -7   -0.08    7.24
   0  11  -7    6.97    8.81
   0 -11   7    1.12   12.95
   0  11  -6   22.29   11.30
   0  11  -6    3.52    6.81
   0 -11   6    7.00   13.10
   0  11  -5   29.48   12.54
   0  11  -5   29.48    9.99
   0 -11   5   20.95   13.31
   0 -11   4  136.45   19.97
   0  11  -4  102.74   14.85
   0  11  -4  111.15   18.72
   0  11  -3  209.39   23.51
   0  11  -3  195.35   20.45
   0 -11   3  180.33   23.91
   0  11  -2   15.53   10.28
   0 -11   2   15.68   10.50
   0  11  -2   23.72   11.93
   0  11  -1  449.53   34.69
   0 -11   1  394.25   29.13
   0 -11   1  427.23   27.73
   0  11   0   82.65   18.73
   0 -11   0   56.30   13.22
   0 -11   0   47.82   12.97
   0  11   1   49.82   16.55
   0 -11  -1   37.91   12.54
   0 -12  10  301.12   33.65
   0 -12   9   17.75   12.57
   0 -12   8  478.69   39.00
   0 -12   7  107.30   21.83
   0 -12   6   55.82   18.20
   0 -12   5   65.36   17.06
   0  12  -4   24.45   13.84
   0 -12   4   22.28   13.70
   0  12  -3   47.36   15.26
   0 -12   3   13.31   11.36
   0 -12   2   -0.06    9.84
   0  12  -2   12.45   10.84
   0 -12   1   65.93   15.55
   0  12  -1   92.93   19.54
   1 -12   1   29.29   12.85
  -1  12  -1   19.48   14.93
  -1  12  -2   39.02   15.87
   1 -12   2   49.28   16.21
   1 -12   3   12.97   13.14
  -1  12  -3   54.87   16.53
   1 -12   4    3.53   11.20
  -1  12  -4   27.71   14.42
   1 -12   5   66.49   16.59
  -1  12  -5   37.00   16.46
   1 -12   6   11.69   14.58
  -1  12  -6    4.13   12.40
   1 -12   7   -5.38   13.36
  -1  12  -7   31.45   15.13
   1 -12   8   17.22   13.57
  -1  12  -8   47.07   14.88
   1 -12   9   15.00   14.80
  -1  12  -9   14.69   12.18
   1 -12  10  169.06   26.12
  -1  11   2    1.68   12.42
   1 -11  -2  -12.94   11.65
  -1  11   1   14.66   15.11
   1 -11  -1    5.79    8.83
   1 -11   0    6.39    8.74
   1 -11   0   -3.07   10.44
  -1  11   0   15.78   12.31
  -1  11  -1   63.76   16.43
   1 -11   1   47.12   11.79
   1 -11   1   55.19   14.16
   1 -11   2   38.99   12.19
  -1  11  -2   35.96   14.18
  -1  11  -3  238.36   26.55
   1 -11   3  279.43   26.84
   1 -11   4   48.33   13.69
  -1  11  -4   85.68   16.98
  -1  11  -5  197.02   22.20
   1 -11   5  165.52   22.23
  -1  11  -6  131.13   18.56
   1 -11   6  133.22   21.35
   1 -11   7   27.91   12.55
  -1  11  -7    2.78    9.10
  -1  11  -8  -16.26   10.54
   1 -11   8    2.36   10.87
   1 -11   9    0.99   11.76
  -1  11  -9   -6.11   11.60
   1 -11  10  130.68   23.23
  -1  11 -10  103.50   17.15
  -1  11 -11  160.77   20.88
   1 -11  11  152.63   24.25
   1 -11  12   42.46   16.63
  -1  11 -12   59.25   15.15
  -1  10   4   68.43   21.18
   1 -10  -4   41.06   13.67
   1 -10  -3   15.52   11.68
  -1  10   3    6.78   13.59
   1 -10  -2   21.75   10.13
  -1  10   2    1.24   12.38
  -1  10   1   28.48   14.20
   1 -10  -1   12.26    9.32
   1 -10  -1   -0.46    8.41
   1 -10   0    9.91    9.36
   1 -10   0  -10.38    8.72
   1 -10   1   30.87   11.50
   1 -10   1   42.91   10.88
  -1  10  -1   25.05   13.42
  -1  10  -2    9.83    7.97
   1 -10   2    0.33   10.18
  -1  10  -2   24.22   12.34
  -1  10  -3  438.62   24.54
   1 -10   3  436.43   31.64
  -1  10  -3  460.07   31.97
  -1  10  -4  524.01   32.58
  -1  10  -4  434.88   23.44
   1 -10   4  467.61   33.75
   1 -10   5  143.38   19.89
  -1  10  -5  117.80   17.32
  -1  10  -5  125.67   12.18
   1 -10   6 1166.05   54.49
  -1  10  -6 1140.85   45.19
   1 -10   7  402.03   33.47
  -1  10  -7  413.00   27.82
   1 -10   8   12.28   13.15
  -1  10  -8   23.98   11.21
   1 -10   9    3.95   11.56
  -1  10  -9   18.45    9.89
  -1  10 -10  131.59   17.04
   1 -10  10  104.86   20.20
  -1  10 -11  309.26   25.45
   1 -10  11  282.90   29.87
   1 -10  12   14.05   13.82
  -1  10 -12   39.84   14.50
   1 -10  13  311.09   30.31
  -1  10 -13  348.33   29.26
  -1   9   5   -5.13   14.19
   1  -9  -5   -6.09    8.67
  -1   9   4   43.77   14.89
   1  -9  -4   59.86   13.91
   1  -9  -3  211.77   21.03
  -1   9   3  208.40   26.04
  -1   9   2   32.12   14.01
   1  -9  -2   33.14    9.99
   1  -9  -2    6.82    8.64
   1  -9  -1   50.48   11.21
  -1   9   1   76.73   15.80
   1  -9  -1   60.06   12.32
   1  -9   0   39.88   10.94
  -1   9   0   44.78   13.19
   1  -9   0   49.91   10.81
   1  -9   1   39.23   11.23
  -1   9  -1   37.28   12.21
   1  -9   2  229.14   22.17
  -1   9  -2  259.39   18.83
  -1   9  -2  259.21   24.40
  -1   9  -3   16.04   10.31
   1  -9   3   28.99   10.98
  -1   9  -3   40.45    8.96
  -1   9  -4  579.04   31.62
  -1   9  -4  550.38   22.88
   1  -9   5   66.29   15.14
  -1   9  -5   54.23   11.23
  -1   9  -5   56.63    8.74
  -1   9  -6  856.36   26.88
  -1   9  -6  971.94   38.24
   1  -9   6  986.58   47.29
  -1   9  -7  942.59   36.54
   1  -9   7  918.86   47.46
  -1   9  -7  805.80   25.78
  -1   9  -8   33.44   11.25
   1  -9   8   23.95   13.39
  -1   9  -8   21.83    5.95
  -1   9  -9  275.30   22.01
   1  -9   9  292.41   27.28
   1  -9  10  177.52   22.19
  -1   9 -10  139.90   16.25
  -1   9 -11  102.65   14.95
   1  -9  11   65.48   14.03
  -1   9 -12   49.38   12.54
   1  -9  12   38.07   13.25
  -1   9 -13   39.22   13.68
   1  -9  13   16.42   13.35
  -1   8   7    8.23   14.16
   1  -8  -7    3.22   11.63
   1  -8  -6   19.37   10.93
  -1   8   6    9.78   14.05
  -1   8   5   30.20   15.16
   1  -8  -5   33.61   11.92
   1  -8  -4   68.28   14.14
  -1   8   4   80.23   17.54
   1  -8  -3  696.63   33.97
  -1   8   3  699.69   40.53
   1  -8  -2   14.35    8.97
  -1   8   2   10.19    9.17
   1  -8  -2   16.67    8.14
  -1   8   1  994.51   44.01
   1  -8  -1  950.49   35.54
  -1   8   0 1297.29   49.96
   1  -8   0 1197.85   43.67
   1  -8   0 1291.65   39.22
   1  -8   1  104.61   14.55
  -1   8  -1  103.34   12.01
  -1   8  -1  109.15   15.50
  -1   8  -2   -3.23    9.87
   1  -8   2   -4.00    8.94
  -1   8  -2    4.01    5.61
   1  -8   3  325.96   26.29
  -1   8  -3  301.15   16.72
  -1   8  -3  367.14   24.08
  -1   8  -4 1090.95   39.60
  -1   8  -4 1046.63   28.62
   1  -8   4 1080.38   49.46
  -1   8  -5  746.79   23.16
  -1   8  -5  826.39   32.82
   1  -8   5  879.42   42.96
   1  -8   6  262.91   25.09
  -1   8  -6  240.71   18.01
  -1   8  -6  225.88   12.88
  -1   8  -7 2054.39   50.26
   1  -8   7 2155.89   70.11
  -1   8  -8  376.60   23.17
   1  -8   8  356.11   29.66
  -1   8  -8  314.99   16.17
  -1   8  -9  459.93   26.41
  -1   8  -9  461.66   20.31
   1  -8   9  471.80   33.07
  -1   8 -10  477.26   27.85
   1  -8  10  457.41   32.16
  -1   8 -10  499.39   22.98
  -1   8 -11   28.11    9.22
   1  -8  11   -6.12   10.33
  -1   8 -11    8.33    8.91
  -1   8 -12   23.77    9.37
   1  -8  12    0.78   10.57
  -1   8 -12    6.96    8.31
  -1   8 -13   14.21   10.36
   1  -8  13   27.92   12.42
  -1   8 -13   17.71    9.45
  -1   8 -14  123.03   19.02
   1  -7  -8   18.76   12.63
  -1   7   8  -16.08   12.54
  -1   7   7   19.74   13.52
   1  -7  -7   39.65   13.13
   1  -7  -6   39.55   11.54
  -1   7   6   24.31   12.93
  -1   7   5  216.77   24.23
   1  -7  -5  195.03   20.34
  -1   7   4   74.58   15.23
   1  -7  -4   71.00   12.80
   1  -7  -3  357.70   23.10
  -1   7   3  373.99   28.46
  -1   7   2  350.93   26.75
   1  -7  -2  412.00   23.97
   1  -7  -2  335.76   20.82
   1  -7  -1   29.16    7.76
   1  -7  -1   38.53    8.98
  -1   7   1   21.52   10.49
   1  -7   0 1024.47   32.43
   1  -7   0  956.11   35.76
  -1   7   0  980.06   41.37
  -1   7  -1  318.91   23.47
  -1   7  -1  297.81   17.48
   1  -7   1  316.45   23.38
  -1   7  -2  414.76   24.56
  -1   7  -2  381.44   18.05
   1  -7   2  395.55   26.99
  -1   7  -3  102.38    8.70
  -1   7  -3  123.19   13.73
  -1   7  -4  198.54   15.39
   1  -7   4  194.12   20.36
  -1   7  -4  184.07   11.06
  -1   7  -5  584.91   18.48
  -1   7  -5  609.79   25.05
   1  -7   5  617.47   34.35
  -1   7  -6   83.38   10.78
   1  -7   6   86.12   15.05
  -1   7  -6   77.31    7.35
   1  -7   7 1033.56   46.17
  -1   7  -7 1059.73   33.40
  -1   7  -7  993.75   25.49
  -1   7  -8 1404.38   32.64
  -1   7  -8 1460.76   41.97
   1  -7   8 1432.58   53.14
  -1   7  -9  174.06   15.19
  -1   7  -9  185.88   13.01
   1  -7   9  139.37   17.77
  -1   7 -10  466.86   26.96
  -1   7 -10  480.99   22.25
   1  -7  10  450.58   30.39
  -1   7 -11   36.36    8.34
  -1   7 -11   44.31   11.63
   1  -7  11   39.42   11.83
   1  -7  12   -1.94    7.03
   1  -7  12   27.63   10.95
  -1   7 -12   19.42    8.54
  -1   7 -13    1.17    7.13
   1  -7  13   -1.80    8.22
  -1   7 -14   20.41    8.90
   1  -7  14    8.56    9.93
  -1   6   9   46.77   18.40
   1  -6  -9   52.79   13.84
  -1   6   8    5.82   12.50
   1  -6  -8   16.02   11.75
  -1   6   7  240.15   26.74
   1  -6  -7  224.39   23.15
  -1   6   6  133.28   20.59
   1  -6  -6  103.24   15.71
   1  -6  -5   23.13    9.65
  -1   6   5   39.56   13.35
   1  -6  -4    9.89    4.41
  -1   6   4   19.97    8.94
  -1   6   3  314.81   25.21
   1  -6  -3  286.97   15.94
   1  -6  -3  358.30   21.66
   1  -6  -2 1119.58   37.07
   1  -6  -2 1166.31   33.25
  -1   6   2 1160.93   44.95
  -1   6   1  135.18   16.74
   1  -6  -1  174.46   13.80
   1  -6  -1  136.02   13.45
  -1   6   0 2165.19   56.52
   1  -6   0 2204.01   50.76
  -1   6  -1 2117.66   51.61
   1  -6   1 2035.50   52.67
  -1   6  -1 2034.53   39.51
  -1   6  -2  311.70   14.18
   1  -6   2  256.89   21.41
  -1   6  -2  281.22   17.85
  -1   6  -3  802.30   20.52
   1  -6   3  797.57   35.21
  -1   6  -3  790.75   27.62
  -1   6  -4  183.48    9.63
  -1   6  -4  204.32   13.22
   1  -6   4  183.45   18.60
  -1   6  -5   60.13    8.45
  -1   6  -5   52.32    5.42
   1  -6   5   51.56   10.91
  -1   6  -6  162.60   12.86
  -1   6  -6  154.92    9.83
   1  -6   6  160.36   17.56
  -1   6  -7   49.12    6.31
  -1   6  -7   49.09    8.39
   1  -6   7   55.11   12.12
   1  -6   8  996.74   41.05
  -1   6  -8 1005.97   33.92
  -1   6  -8  961.34   26.26
   1  -6   9   12.55    9.11
   1  -6   9   12.03    6.13
  -1   6  -9   13.92    5.71
   1  -6  10  295.81   19.30
  -1   6 -10  278.11   17.31
   1  -6  10  290.16   22.29
  -1   6 -11  407.16   22.64
   1  -6  11  399.89   24.86
   1  -6  11  334.66   22.59
   1  -6  12   55.93   11.13
   1  -6  12   59.33   11.91
  -1   6 -12   45.97   10.45
  -1   6 -13   50.31   10.82
   1  -6  13   37.82   11.26
   1  -6  14   27.00   11.41
  -1   6 -14   48.53   11.36
   1  -5 -10   14.98   11.45
  -1   5  10    2.11   13.64
   1  -5  -9  265.80   25.60
  -1   5   9  253.11   29.41
   1  -5  -8   55.88   13.62
  -1   5   8   52.64   17.33
  -1   5   7  122.41   18.97
   1  -5  -7  142.55   16.91
  -1   5   6  226.72   22.72
   1  -5  -6  233.56   18.92
  -1   5   5   -8.33    8.67
   1  -5  -5    0.29    6.83
   1  -5  -4   34.45    5.24
   1  -5  -4   38.82    8.03
  -1   5   4   54.87   12.36
  -1   5   3   28.08    9.42
   1  -5  -3   30.88    7.49
   1  -5  -3   25.38    4.86
  -1   5   2 1067.70   39.04
   1  -5  -2 1019.58   28.38
  -1   5   1  636.11   29.77
   1  -5  -1  652.82   22.59
   1  -5  -1  633.49   23.39
  -1   5   0  107.68   12.42
   1  -5   0  100.82   10.94
  -1   5   0  138.39   10.48
   1  -5   1 2008.74   46.83
  -1   5  -1 1922.74   44.21
  -1   5  -1 2037.63   34.01
  -1   5  -2  518.29   21.14
   1  -5   2  527.09   25.63
  -1   5  -2  496.99   15.09
  -1   5  -3  731.48   16.22
  -1   5  -3  697.69   22.71
  -1   5  -4  352.79   15.90
   1  -5   4  365.70   22.46
  -1   5  -4  357.72   11.17
  -1   5  -5   10.75    4.35
  -1   5  -5    6.06    2.49
   1  -5   5    5.49    5.85
  -1   5  -6  176.05   12.92
  -1   5  -6  128.10    9.08
   1  -5   6  174.42   17.16
   1  -5   7  558.75   21.94
  -1   5  -7  603.36   19.52
  -1   5  -8    1.89    4.22
   1  -5   8    5.64    5.09
  -1   5  -9  787.22   26.35
   1  -5   9  744.85   29.50
   1  -5   9  821.18   32.63
  -1   5 -10   16.26    6.67
   1  -5  10    6.90    5.60
   1  -5  10    2.40    6.21
   1  -5  11  108.36   12.26
  -1   5 -11  105.99   12.57
   1  -5  11  124.79   14.44
   1  -5  12    9.41    7.49
  -1   5 -12   12.38    7.83
   1  -5  12    8.40    6.13
  -1   5 -13   54.18   11.82
   1  -5  13   38.47   10.49
  -1   5 -14    8.13    8.89
   1  -5  14    7.47    9.08
  -1   4  11   25.14   12.98
   1  -4 -11   28.46   14.09
  -1   4  10   12.23   14.11
   1  -4 -10    8.82   10.50
   1  -4  -9  265.35   24.07
  -1   4   9  265.16   29.72
   1  -4  -8  289.05   23.13
  -1   4   8  263.46   25.91
   1  -4  -7   33.33    9.29
  -1   4   7   35.50   10.92
  -1   4   6  512.95   31.01
   1  -4  -6  481.84   26.01
   1  -4  -5   81.16   10.19
   1  -4  -5   96.35    5.72
  -1   4   5   95.20   14.16
   1  -4  -4  230.74   15.51
   1  -4  -4  233.88    9.68
  -1   4   4  240.23   19.21
  -1   4   3   -4.01    6.45
   1  -4  -3   -2.46    4.77
   1  -4  -3    3.13    2.95
  -1   4   2  340.01   20.99
   1  -4  -2  374.82   16.99
   1  -4  -2  351.96   14.30
   1  -4  -1   98.06    8.71
  -1   4   1  115.96   12.63
  -1   4   0 1019.44   23.04
   1  -4   0 1037.35   28.09
  -1   4   0 1027.28   31.38
  -1   4  -1  981.61   27.43
  -1   4  -1 1051.58   20.22
   1  -4   1 1020.08   29.34
  -1   4  -2 1602.97   21.42
  -1   4  -2 1640.98   31.09
  -1   4  -3  653.19   12.56
  -1   4  -3  623.16   18.66
  -1   4  -4 1606.45   21.68
  -1   4  -4 1624.00   31.18
   1  -4   5   21.45    6.25
  -1   4  -5   22.51    3.90
   1  -4   5   10.50    3.59
   1  -4   6  222.91   15.66
  -1   4  -6  198.95   10.44
   1  -4   7  129.34   10.75
  -1   4  -7  108.06    8.64
   1  -4   7  103.59   11.58
   1  -4   8  314.97   18.21
   1  -4   8  370.49   19.59
  -1   4  -8  319.40   15.53
   1  -4   9  576.41   23.81
   1  -4   9  552.60   24.98
  -1   4  -9  610.47   22.96
   1  -4  10   91.12   11.56
  -1   4 -10   95.42   11.03
   1  -4  10  101.42   10.58
  -1   4 -11   52.74   10.30
   1  -4  11   47.17   10.83
   1  -4  11   39.59    8.00
  -1   4 -12   60.03   10.41
   1  -4  12   69.46   13.46
   1  -4  13   22.32    9.82
  -1   4 -13   31.94   10.30
  -1   4 -14   18.08    8.41
   1  -4  14   12.51   11.82
   1  -3 -12   12.13   13.46
  -1   3  12   32.04   15.06
   1  -3 -11    7.45    9.34
  -1   3  11   -6.59   10.57
  -1   3  10    1.29   11.08
   1  -3 -10   -1.16    8.95
   1  -3  -9   49.00   11.84
  -1   3   9   57.28   14.51
  -1   3   8  507.66   32.85
   1  -3  -8  534.65   28.54
   1  -3  -7   88.27   12.54
  -1   3   7   76.33   13.07
  -1   3   6  541.02   28.86
   1  -3  -6  485.37   24.03
  -1   3   5  867.84   33.85
   1  -3  -5  784.50   12.60
   1  -3  -5  878.21   28.06
   1  -3  -4    7.16    2.02
  -1   3   4    6.92    5.81
   1  -3  -4    3.43    3.93
   1  -3  -3  975.05   17.77
  -1   3   3  993.86   32.86
   1  -3  -3  964.18   25.60
   1  -3  -2  227.78    9.99
   1  -3  -2  217.62   11.04
  -1   3   2  214.85   15.01
  -1   3   1  507.29   21.74
   1  -3  -1  494.11   14.87
  -1   3   0 2535.18   42.65
   1  -3   0 2535.12   36.31
   1  -3   0 2472.75   28.78
  -1   3  -1  356.40   13.55
  -1   3  -1  329.34    8.34
  -1   3  -2 2273.00   17.69
  -1   3  -2 2260.90   31.17
  -1   3  -3 1366.27   16.15
  -1   3  -3 1297.29   24.47
   1  -3   3 1327.41   30.56
  -1   3  -4   65.26    4.79
   1  -3   4   75.39    6.30
   1  -3   4   78.08    7.99
   1  -3   5   13.02    3.90
   1  -3   5   10.31    4.01
  -1   3  -5   10.60    2.96
   1  -3   6  191.81   12.28
  -1   3  -6  224.93   11.01
   1  -3   6  192.73   12.15
   1  -3   7    3.92    5.32
  -1   3  -7    3.49    4.24
   1  -3   7   -2.44    3.96
   1  -3   8  432.28   20.62
   1  -3   8  467.16   18.26
  -1   3  -8  473.30   19.17
   1  -3   9   45.99    6.92
   1  -3   9   36.62    7.82
   1  -3  10  325.00   21.24
   1  -3  10  354.14   15.52
  -1   3 -11  378.33   22.37
   1  -3  11  304.14   22.01
   1  -3  12   27.72   10.66
  -1   3 -12   26.36    8.79
   1  -3  13   -1.71    7.93
  -1   3 -13   -6.12    7.67
   1  -3  14   -1.87    9.88
  -1   3 -14    9.11   10.08
   1  -2 -13   18.23   11.95
  -1   2  13   24.29   14.64
   1  -2 -12   98.34   17.63
  -1   2  12   81.11   18.67
  -1   2  11    1.67   11.74
   1  -2 -11    7.69    9.70
  -1   2  10    8.40    9.28
   1  -2 -10  -17.94   10.25
  -1   2   9   -5.08    8.71
   1  -2  -9   29.95    9.76
   1  -2  -8  177.82   15.81
  -1   2   8  156.50   18.90
  -1   2   7  586.68   30.14
   1  -2  -7  559.48   25.17
   1  -2  -6    5.69    4.67
  -1   2   6    8.62    5.96
  -1   2   5 1229.56   36.45
   1  -2  -5 1178.46   30.53
  -1   2   4  363.96   19.14
   1  -2  -4  361.88    8.23
   1  -2  -3 1883.35   19.92
  -1   2   3 1881.60   39.59
   1  -2  -2  360.82    9.33
  -1   2   2  357.65   16.48
   1  -2  -1 1056.16   17.06
   1  -2  -1 1060.03   16.55
   1  -2   0   90.78    3.77
   1  -2   0   87.46    5.52
  -1   2   0   85.15    7.12
  -1   2  -1 2743.48   30.31
   1  -2   1 2745.07   31.70
   1  -2   2  159.51    8.01
  -1   2  -2  156.16    7.60
  -1   2  -2  158.08    4.15
  -1   2  -3 3215.21   26.27
   1  -2   3 3207.76   37.17
   1  -2   3 3241.78   36.06
  -1   2  -4  637.03   15.00
   1  -2   4  649.44   17.31
   1  -2   5    8.56    3.25
  -1   2  -5   11.39    3.48
   1  -2   5   12.71    3.39
  -1   2  -6   44.38    5.82
   1  -2   6   38.00    6.12
   1  -2   6   39.76    4.88
  -1   2  -7  226.33   12.89
   1  -2   7  226.89   10.51
   1  -2   7  191.93   13.88
   1  -2   8  125.24   12.77
  -1   2  -8  126.19   10.70
   1  -2   8  126.83    7.93
   1  -2   9  866.27   33.10
   1  -2   9  864.99   19.63
  -1   2  -9  921.18   30.28
   1  -2  10  144.88   15.50
  -1   2 -10  147.49   13.83
   1  -2  11  200.47   19.73
  -1   2 -11  266.01   19.92
   1  -2  12   91.67   15.68
  -1   2 -12   76.88   13.08
  -1   2 -13   56.02   12.16
   1  -2  13   63.31   14.42
  -1   2 -14   24.01   10.25
   1  -2  14   15.74   11.76
  -1   1  13   40.72   14.91
   1  -1 -13   52.41   14.64
   1  -1 -12   99.15   15.88
  -1   1  12  117.57   19.50
  -1   1  11    3.48   10.57
   1  -1 -11   21.82   10.16
   1  -1 -10   89.81   13.38
  -1   1  10  104.22   14.84
   1  -1  -9   -1.23    6.49
  -1   1   9    2.47    6.91
   1  -1  -8    1.89    5.59
  -1   1   8   10.31    7.66
   1  -1  -7  231.31   15.03
  -1   1   7  235.69   18.61
   1  -1  -6  226.09   14.12
  -1   1   6  228.53    7.81
  -1   1   6  243.60   16.42
  -1   1   5  158.48    6.16
  -1   1   5  167.92   12.37
   1  -1  -5  164.70   11.10
   1  -1  -4  338.44   13.47
  -1   1   4  331.87   15.63
  -1   1   4  318.44    8.56
   1  -1  -3   37.33    2.66
  -1   1   3   35.44    5.26
   1  -1  -3   42.09    4.67
   1  -1  -2 1447.14   15.39
  -1   1   2 1465.59   27.13
   1  -1  -2 1417.05   20.09
   1  -1  -1 1265.06   14.56
  -1   1   1 1233.62   23.57
   1  -1   0 2453.24   21.39
  -1   1   0 2472.66   24.26
   1  -1   1  247.16    7.39
   1  -1   1  221.79    6.80
   1  -1   2 1565.59   18.72
  -1   1  -2 1571.12   17.56
   1  -1   2 1557.64   21.99
   1  -1   3 1657.58   20.04
   1  -1   3 1716.60   25.86
  -1   1  -4 1653.35   25.50
   1  -1   4 1703.70   30.36
   1  -1   4 1716.47   21.07
   1  -1   5   59.64    7.02
   1  -1   5   61.15    4.39
  -1   1  -5   69.81    6.78
   1  -1   6   56.64    7.57
  -1   1  -6   53.80    6.76
   1  -1   6   53.70    4.14
   1  -1   7   50.88    4.08
  -1   1  -7   45.89    7.14
   1  -1   7   48.38    7.98
   1  -1   8   73.89   10.17
  -1   1  -8   68.88    9.14
  -1   1  -9  691.52   27.91
   1  -1   9  672.65   29.74
  -1   1 -10   90.45   11.85
   1  -1  10   85.45   12.85
  -1   1 -11   92.22   13.01
   1  -1  11  114.67   15.42
   1  -1  12  264.05   25.90
  -1   1 -12  299.80   23.01
  -1   1 -13   -0.16    9.30
   1  -1  13    4.39   10.45
  -1   0  14   77.82   17.90
   1   0 -14  112.80   19.24
  -1   0  13   -5.09   11.12
   1   0 -13    4.81    9.45
   1   0 -12   27.69    9.99
  -1   0  12   17.37   11.65
   1   0 -11  161.53   17.66
  -1   0  11  150.65   18.61
  -1   0  10   47.22   10.26
   1   0 -10   58.23   11.44
   1   0  -9  129.73   13.14
  -1   0   9  125.05   14.23
   1   0  -8   28.90    7.31
  -1   0   8   44.48    8.25
  -1   0   7   42.70    6.26
   1   0  -7   22.85    6.02
  -1   0   7   28.29    6.83
   1   0  -6  688.46   21.76
  -1   0   6  704.50   19.05
  -1   0   6  714.19   24.78
  -1   0   5  543.36   19.90
   1   0  -5  520.02   17.18
  -1   0   5  553.84   14.75
  -1   0   4 3136.96   40.25
  -1   0   4 3047.64   30.73
  -1   0   3 5139.20   35.73
   1   0  -3 5170.96   41.10
  -1   0   3 5082.42   44.83
  -1   0   2   78.74    5.05
   1   0  -2   73.10    4.28
   1   0  -1 2163.83   17.65
  -1   0   1 2116.66   21.05
   1   0  -1 2148.79   18.41
   1   0  -1 2112.49   21.11
   1   0   0  367.21    6.36
  -1   0   0  359.87    6.46
   1   0   0  360.54    7.54
   1   0   0  370.98    7.54
   1   0   1   71.35    3.51
   1   0   1   68.53    4.43
   1   0   2 5003.34   41.20
  -1   0  -2 4984.40   42.11
   1   0   2 5054.67   27.54
   1   0   3 1538.13   15.44
   1   0   3 1515.56   26.96
  -1   0  -3 1502.24   25.80
   1   0   4 1325.06   28.81
   1   0   4 1374.88   14.82
  -1   0  -4 1288.06   26.92
   1   0   5  882.62   11.94
   1   0   5  864.36   25.90
   1   0   6  106.08    4.09
   1   0   6   83.00   10.01
  -1   0  -6   79.13    8.39
   1   0   7  151.83   14.78
  -1   0  -7  157.47   12.93
   1   0   8   28.57    7.80
  -1   0  -8   20.61    6.81
  -1   0  -9  146.26   14.90
   1   0   9  116.06   14.49
   1   0  10  313.10   24.94
  -1   0 -10  334.68   22.86
  -1   0 -11   28.47   10.32
   1   0  11   16.21   10.07
   1   0  12  341.64   27.92
  -1   0 -12  344.25   26.02
   1   0  13   20.87   12.71
  -1   0 -13   40.08   14.70
  -1  -1  14   -4.03   10.02
   1   1 -14   -0.71    9.82
   1   1 -13   71.66   13.34
  -1  -1  13   44.58   12.96
   1   1 -12    4.95    8.10
  -1  -1  12    4.72    8.59
  -1  -1  11   52.41   11.66
   1   1 -11   56.59   11.87
   1   1 -10   18.14    7.91
  -1  -1  10   18.17    8.46
   1   1  -9  283.63   17.68
  -1  -1   9  251.99   17.86
  -1  -1   9  244.02   12.62
   1   1  -8  239.51   15.03
  -1  -1   8  234.94   14.26
  -1  -1   8  237.38   15.80
   1   1  -7 2167.99   40.75
  -1  -1   7 2184.91   42.08
   1   1  -6  340.79   14.68
  -1  -1   6  342.51   16.46
  -1  -1   6  332.54   15.03
  -1  -1   5  847.35   22.97
  -1  -1   5  787.49   20.80
   1   1  -5  809.12   19.98
   1   1  -4  107.38    6.77
  -1  -1   4  118.29    7.95
  -1  -1   4   97.56    6.51
  -1  -1   3   71.02    5.50
  -1  -1   3   78.44    4.39
   1   1  -3   68.19    5.05
  -1  -1   2   68.21    5.22
  -1  -1   2   64.85    2.82
   1   1  -2   56.30    3.10
   1   1  -1  119.81    5.38
  -1  -1   1  131.33    6.11
  -1  -1   0  237.76    7.75
   1   1   0  239.70    6.16
  -1  -1   0  227.92    6.31
   1   1   0  255.69    9.15
  -1  -1  -1  412.13    9.59
   1   1   1  382.42   12.96
   1   1   1  380.18   10.82
   1   1   2 2215.79   31.19
  -1  -1  -2 2265.43   21.41
   1   1   2 2190.78   35.03
  -1  -1  -3 5443.95   57.91
  -1  -1  -3 5472.11   31.59
   1   1   4   22.39    5.12
  -1  -1  -4   22.63    2.22
  -1  -1  -4   17.05    5.15
  -1  -1  -5 2315.45   44.20
   1   1   5 2273.34   45.57
  -1  -1  -6  946.84   29.85
   1   1   6  959.46   32.59
   1   1   7  148.67   15.70
  -1  -1  -7  163.81   13.34
  -1  -1  -8   55.54   10.62
   1   1   8   64.46   12.22
   1   1   9   64.07   13.32
  -1  -1  -9   75.39   12.16
  -1  -1 -10  170.64   18.39
   1   1  10  167.46   21.52
   1   1  11  -17.08   12.43
  -1  -1 -11   -6.31   10.38
  -1  -1 -12   69.65   15.15
   1   1  12   79.94   18.41
   1   2 -14   29.30   10.60
  -1  -2  14   50.09   14.41
   1   2 -13   41.99   12.02
  -1  -2  13   38.18   10.54
  -1  -2  12   55.99   12.11
   1   2 -12   60.61   11.98
  -1  -2  11   14.23    7.47
   1   2 -11   17.59    7.32
   1   2 -10  312.55   18.86
  -1  -2  10  295.14   19.81
  -1  -2  10  244.94   14.69
  -1  -2   9   62.83    9.14
  -1  -2   9   76.00   10.13
   1   2  -9   81.11    9.75
  -1  -2   8   15.99    5.25
   1   2  -8   25.02    5.47
   1   2  -7 1129.09   28.00
  -1  -2   7 1100.75   28.51
   1   2  -6    1.22    3.17
  -1  -2   6   -0.86    5.51
  -1  -2   6    3.18    2.81
  -1  -2   5 1661.20   26.93
   1   2  -5 1701.78   28.92
  -1  -2   4 8180.55   75.20
   1   2  -4 8091.37   57.03
  -1  -2   4 8207.75   48.93
   1   2  -3  111.11    6.26
  -1  -2   3  120.86    4.73
  -1  -2   3  117.53    8.64
   1   2  -2 4653.45   37.95
   1   2  -2 4608.10   22.45
  -1  -2   2 4633.81   48.91
   1   2  -2 4612.53   23.52
  -1  -2   1  842.27   19.89
   1   2  -1  837.36   17.32
   1   2  -1  848.10   14.25
   1   2   0   19.36    4.24
  -1  -2   0   14.64    3.32
   1   2   0   16.76    2.94
  -1  -2  -1  114.25    7.38
   1   2   1  121.59    9.41
   1   2   2  571.68   20.97
  -1  -2  -2  604.47   15.17
   1   2   2  604.49   19.41
  -1  -2  -3 2807.95   48.11
  -1  -2  -3 2789.38   31.61
  -1  -2  -4  577.24   14.03
  -1  -2  -4  521.09   21.72
   1   2   4  559.69   23.46
  -1  -2  -5 1609.12   40.88
   1   2   5 1605.80   42.21
  -1  -2  -6 1032.39   34.19
   1   2   6 1077.51   36.51
   1   2   7   -1.64    7.51
  -1  -2  -7   -4.65    6.73
  -1  -2  -8  463.27   25.24
   1   2   8  511.92   29.91
  -1  -2  -9  184.53   18.74
   1   2   9  145.76   18.80
  -1  -2 -10   13.50    8.95
   1   2  10    9.58   10.60
  -1  -2 -11   -5.80    9.84
   1   2  11   12.30   12.64
   1   2  12   34.44   13.95
  -1  -2 -12   18.77   12.51
  -1  -3  15   18.54   11.50
   1   3 -15   -6.42   11.06
   1   3 -14  202.48   20.74
  -1  -3  14  227.68   21.76
  -1  -3  13  113.61   15.92
   1   3 -13  120.66   15.66
  -1  -3  12   39.79    8.95
   1   3 -12   76.91   11.97
   1   3 -11  442.08   23.49
  -1  -3  11  414.80   23.44
  -1  -3  11  412.30   20.96
   1   3 -10    1.28    5.30
  -1  -3  10   -3.57    5.61
  -1  -3  10    5.70    5.18
   1   3  -9  106.00   11.00
  -1  -3   9   89.68   10.66
  -1  -3   9   96.35   13.21
  -1  -3   8    4.16    6.19
   1   3  -8    1.81    4.22
  -1  -3   8    4.64    3.95
  -1  -3   7  302.37   14.31
   1   3  -7  307.12   15.15
   1   3  -6 1096.67   25.91
  -1  -3   6 1059.48   23.30
  -1  -3   6 1134.71   37.71
   1   3  -5  284.87   12.01
  -1  -3   5  285.09   10.58
   1   3  -4 9784.76   65.04
  -1  -3   4 9735.74   96.16
  -1  -3   4 9999.00   52.20
   1   3  -3 2387.66   31.20
  -1  -3   3 2396.50   44.44
   1   3  -3 2391.87   23.87
   1   3  -2 2864.22   34.98
   1   3  -2 2807.36   31.98
  -1  -3   2 2928.68   46.42
   1   3  -1 4594.79   48.65
  -1  -3   1 4614.68   56.28
   1   3  -1 4444.99   47.84
   1   3   0 1225.38   26.33
   1   3   0 1248.80   28.56
  -1  -3   0 1262.49   29.06
   1   3   1   52.95    7.66
   1   3   1   66.94    7.46
  -1  -3  -1   68.63    7.36
  -1  -3  -2  552.78   19.96
   1   3   2  572.79   23.35
   1   3   2  601.01   22.17
   1   3   3 1447.82   38.15
  -1  -3  -3 1466.61   38.50
  -1  -3  -4 1440.35   25.38
  -1  -3  -4 1484.69   40.51
   1   3   5   45.46   10.61
  -1  -3  -5   49.79    9.79
   1   3   6 1014.69   38.39
  -1  -3  -6  882.25   35.16
  -1  -3  -7  359.93   23.51
   1   3   7  352.25   24.58
  -1  -3  -8  197.23   17.38
   1   3   8  223.09   22.94
   1   3   9  138.53   21.26
  -1  -3  -9  176.21   18.52
   1   3  10   -4.43   11.79
  -1  -3 -10   -7.98   10.78
   1   3  11   -0.47   12.19
  -1  -3 -11   21.44   12.81
   1   4 -15    6.91   10.11
  -1  -4  15   -2.86    8.95
   1   4 -14  102.31   15.72
  -1  -4  14   88.28   14.18
   1   4 -13  272.35   20.81
  -1  -4  13  235.73   20.12
   1   4 -12   53.43   10.56
  -1  -4  12   32.28    7.75
  -1  -4  12   61.45   10.87
  -1  -4  11 1200.71   40.60
  -1  -4  11 1211.36   37.41
   1   4 -11 1290.37   39.08
   1   4 -10  292.37   18.33
  -1  -4  10  278.32   21.30
  -1  -4  10  290.59   17.30
  -1  -4   9  313.81   17.41
   1   4  -9  357.61   18.81
  -1  -4   9  306.10   22.93
   1   4  -8  698.57   24.21
  -1  -4   8  668.28   34.23
  -1  -4   7   59.81    6.60
   1   4  -7   66.11    7.43
   1   4  -6  458.23   16.84
  -1  -4   6  449.82   15.24
   1   4  -5  159.25    8.58
   1   4  -5  164.49    9.94
   1   4  -4 2321.11   34.71
  -1  -4   4 2421.56   54.20
  -1  -4   3 3341.63   60.46
   1   4  -3 3224.48   40.96
  -1  -4   2  266.52   16.99
   1   4  -2  245.89   12.21
   1   4  -2  225.13   12.24
   1   4  -1 4133.44   55.62
  -1  -4   1 4302.22   65.15
   1   4  -1 4220.21   54.51
   1   4   0  860.02   25.96
   1   4   0  866.61   26.31
  -1  -4   0  940.64   30.28
   1   4   1 1409.86   36.04
   1   4   1 1376.51   37.29
   1   4   2  914.80   30.81
   1   4   2  863.04   32.18
  -1  -4  -3  132.83   13.55
   1   4   3  123.67   13.21
  -1  -4  -3  127.65   10.61
  -1  -4  -4  128.10   14.02
   1   4   4  145.24   15.43
  -1  -4  -4  103.65    8.31
   1   4   5   13.78    9.01
  -1  -4  -5    3.35    7.22
  -1  -4  -6  561.14   30.35
   1   4   6  552.89   32.75
  -1  -4  -7  372.05   26.26
   1   4   7  467.40   30.47
   1   4   8    3.39    9.44
  -1  -4  -8   22.67   10.50
  -1  -4  -9  127.33   18.63
   1   4   9  121.22   20.46
   1   4  10   31.71   14.41
  -1  -4 -10    0.07   10.92
   1   5 -15  -12.72   10.32
  -1  -5  15   -0.25    8.73
  -1  -5  14    2.76    7.77
   1   5 -14   46.22   12.19
  -1  -5  13  174.03   17.02
  -1  -5  13  208.85   19.46
   1   5 -13  207.44   18.70
  -1  -5  12    5.00    6.96
   1   5 -12   -0.53    7.25
  -1  -5  12    9.79    6.92
   1   5 -11  832.87   30.87
  -1  -5  11  789.66   30.28
  -1  -5  11  791.51   36.30
  -1  -5  10 1437.35   37.41
   1   5 -10 1527.41   39.27
  -1  -5  10 1413.24   49.43
   1   5  -9   34.48    7.00
  -1  -5   9   20.04   10.46
  -1  -5   9   17.68    5.87
  -1  -5   8 1806.37   35.63
   1   5  -8 1867.44   39.53
  -1  -5   8 1833.96   57.80
   1   5  -7  727.24   23.37
  -1  -5   7  689.58   36.10
  -1  -5   6   11.83    8.40
   1   5  -6   11.69    4.51
   1   5  -6    7.66    3.52
   1   5  -5  128.22    9.69
   1   5  -5  135.08    8.35
  -1  -5   5  136.94   17.46
   1   5  -4  450.33   15.72
   1   5  -4  458.24   17.38
   1   5  -3 4325.90   54.91
   1   5  -3 4453.37   55.00
   1   5  -2  940.12   27.43
   1   5  -2  988.06   29.18
   1   5  -1 1907.79   42.70
   1   5  -1 1843.82   41.22
   1   5   0 2776.32   53.75
   1   5   0 2788.14   52.74
   1   5   1   13.30    6.61
   1   5   1   12.67    6.82
  -1  -5  -1   30.31    7.75
   1   5   2  326.25   22.06
  -1  -5  -2  316.41   18.53
   1   5   2  298.54   20.77
  -1  -5  -3   86.38   12.95
  -1  -5  -3   65.61    9.01
   1   5   3  101.21   13.75
  -1  -5  -4   -4.89    4.23
   1   5   4   11.12    8.11
  -1  -5  -4    3.06    6.89
   1   5   5   10.04    8.35
  -1  -5  -5   24.76   10.23
   1   5   6   51.58   14.03
  -1  -5  -6   19.33    9.44
  -1  -5  -7   79.34   13.78
   1   5   7   93.06   17.00
   1   5   8   28.18   12.14
  -1  -5  -8   34.01   12.57
  -1  -5  -9   30.95   14.47
   1   5   9   33.94   16.12
   1   6 -15   41.36   12.77
  -1  -6  15   44.10   12.58
   1   6 -14   14.92    8.60
  -1  -6  14    3.83    7.40
  -1  -6  13   60.22   10.83
   1   6 -13   82.27   13.30
  -1  -6  13   66.32   14.05
  -1  -6  12   97.34   12.98
  -1  -6  12  118.89   17.05
   1   6 -12   82.55   12.32
  -1  -6  11   79.63   10.78
  -1  -6  11   64.72   13.02
   1   6 -11   74.69   10.48
   1   6 -10 1772.02   44.01
  -1  -6  10 1804.16   40.83
   1   6  -9  434.54   21.02
  -1  -6   9  430.32   30.41
   1   6  -8 1145.45   32.27
   1   6  -8 1178.69   30.19
   1   6  -7 1520.39   35.65
   1   6  -7 1533.58   32.63
  -1  -6   7 1425.88   52.35
   1   6  -6   25.20    5.19
  -1  -6   6   23.65   10.46
   1   6  -6   29.70    6.64
   1   6  -5  290.93   15.25
   1   6  -5  284.15   14.16
  -1  -6   5  318.42   24.36
  -1  -6   4   49.34   10.79
   1   6  -4   56.74    7.65
   1   6  -4   60.77    7.73
   1   6  -3  466.30   21.30
   1   6  -3  434.11   19.51
  -1  -6   3  494.78   29.69
   1   6  -2  461.88   23.19
   1   6  -2  413.75   19.97
  -1  -6   2  408.95   25.99
   1   6  -1  171.79   14.74
  -1  -6   1  162.63   17.12
   1   6  -1  150.16   13.32
   1   6   0 1288.73   40.79
  -1  -6   0 1279.99   41.21
   1   6   0 1305.74   41.00
   1   6   1  299.50   21.76
   1   6   1  305.00   21.48
  -1  -6  -1  261.47   18.24
   1   6   2  218.84   20.22
  -1  -6  -2  188.79   15.25
   1   6   2  209.95   18.51
  -1  -6  -3  165.03   17.40
  -1  -6  -3  141.03   12.50
   1   6   3  165.89   18.39
  -1  -6  -4   43.55   11.02
   1   6   4   45.10   12.72
  -1  -6  -5   21.39    9.80
   1   6   5    6.90   11.75
   1   6   6   40.11   16.13
  -1  -6  -6   16.85   11.04
   1   6   7    0.51   12.86
  -1  -6  -7    8.99   10.28
   1   6   8   45.26   16.70
  -1  -6  -8   36.49   12.88
   1   7 -15   81.92   15.05
  -1  -7  15   73.58   13.75
  -1  -7  14   75.28   12.98
  -1  -7  14   83.83   17.51
   1   7 -14  101.15   15.18
  -1  -7  13    8.72    6.65
  -1  -7  13   15.31   10.99
   1   7 -13   18.58   10.09
  -1  -7  12   17.07   10.82
   1   7 -12   29.74   10.33
  -1  -7  12    8.61    6.53
   1   7 -11    5.84    6.76
  -1  -7  11   17.65    9.92
   1   7 -11    8.81    8.08
   1   7 -10  827.80   30.95
  -1  -7  10  769.46   40.80
   1   7 -10  790.04   29.90
   1   7  -9  937.58   32.25
   1   7  -9  972.28   31.23
  -1  -7   9  882.87   42.89
  -1  -7   8   16.20    8.76
   1   7  -8   12.79    5.80
   1   7  -8   21.07    5.42
   1   7  -7 1554.63   35.45
   1   7  -7 1618.42   38.99
  -1  -7   7 1527.72   55.43
   1   7  -6  240.71   15.24
  -1  -7   6  219.48   22.26
   1   7  -6  237.18   14.12
   1   7  -5   99.11   10.40
   1   7  -5  111.40   10.90
  -1  -7   5  113.20   16.55
   1   7  -4  121.56   11.46
   1   7  -4  131.32   12.76
  -1  -7   4   96.03   13.48
   1   7  -3   33.85    7.43
   1   7  -3   27.07    7.77
  -1  -7   3   28.80   10.69
   1   7  -2   44.80    9.19
  -1  -7   2   44.03   12.20
   1   7  -2   36.36    8.89
   1   7  -1  100.65   11.75
   1   7  -1  108.63   13.84
  -1  -7   1   71.82   13.11
   1   7   0  167.19   17.11
   1   7   0  171.99   16.53
  -1  -7   0  161.94   16.50
  -1  -7  -1  649.65   30.24
   1   7   1  732.42   35.01
   1   7   1  645.54   34.36
  -1  -7  -2   24.06    8.53
   1   7   2    7.29    8.28
  -1  -7  -3   83.70   14.06
   1   7   3   80.24   14.39
  -1  -7  -3   95.86   12.37
  -1  -7  -4   22.99   10.30
   1   7   4    6.51   10.33
   1   7   5   46.38   14.67
  -1  -7  -5   25.04   11.60
  -1  -7  -6   -0.61   11.03
   1   7   6   23.02   15.44
   1   7   7   17.56   13.66
  -1  -7  -7   37.80   14.96
   1   8 -14  216.98   20.50
  -1  -8  14  221.76   24.95
   1   8 -13   54.16   11.26
   1   8 -13   64.02   13.18
  -1  -8  13   64.92   15.26
  -1  -8  12    5.18   11.61
   1   8 -12    2.80    7.23
   1   8 -12    9.88    7.97
   1   8 -11    5.01    6.43
   1   8 -11    8.67    8.47
  -1  -8  11    2.10    9.68
   1   8 -10   68.01    9.57
   1   8 -10   71.22   11.82
  -1  -8  10   51.17   13.42
  -1  -8   9  785.01   42.09
   1   8  -9  841.69   29.49
   1   8  -9  805.50   31.08
   1   8  -8  323.98   18.12
  -1  -8   8  285.56   25.79
   1   8  -8  328.22   20.02
  -1  -8   7  575.73   34.68
   1   8  -7  612.48   25.23
   1   8  -7  627.80   26.02
   1   8  -6 1274.01   37.01
   1   8  -6 1317.60   37.39
  -1  -8   6 1208.19   49.56
   1   8  -5   16.73    6.54
   1   8  -5   28.04    8.57
  -1  -8   5   18.16    9.94
   1   8  -4  176.36   15.49
  -1  -8   4  147.87   18.03
   1   8  -4  197.19   17.14
   1   8  -3   56.28   10.30
  -1  -8   3   53.43   12.00
   1   8  -3   63.05   11.28
   1   8  -2   34.63   10.08
   1   8  -2   24.73    7.78
  -1  -8   2   39.28   10.55
  -1  -8   1  133.95   16.13
   1   8  -1  159.39   16.77
   1   8  -1  135.93   16.86
   1   8   0   47.44   11.27
   1   8   0   48.43   11.48
   1   8   1   97.38   15.88
  -1  -8  -1   66.60   11.24
   1   8   1  104.69   15.57
  -1  -8  -2   42.66   12.22
   1   8   2   48.52   14.09
  -1  -8  -2   40.85    9.96
   1   8   3   -2.03   10.64
  -1  -8  -3    5.59    8.66
   1   8   4   15.51   12.74
  -1  -8  -4   45.76   14.02
   1   8   5   -3.05   12.33
  -1  -8  -5    2.77   10.32
   1   8   6   10.81   13.34
  -1  -8  -6   16.66   12.39
  -1  -9  14   85.97   18.80
   1   9 -14  101.91   15.84
   1   9 -13  150.66   18.25
  -1  -9  13  156.14   22.59
  -1  -9  12    6.09   10.44
   1   9 -12   21.21    9.73
   1   9 -11   36.13   10.71
   1   9 -11   44.96    9.67
  -1  -9  10  113.64   17.72
   1   9 -10  115.72   13.10
   1   9 -10  115.39   13.90
   1   9  -9    0.78    6.78
   1   9  -9    4.24    6.57
  -1  -9   9   15.20   10.33
  -1  -9   8  123.08   19.32
   1   9  -8  145.66   14.28
   1   9  -8  162.14   15.33
   1   9  -7    2.54    6.80
   1   9  -7    0.07    6.49
  -1  -9   7  -15.89   11.16
   1   9  -6  572.36   27.05
   1   9  -6  564.86   27.22
  -1  -9   6  494.17   33.03
   1   9  -5  117.03   13.71
  -1  -9   5   94.33   16.08
   1   9  -5  146.76   16.11
   1   9  -4  116.12   14.54
   1   9  -4  127.00   15.15
  -1  -9   4   98.15   15.80
   1   9  -3   29.85   11.00
  -1  -9   3   10.34    8.29
  -1  -9   2   18.62    8.86
   1   9  -2   33.94   11.68
   1   9  -2   35.18   11.16
  -1  -9   1    7.88    7.71
   1   9  -1   -8.17    9.12
   1   9  -1    9.58    8.40
   1   9   0  148.94   18.98
  -1  -9   0  120.62   16.64
  -1  -9  -1   45.13   11.46
   1   9   1   33.42   12.05
  -1  -9  -2  109.35   18.48
   1   9   2   52.52   14.68
  -1  -9  -3   18.04   10.17
   1   9   3   38.39   14.45
   1   9   4    1.04   12.22
  -1  -9  -4   12.52   11.31
  -1 -10  13  417.66   35.64
   1  10 -13  476.28   31.11
  -1 -10  12  146.96   22.31
   1  10 -12  170.61   19.09
  -1 -10  11   -0.14   11.97
   1  10 -11    3.65    8.81
  -1 -10  10  -13.61   11.91
   1  10 -10   -4.67    8.14
   1  10  -9   18.22    8.58
  -1 -10   9    9.71   12.11
  -1 -10   8   62.49   13.96
   1  10  -8   83.00   13.24
   1  10  -7  237.11   19.00
   1  10  -7  220.91   19.77
  -1 -10   6   17.03    9.59
   1  10  -6   18.87    9.65
   1  10  -6   20.87    8.11
   1  10  -5  185.66   18.18
   1  10  -5  208.94   20.98
  -1 -10   5  191.52   20.49
  -1 -10   4    4.52    8.43
   1  10  -4   11.85   10.32
   1  10  -4    3.37    7.05
  -1 -10   3   75.42   13.77
   1  10  -3   42.63   11.25
   1  10  -3   66.51   14.66
  -1 -10   2    2.50    8.06
   1  10  -2   -6.40    8.66
   1  10  -2    9.73    8.45
  -1 -10   1   55.06   12.53
   1  10  -1   87.03   15.32
   1  10  -1   60.07   14.46
   1  10   0   34.08   12.52
  -1 -10   0   31.96   11.13
   1  10   0   19.94   11.96
  -1 -10  -1  104.66   17.48
   1  10   1  126.87   20.91
   1  10   2   13.16   13.93
  -1 -10  -2   27.11   11.78
  -1 -10  -3   23.62   11.89
   1  10   3   27.12   15.84
  -1 -11  12   90.83   19.39
  -1 -11  11    3.22   11.53
  -1 -11  10   72.75   19.24
   1  11 -10   37.75   10.88
  -1 -11   9   61.65   15.76
   1  11  -9   53.93   11.96
   1  11  -8   37.34   11.46
  -1 -11   8   33.40   13.87
   1  11  -7  107.40   14.99
  -1 -11   7  102.76   18.55
   1  11  -6  174.18   18.43
  -1 -11   6  136.46   20.21
  -1 -11   5   -4.88    8.95
   1  11  -5   11.19    9.16
   1  11  -4   92.36   15.30
  -1 -11   4   83.22   15.71
   1  11  -3    3.52    9.19
  -1 -11   3    0.98    9.20
   1  11  -3   16.26   12.15
   1  11  -2    2.38    9.61
  -1 -11   2   19.65   11.38
   1  11  -2   13.76   10.05
   1  11  -1   18.04   12.46
   1  11  -1   21.66   12.77
  -1 -11   1   16.66   10.79
  -1 -11   0   11.61   10.00
   1  11   0  -10.23   11.84
  -1 -12  10   46.72   17.97
  -1 -12   9   11.87   12.43
  -1 -12   8   67.47   16.64
  -1 -12   7    9.23   11.39
   1  12  -6  138.21   17.94
  -1 -12   6  114.44   20.00
   1  12  -5   48.92   12.37
  -1 -12   5   27.67   14.53
   1  12  -4   11.17   11.44
  -1 -12   4   40.32   14.98
   1  12  -3   -4.52   12.43
  -1 -12   3   18.64   10.85
  -2  12   0   -2.58   13.16
   2 -12   0    9.00   10.28
  -2  12  -1   89.23   19.77
   2 -12   1   83.14   17.09
  -2  12  -2    5.01   12.82
   2 -12   2  -13.98   11.92
   2 -12   3    5.26   12.05
  -2  12  -3   31.38   16.10
   2 -12   4   21.22   13.07
  -2  12  -4   20.99   14.54
  -2  12  -5   -5.39   11.83
   2 -12   5   -6.77   11.13
  -2  12  -6  101.00   20.74
   2 -12   6   50.12   16.01
   2 -12   7   17.08   12.44
  -2  12  -7   17.58   14.22
   2 -12   8   28.62   14.71
  -2  12  -8   86.94   18.87
   2 -12   9  105.06   22.13
  -2  12  -9  163.96   23.07
   2 -12  10   -5.14   15.18
  -2  12 -10  -19.77   14.86
  -2  11   2   11.81   13.43
  -2  11   1  166.18   26.50
   2 -11  -1  171.35   20.48
   2 -11   0   28.38   12.27
  -2  11   0   13.64   12.76
  -2  11  -1   42.51   14.59
   2 -11   1   50.90   14.04
   2 -11   2  136.19   20.92
  -2  11  -2  156.03   23.01
   2 -11   3   -6.60   10.59
  -2  11  -3   -4.83   13.16
   2 -11   4   19.20   12.73
  -2  11  -4    5.56   11.53
  -2  11  -5   12.87   10.88
   2 -11   5    8.14   11.55
   2 -11   6   16.62   13.73
  -2  11  -6  -14.31   13.03
   2 -11   7   91.16   18.60
  -2  11  -7  123.15   19.69
  -2  11  -8   57.34   15.29
   2 -11   8   63.02   17.02
   2 -11   9  130.49   22.90
  -2  11  -9  131.77   19.21
   2 -11  10   84.68   21.30
  -2  11 -10  158.34   20.96
  -2  11 -11    6.45   10.54
   2 -11  11    7.15   13.99
   2 -10  -4    2.44    9.65
  -2  10   4   -0.34   14.03
  -2  10   3   18.94   13.52
   2 -10  -3    8.54    8.75
   2 -10  -2  -30.02   10.87
   2 -10  -2    4.12    8.08
  -2  10   2   -3.85   12.32
   2 -10  -1   22.94    9.29
   2 -10  -1    0.79    8.52
  -2  10   1   26.29   14.40
   2 -10   0  103.84   15.34
   2 -10   0   85.73   12.66
  -2  10  -1  -17.93   13.16
   2 -10   1   -9.28   10.57
  -2  10  -2  246.04   26.91
   2 -10   2  193.15   21.70
   2 -10   3   26.57   11.98
  -2  10  -3   47.60   12.24
   2 -10   4   14.72   11.12
  -2  10  -4   29.55   11.44
  -2  10  -5   41.94   12.86
   2 -10   5   24.92   12.14
  -2  10  -6  219.05   21.71
   2 -10   6  174.71   22.13
   2 -10   7   19.78   12.45
  -2  10  -7   14.56    8.42
  -2  10  -8  375.37   27.49
   2 -10   8  312.33   30.60
   2 -10   9    5.62   11.00
  -2  10  -9   22.76   11.38
  -2  10 -10  139.30   19.38
   2 -10  10  118.83   20.88
  -2  10 -11   38.03   13.00
   2 -10  11   36.68   15.32
   2 -10  12    5.97   10.47
  -2  10 -12   17.68   12.21
   2  -9  -6    6.41   11.47
  -2   9   6  -23.32   17.20
   2  -9  -5   31.70   12.19
  -2   9   5   18.68   14.88
   2  -9  -4   -8.77    9.15
  -2   9   4    2.31   12.84
  -2   9   3   28.34   15.50
   2  -9  -3   52.11   11.37
  -2   9   2   26.86   11.64
   2  -9  -2   34.98    9.92
   2  -9  -2   23.25    8.79
   2  -9  -1   93.67   13.96
   2  -9  -1   94.86   14.40
  -2   9   1  120.97   18.74
  -2   9   0   35.31   13.59
   2  -9   0   19.50    7.87
   2  -9   0   31.31   10.08
   2  -9   1   63.06    9.11
   2  -9   1   62.85   13.16
  -2   9  -1   43.27   13.09
   2  -9   2   23.18   10.64
   2  -9   2   32.97    7.29
  -2   9  -3  178.57   20.40
   2  -9   3  154.23   20.07
   2  -9   4   11.44    9.82
  -2   9  -4    4.40    8.64
   2  -9   5   20.53   11.29
  -2   9  -5   18.43   10.16
   2  -9   6  157.31   21.95
  -2   9  -6  237.46   20.88
   2  -9   7    5.03   10.17
  -2   9  -7    7.32    7.24
  -2   9  -8  229.07   20.78
   2  -9   8  217.80   25.37
  -2   9  -9  700.34   35.84
   2  -9   9  630.79   39.00
   2  -9  10    0.60   10.56
  -2   9 -10   18.46   10.14
  -2   9 -11  298.13   25.12
   2  -9  11  244.84   25.93
  -2   9 -12   45.43   12.92
   2  -9  12   33.46   13.32
   2  -9  13   11.93   11.55
  -2   9 -13   10.25   10.90
   2  -8  -7   68.54   16.09
  -2   8   7   11.65   16.71
  -2   8   6   18.14   13.51
   2  -8  -6   25.38   12.08
   2  -8  -5   66.67   14.59
  -2   8   5   98.11   18.23
   2  -8  -4   72.15   13.24
  -2   8   4   72.90   17.58
   2  -8  -3   -4.48    7.83
   2  -8  -3    6.88    6.88
   2  -8  -2    1.82    6.46
   2  -8  -2   13.51    7.13
  -2   8   1  200.65   22.54
   2  -8  -1  191.95   16.20
   2  -8  -1  183.20   17.80
   2  -8   0   26.16    8.92
   2  -8   0   18.79    7.70
  -2   8   0   19.17   10.57
  -2   8  -1  309.59   25.08
   2  -8   1  244.41   16.10
   2  -8   1  294.00   22.18
  -2   8  -2  480.26   28.94
   2  -8   2  494.50   20.26
   2  -8   2  467.28   29.27
   2  -8   3   16.84    9.08
  -2   8  -3   11.72    5.14
  -2   8  -3    1.11    7.36
   2  -8   4  130.99   18.47
  -2   8  -4  143.75   16.15
  -2   8  -5    8.39    7.83
   2  -8   5   -1.68    8.21
  -2   8  -6   79.22   12.42
   2  -8   6  100.38   15.58
   2  -8   7  202.94   21.85
  -2   8  -7  191.42   17.59
   2  -8   8   13.56    9.61
  -2   8  -8   21.24    8.94
   2  -8   9 1436.87   53.92
  -2   8  -9 1495.20   48.95
   2  -8  10  166.61   21.05
  -2   8 -10  223.59   20.16
  -2   8 -11  245.98   23.02
   2  -8  11  269.44   24.00
  -2   8 -12  374.62   27.97
   2  -8  12  292.51   25.03
   2  -8  13    9.53    9.75
  -2   8 -13   14.50   12.26
   2  -7  -8   90.08   17.74
  -2   7   8   70.11   18.16
   2  -7  -7   57.03   13.42
  -2   7   7   51.04   17.38
  -2   7   6   -0.88   11.79
   2  -7  -6   14.69   10.81
  -2   7   5    8.19   11.26
   2  -7  -5   -0.93    7.96
   2  -7  -4   -0.48    6.70
  -2   7   4   17.62    9.63
   2  -7  -4   24.08    6.64
   2  -7  -3    2.88    4.63
  -2   7   3    6.25    8.89
   2  -7  -3   -2.39    5.56
  -2   7   2  187.47   21.02
   2  -7  -2  141.70   14.10
   2  -7  -2  146.35   13.86
   2  -7  -1   94.19   12.13
   2  -7  -1  111.57   13.34
   2  -7   0  787.84   32.01
   2  -7   0  737.65   25.18
  -2   7   0  769.70   38.13
  -2   7  -1   29.80    9.66
   2  -7   1   29.19    6.26
   2  -7   1   39.98    9.97
  -2   7  -2 1598.50   47.66
   2  -7   2 1604.91   48.78
   2  -7   3  615.63   31.96
  -2   7  -3  563.49   17.90
  -2   7  -3  594.59   28.79
   2  -7   4  276.72   22.05
  -2   7  -4  307.58   19.18
  -2   7  -5  339.69   11.60
   2  -7   5  353.20   26.09
  -2   7  -6   73.30    5.94
  -2   7  -6   88.47   11.74
   2  -7   6   79.47   14.20
  -2   7  -7  402.18   14.58
  -2   7  -7  409.11   22.97
   2  -7   7  428.28   27.84
   2  -7   8   11.23    8.75
  -2   7  -8   13.79    5.02
  -2   7  -8   -8.73    7.73
  -2   7  -9  750.53   32.19
  -2   7  -9  699.84   23.26
   2  -7   9  683.38   34.68
   2  -7  10 1074.19   42.86
  -2   7 -10 1064.15   31.46
  -2   7 -11   15.52   10.64
   2  -7  11   -3.41    8.30
  -2   7 -11    1.78    6.24
  -2   7 -12  531.22   25.32
   2  -7  12  483.88   29.11
   2  -7  13  180.61   21.00
   2  -7  13  162.00   17.11
   2  -7  14    1.28   10.59
  -2   6   9   15.30   15.39
   2  -6  -9    6.77   12.93
   2  -6  -8   15.48   11.11
  -2   6   8   16.65   14.82
   2  -6  -7   99.16   15.43
  -2   6   7  108.91   18.64
   2  -6  -6   50.46   11.47
  -2   6   6   41.15   13.98
   2  -6  -5  245.17   20.89
   2  -6  -5  245.50   13.56
  -2   6   5  243.47   25.23
  -2   6   4  125.54   18.03
   2  -6  -4  129.39   13.97
   2  -6  -4  121.55   10.67
  -2   6   3   91.12   15.40
   2  -6  -3   94.86   11.34
   2  -6  -3   85.39    9.55
  -2   6   2   30.92   10.56
   2  -6  -2   25.58    7.30
   2  -6  -2   30.75    7.05
  -2   6   1  107.82   15.27
   2  -6  -1  106.29    9.87
   2  -6  -1  109.23   11.71
   2  -6   0  873.34   24.22
  -2   6   0  976.38   38.14
   2  -6   0  930.94   32.26
   2  -6   1  121.64    8.67
  -2   6  -1  130.10   14.87
   2  -6   1  137.43   13.83
  -2   6  -2 1375.54   39.19
   2  -6   2 1487.02   43.00
  -2   6  -3 2405.35   28.89
   2  -6   3 2448.54   57.16
  -2   6  -3 2458.89   49.28
  -2   6  -4    6.34    5.13
  -2   6  -4    2.89    1.89
  -2   6  -5 1316.63   19.97
  -2   6  -5 1336.22   36.39
   2  -6   5 1350.98   43.64
  -2   6  -6  373.61   12.39
   2  -6   6  386.55   24.07
  -2   6  -6  390.40   20.63
  -2   6  -7   64.67    9.56
  -2   6  -7   47.63    5.58
   2  -6   7   59.17   10.77
  -2   6  -8  150.04   15.08
  -2   6  -8  115.25    9.66
   2  -6   8  135.49   14.76
   2  -6   9   50.00    9.64
  -2   6  -9   35.92    6.84
   2  -6  10 1181.88   40.03
   2  -6  10 1100.84   39.18
  -2   6 -10 1182.71   34.34
   2  -6  11   92.12   13.61
   2  -6  11   93.93   13.33
  -2   6 -11   83.52   11.22
   2  -6  12  371.38   26.06
  -2   6 -12  400.98   22.98
   2  -6  12  373.49   22.80
  -2   6 -13  434.38   25.50
   2  -6  13  401.24   27.53
   2  -6  14    1.89   10.88
   2  -5 -10   -4.82   10.79
  -2   5  10   10.89   13.25
   2  -5  -9   52.03   14.81
  -2   5   9   54.67   17.78
   2  -5  -8   16.08   10.75
  -2   5   8  -12.07   12.00
  -2   5   7  335.61   28.69
   2  -5  -7  413.57   25.71
   2  -5  -6  183.91   17.30
  -2   5   6  184.26   21.05
   2  -5  -5  587.80   27.29
  -2   5   5  567.53   32.97
   2  -5  -5  512.17   17.08
   2  -5  -4  615.31   26.54
   2  -5  -4  552.85   18.57
  -2   5   4  589.98   33.55
   2  -5  -3  194.87   12.73
   2  -5  -3  221.07   12.60
  -2   5   3  226.04   19.96
   2  -5  -2  331.46   15.24
  -2   5   2  374.35   25.83
   2  -5  -2  346.83   16.35
   2  -5  -1  339.67   17.12
  -2   5   1  317.65   22.78
   2  -5  -1  313.47   13.90
   2  -5   0  891.77   20.44
  -2   5   0  958.42   34.81
   2  -5   0  915.20   28.67
  -2   5  -1  565.11   24.45
   2  -5   1  570.28   14.03
   2  -5   1  570.43   23.81
   2  -5   2  834.59   29.04
  -2   5  -2  793.27   26.66
   2  -5   3 6241.16   80.50
  -2   5  -3 6157.83   70.76
  -2   5  -3 6173.42   33.85
  -2   5  -4 2279.08   21.37
  -2   5  -4 2322.90   43.22
   2  -5   4 2272.23   49.75
  -2   5  -5 1164.12   18.78
   2  -5   5 1155.58   35.99
  -2   5  -5 1150.66   31.88
  -2   5  -6 2595.02   49.76
  -2   5  -6 2495.55   33.91
   2  -5   6 2548.51   53.32
   2  -5   7   54.89    8.87
  -2   5  -7   51.27    6.64
   2  -5   7   61.17    9.68
   2  -5   8   11.25    7.21
   2  -5   8   12.09    6.14
  -2   5  -8    9.17    4.58
  -2   5  -9   15.31    5.62
   2  -5   9   14.19    6.74
   2  -5   9   17.67    7.65
  -2   5 -10  253.92   16.55
   2  -5  10  202.01   17.80
   2  -5  10  233.55   16.81
  -2   5 -11  192.85   16.19
   2  -5  11  195.51   14.93
   2  -5  11  193.70   17.90
  -2   5 -12   56.06   10.35
   2  -5  12   76.87   13.42
   2  -5  13  391.87   28.46
  -2   5 -13  344.48   23.87
  -2   5 -14   95.18   15.06
   2  -5  14   79.92   15.94
  -2   4  11   20.66   14.50
   2  -4 -11   19.71   11.71
  -2   4  10    4.94   11.77
   2  -4 -10   -9.66   11.39
   2  -4  -9    6.84    8.31
  -2   4   9   -1.51   10.65
   2  -4  -8  -10.38    7.59
  -2   4   8   -5.75    9.17
   2  -4  -7  228.15   18.87
  -2   4   7  222.39   22.25
   2  -4  -6  567.72   26.65
  -2   4   6  516.16   30.52
   2  -4  -5  139.79   12.77
   2  -4  -5  148.19    8.38
  -2   4   5  146.54   17.25
   2  -4  -4 1207.83   24.64
   2  -4  -4 1260.85   33.29
  -2   4   4 1228.59   43.10
   2  -4  -3 1527.19   28.72
  -2   4   3 1455.39   47.06
   2  -4  -2 1247.63   26.33
  -2   4   2 1320.54   42.41
   2  -4  -2 1279.80   27.40
  -2   4   1  345.68   20.92
   2  -4  -1  315.50   14.22
   2  -4  -1  330.56   11.92
   2  -4   0   13.94    2.36
   2  -4   0    6.74    3.70
  -2   4   0    5.99    4.90
   2  -4   1   52.94    2.90
   2  -4   1   61.03    7.12
  -2   4  -1   57.94    7.69
   2  -4   2   74.44    8.04
  -2   4  -2   63.04    7.39
   2  -4   3 2094.41   40.43
  -2   4  -3 2023.76   14.46
  -2   4  -3 2026.93   36.97
   2  -4   4 2830.04   47.81
  -2   4  -4 2834.66   44.49
   2  -4   5  478.17   20.35
  -2   4  -5  511.47   13.68
   2  -4   6 3350.34   53.98
   2  -4   6 3338.36   52.68
  -2   4  -6 3438.56   40.14
   2  -4   7  518.53   23.26
   2  -4   7  558.20   22.37
  -2   4  -7  528.70   18.20
   2  -4   8   12.57    5.33
   2  -4   8   20.41    7.02
  -2   4  -8   12.03    5.49
   2  -4   9  325.30   17.17
   2  -4   9  323.60   20.85
  -2   4  -9  330.68   17.42
   2  -4  10    3.74    4.72
  -2   4 -10    6.82    5.99
   2  -4  10   -0.27    7.09
   2  -4  11   52.44    7.65
   2  -4  11   50.19   11.60
  -2   4 -11   56.07   10.23
  -2   4 -12   25.37    9.28
   2  -4  12   -1.74    9.34
  -2   4 -13  102.33   14.91
   2  -4  13  147.18   19.04
   2  -4  14   71.75   15.82
  -2   4 -14   90.11   14.81
   2  -3 -12   -6.40   10.66
  -2   3  12  -13.39   13.60
   2  -3 -11  137.98   19.49
  -2   3  11  128.33   20.62
   2  -3 -10   93.03   15.68
  -2   3  10  100.61   20.12
  -2   3   9   -5.43   10.55
   2  -3  -9  -10.83    8.83
   2  -3  -8   40.75   10.33
  -2   3   8   38.54   11.87
  -2   3   7   74.23   12.74
   2  -3  -7   94.93   12.68
   2  -3  -6  583.98   14.75
  -2   3   6  614.77   30.99
  -2   3   5  121.22   14.21
   2  -3  -5  132.82   11.73
   2  -3  -5  102.47    6.70
   2  -3  -4 3295.01   50.78
  -2   3   4 3470.16   66.07
   2  -3  -4 3433.88   36.63
   2  -3  -3 4041.49   47.90
   2  -3  -3 3904.50   40.84
  -2   3   3 4074.27   70.48
  -2   3   2   -0.86    5.97
   2  -3  -2    3.57    2.82
   2  -3  -1 3400.86   32.04
  -2   3   1 3449.74   56.19
   2  -3  -1 3438.77   40.02
   2  -3   0 1715.14   16.58
   2  -3   0 1716.59   29.43
  -2   3  -1  281.78   13.07
   2  -3   1  290.26   12.46
   2  -3   2    0.83    2.76
  -2   3  -2    0.50    2.83
  -2   3  -3  287.87   12.81
   2  -3   3  297.59   13.40
  -2   3  -3  306.23    7.03
   2  -3   4 1719.46   32.58
  -2   3  -4 1761.64   22.37
   2  -3   4 1754.93   32.78
  -2   3  -5  295.56   10.91
   2  -3   5  278.84   14.98
   2  -3   5  278.02   13.51
  -2   3  -6 1041.73   23.42
   2  -3   6 1009.10   25.37
   2  -3   6 1048.56   29.08
   2  -3   7 1796.78   40.70
  -2   3  -7 1781.00   34.52
   2  -3   7 1739.59   33.59
   2  -3   8    5.29    5.19
  -2   3  -8   -2.14    4.25
   2  -3   8   -2.69    3.62
   2  -3   9  336.47   20.13
   2  -3   9  284.40   13.73
  -2   3  -9  302.48   16.99
   2  -3  10   -2.28    6.95
  -2   3 -10   12.77    6.35
   2  -3  10   11.78    4.29
  -2   3 -11   26.24    8.63
   2  -3  11   10.67    8.45
  -2   3 -12   31.12    9.90
   2  -3  12    9.26    9.37
   2  -3  13    6.30   10.31
  -2   3 -13   13.89   10.04
  -2   3 -14   45.57   14.42
   2  -3  14    3.86    9.87
   2  -2 -13  126.23   20.88
  -2   2  13  156.48   24.38
  -2   2  12   28.26   12.82
   2  -2 -12   24.96   12.45
   2  -2 -11  145.13   18.53
  -2   2  11  160.54   20.70
   2  -2 -10  361.12   24.99
  -2   2  10  323.66   27.29
   2  -2  -9   18.53    7.68
  -2   2   9   16.72    9.19
   2  -2  -8  114.67   13.51
  -2   2   8  118.04   15.15
   2  -2  -7   12.37    6.43
  -2   2   7    2.03    6.09
   2  -2  -6  186.72   13.82
  -2   2   6  223.48   17.53
   2  -2  -5  250.49   13.89
   2  -2  -5  262.87    9.66
  -2   2   5  272.06   18.41
  -2   2   4  504.78   22.87
   2  -2  -4  534.38   13.76
   2  -2  -4  478.63   17.48
   2  -2  -3 1661.13   27.54
  -2   2   3 1712.74   41.22
   2  -2  -3 1619.96   23.52
   2  -2  -2 1196.21   20.41
   2  -2  -2 1169.44   20.33
  -2   2   2 1196.07   33.13
   2  -2  -1 3318.77   26.52
  -2   2   1 3305.25   48.29
   2  -2  -1 3270.00   34.40
  -2   2   0 3600.13   42.06
   2  -2   0 3590.00   36.91
  -2   2  -1   30.56    4.15
   2  -2   1   35.46    4.17
  -2   2  -2   11.83    1.55
  -2   2  -2   16.23    3.62
   2  -2   2   10.63    2.69
  -2   2  -3    1.46    1.59
   2  -2   3    1.83    2.73
   2  -2   3    2.66    2.13
  -2   2  -4   19.95    3.34
   2  -2   4   23.36    3.77
  -2   2  -5 1453.52   26.23
   2  -2   5 1389.06   25.15
  -2   2  -6  108.92    8.78
   2  -2   6   95.74   10.10
   2  -2   6  100.23    7.14
   2  -2   7 1148.92   23.53
   2  -2   7 1134.63   33.91
  -2   2  -7 1178.30   30.20
  -2   2  -8  135.59   11.56
   2  -2   8  121.07    7.99
   2  -2   8  143.46   14.29
   2  -2   9  123.68    8.16
   2  -2   9  113.86   13.58
  -2   2  -9  127.06   13.13
  -2   2 -10   80.32   11.30
   2  -2  10   80.82   13.24
  -2   2 -11   -1.75    7.22
   2  -2  11    2.01    7.35
  -2   2 -12    9.27    7.52
   2  -2  12    7.73    9.95
   2  -2  13   65.55   15.55
  -2   2 -13   78.43   15.42
  -2   1  13   61.31   16.09
   2  -1 -13   63.90   15.49
  -2   1  12  110.03   18.17
   2  -1 -12  137.65   17.42
  -2   1  11   10.86   10.02
   2  -1 -11   14.47    8.87
   2  -1 -10  687.60   32.46
  -2   1  10  633.57   33.95
   2  -1  -9  257.27   18.87
  -2   1   9  255.71   21.69
   2  -1  -8  106.63   12.11
  -2   1   8  112.35   13.96
  -2   1   7  378.75   14.32
   2  -1  -7  398.40   19.92
  -2   1   7  378.22   21.64
   2  -1  -6   46.87    7.24
  -2   1   6   39.43    4.94
  -2   1   6   31.38    8.07
   2  -1  -5  117.81    9.32
  -2   1   5  134.41   11.16
  -2   1   4  315.98   15.95
   2  -1  -4  326.05   10.73
   2  -1  -4  309.46   12.98
   2  -1  -3  763.61   17.30
   2  -1  -3  792.93   16.21
   2  -1  -2 4153.76   34.72
   2  -1  -2 4213.95   36.35
   2  -1  -1  547.04   11.01
   2  -1  -1  582.94   13.59
  -2   1   1  566.57   16.27
   2  -1   0 5553.98   32.74
  -2   1   0 5564.30   42.73
   2  -1   0 5513.17   41.48
   2  -1   1 1035.49   17.97
   2  -1   1  957.98   16.57
   2  -1   2  147.21    7.35
   2  -1   2  148.62    8.41
   2  -1   2  167.37    7.81
  -2   1  -3    5.66    2.67
   2  -1   3    2.55    2.99
   2  -1   3    7.02    2.48
  -2   1  -4  265.54   12.18
   2  -1   4  261.87   13.01
   2  -1   4  270.87    9.75
   2  -1   5  294.16   10.60
  -2   1  -5  292.71   13.69
   2  -1   5  283.01   15.50
   2  -1   6  330.42   11.21
   2  -1   6  310.72   17.09
  -2   1  -6  303.19   14.68
   2  -1   7   10.73    6.12
  -2   1  -7    8.75    5.13
   2  -1   7    7.35    2.70
  -2   1  -8  159.98   14.23
   2  -1   8  170.10   15.75
   2  -1   9    6.91    7.51
  -2   1  -9   -0.03    5.81
   2  -1  10   98.16   14.49
  -2   1 -10  110.76   14.40
   2  -1  11   31.98   10.22
  -2   1 -11    1.07    7.44
   2  -1  12   59.74   13.68
  -2   1 -12   47.39   12.93
  -2   1 -13   13.03   10.55
   2  -1  13   19.59   12.95
   2   0 -14   -5.48   10.01
  -2   0  14   11.54   10.61
  -2   0  13   -8.17    9.52
   2   0 -13  -14.25   11.58
   2   0 -12  164.97   17.97
  -2   0  12  132.79   17.88
   2   0 -11   54.48   11.88
  -2   0  11   50.22   11.64
   2   0 -10  582.40   28.12
  -2   0  10  584.00   29.21
   2   0  -9  934.52   32.31
  -2   0   9  800.09   32.77
  -2   0   8    5.53    4.12
   2   0  -8    6.98    5.89
  -2   0   8   -0.07    5.91
  -2   0   7 2171.34   37.81
  -2   0   7 2241.49   47.26
  -2   0   6  195.97   11.06
   2   0  -6  183.79   11.71
  -2   0   6  173.08   12.65
   2   0  -5  298.89   13.31
  -2   0   5  282.89   14.06
  -2   0   5  272.48   11.89
   2   0  -4  678.75   17.68
  -2   0   4  662.63   18.93
  -2   0   4  687.75   18.15
  -2   0   3   45.97    4.75
   2   0  -3   49.81    4.80
   2   0  -3   46.53    4.37
  -2   0   2 1892.82   28.55
   2   0  -2 1848.85   24.88
   2   0  -2 1850.64   23.05
  -2   0   1 1069.00   16.24
   2   0  -1 1023.80   16.89
   2   0  -1 1036.30   17.69
   2   0   0  331.60    8.73
   2   0   0  321.69   10.26
   2   0   0  321.41   10.63
   2   0   1 2189.20   25.97
   2   0   1 2252.71   26.16
   2   0   2   54.22    5.33
   2   0   2   45.08    5.57
   2   0   2   55.63    4.15
   2   0   3  149.60    7.14
   2   0   3  140.96    9.21
   2   0   4   12.38    2.78
   2   0   4    6.21    4.08
   2   0   5  223.94   14.39
  -2   0  -5  192.64   12.99
   2   0   5  226.42    8.45
   2   0   6  658.93   13.84
   2   0   6  669.12   26.25
  -2   0  -6  663.91   25.05
  -2   0  -7  291.22   17.70
   2   0   7  331.52   19.95
  -2   0  -8   94.31   11.95
   2   0   8   71.74   11.96
  -2   0  -9  144.16   15.88
   2   0   9  149.48   16.54
   2   0  10    9.32    9.86
  -2   0 -10   12.39    8.65
   2   0  11  -12.79   11.01
  -2   0 -11    4.05    8.76
   2   0  12    2.05   10.79
  -2   0 -12   14.12    9.65
   2   1 -14    2.65    9.69
  -2  -1  14    8.47   10.60
   2   1 -13   -5.43    9.73
  -2  -1  13   17.32   10.75
  -2  -1  12   49.96   11.55
   2   1 -12   30.08   11.33
   2   1 -11  225.54   18.57
  -2  -1  11  217.25   19.30
  -2  -1  10    5.63    6.30
  -2  -1  10   -2.19    7.29
   2   1 -10  -10.73    6.56
   2   1  -9  543.91   24.03
  -2  -1   9  539.74   24.99
  -2  -1   9  522.47   24.73
   2   1  -8   97.53   10.65
  -2  -1   8  102.01   10.62
  -2  -1   8  106.31   10.61
   2   1  -7  796.16   24.74
  -2  -1   7  815.36   26.14
  -2  -1   7  791.21   24.64
   2   1  -6  833.23   23.42
  -2  -1   6  812.44   22.89
  -2  -1   6  876.63   25.03
   2   1  -5    6.26    3.38
  -2  -1   5    9.00    4.31
  -2  -1   5    5.11    2.98
  -2  -1   4   26.63    4.42
  -2  -1   4   19.36    3.44
  -2  -1   3   79.47    6.59
  -2  -1   3   78.17    4.41
   2   1  -3   77.51    5.61
   2   1  -2   20.91    3.26
  -2  -1   2   22.43    3.86
  -2  -1   1 4057.56   42.95
   2   1  -1 4096.04   39.56
  -2  -1   0  664.01   17.05
   2   1   0  649.78   12.10
   2   1   1 1100.17   24.26
   2   1   1 1336.35   21.78
   2   1   2  376.87   16.57
   2   1   2  389.05   14.30
   2   1   3  284.26   14.53
   2   1   3  251.55   15.89
   2   1   4    7.24    4.61
  -2  -1  -4   12.48    3.26
  -2  -1  -4   16.34    5.58
  -2  -1  -5  640.84   14.93
  -2  -1  -5  641.04   25.56
   2   1   5  646.67   25.92
  -2  -1  -6   64.46   10.25
   2   1   6   43.10    9.04
   2   1   7  459.66   27.20
  -2  -1  -7  473.87   25.28
  -2  -1  -8  116.11   13.40
   2   1   8  150.04   16.64
  -2  -1  -9   68.96   11.84
   2   1   9   40.38   10.91
   2   1  10   44.26   12.81
  -2  -1 -10   66.81   13.82
   2   1  11  -12.15   11.87
  -2  -1 -11    9.86   11.84
   2   1  12   33.28   13.93
  -2  -1 -12   17.11   10.79
  -2  -2  15   29.44   12.83
   2   2 -15   21.21    9.74
  -2  -2  14   83.15   15.43
   2   2 -14   77.11   14.52
   2   2 -13  131.28   17.55
  -2  -2  13  133.26   16.86
   2   2 -12   71.04   12.76
  -2  -2  12   57.82   11.39
   2   2 -11   71.76   11.36
  -2  -2  11   62.25   11.81
  -2  -2  11   59.80   11.24
   2   2 -10  102.97   11.88
  -2  -2  10   97.36   14.52
  -2  -2  10   99.49   11.45
   2   2  -9  376.89   19.68
  -2  -2   9  370.19   19.38
  -2  -2   9  360.32   22.77
   2   2  -8 1044.57   30.08
  -2  -2   8 1003.39   34.12
  -2  -2   8 1062.95   29.41
  -2  -2   7   85.29    9.35
   2   2  -7   87.45    8.76
  -2  -2   7   75.02    7.63
  -2  -2   6 2070.27   42.39
   2   2  -6 2117.49   37.67
  -2  -2   6 2106.94   32.49
   2   2  -5  120.84    8.66
  -2  -2   5  106.87    6.56
  -2  -2   5  127.52   10.70
   2   2  -4  846.39   20.37
  -2  -2   4  830.63   24.08
  -2  -2   4  847.64   13.54
   2   2  -3   15.45    3.18
  -2  -2   3   21.22    4.49
   2   2  -2  749.63   18.67
  -2  -2   2  739.71   20.86
  -2  -2   1  539.45   17.28
   2   2  -1  542.97   17.30
   2   2  -1  562.45    9.69
  -2  -2   0 1538.58   28.19
   2   2   0 1554.30   32.39
   2   2   0 1611.30   22.89
   2   2   1   17.37    4.71
   2   2   1   12.98    3.35
  -2  -2  -1   10.59    3.97
   2   2   2  402.35   19.45
  -2  -2  -2  368.46   14.27
   2   2   2  391.37   15.82
   2   2   3   10.94    5.81
   2   2   3    0.67    4.25
  -2  -2  -3    4.82    3.35
   2   2   4   27.50    6.93
  -2  -2  -4   23.14    7.59
  -2  -2  -4   24.38    3.78
   2   2   5   45.52    9.09
  -2  -2  -5   57.80    9.91
  -2  -2  -5   44.60    4.59
  -2  -2  -6   75.98   11.87
   2   2   6   81.62   12.29
  -2  -2  -7  157.85   17.91
   2   2   7  170.24   17.83
   2   2   8  436.09   29.71
  -2  -2  -8  489.45   28.43
  -2  -2  -9   -3.74    8.85
   2   2   9    0.94    9.86
  -2  -2 -10  164.13   20.70
   2   2  10  145.99   21.41
   2   2  11   10.02   12.93
  -2  -2 -11   20.60   11.81
  -2  -3  15   55.70   13.53
   2   3 -15   83.51   14.85
   2   3 -14   34.60   11.89
  -2  -3  14   -5.69    9.08
   2   3 -13  169.93   17.90
  -2  -3  13  143.33   16.79
  -2  -3  12    7.34    6.85
   2   3 -12   -1.55    7.35
  -2  -3  12    2.73    7.43
  -2  -3  11   72.44   13.45
   2   3 -11   96.74   12.05
  -2  -3  11   64.97   10.51
   2   3 -10   86.35   11.13
  -2  -3  10  102.16   15.16
  -2  -3  10   63.36    9.20
   2   3  -9   67.37    9.76
  -2  -3   9   68.61   11.43
  -2  -3   9   51.88    7.87
  -2  -3   8  429.36   18.03
   2   3  -8  468.02   20.57
  -2  -3   8  472.03   25.98
  -2  -3   7  884.78   22.22
   2   3  -7  887.90   25.78
  -2  -3   7  854.87   31.97
   2   3  -6  323.64   14.75
  -2  -3   6  305.07   18.67
  -2  -3   6  293.97   11.70
   2   3  -5  256.64   12.59
  -2  -3   5  262.11   16.11
  -2  -3   4   34.60    7.28
   2   3  -4   22.24    4.60
   2   3  -4   32.85    2.50
  -2  -3   3   45.08    7.11
   2   3  -3   56.42    6.20
   2   3  -2  917.90   23.29
  -2  -3   2  893.78   26.34
   2   3  -2  867.90   13.07
  -2  -3   1  137.88   10.43
   2   3  -1  129.53    7.01
   2   3  -1  141.88   10.62
   2   3   0  664.92   24.00
  -2  -3   0  634.18   20.79
   2   3   0  643.25   18.31
   2   3   1 2970.65   53.20
  -2  -3  -1 3039.20   44.46
   2   3   1 3109.68   47.66
   2   3   2   22.19    7.07
  -2  -3  -2   15.26    4.32
   2   3   2   12.40    4.77
  -2  -3  -3  177.01   10.84
   2   3   3  144.72   13.27
   2   3   3  155.74   15.43
  -2  -3  -4   16.72    4.40
   2   3   4   26.22    6.85
  -2  -3  -4   27.55    9.90
   2   3   5    3.95    6.44
  -2  -3  -5    2.09    6.99
  -2  -3  -6  263.66   20.89
   2   3   6  263.84   21.61
   2   3   7   -4.00    8.17
  -2  -3  -7    4.87    8.21
  -2  -3  -8  368.24   26.99
   2   3   8  364.09   27.85
  -2  -3  -9   74.82   13.57
   2   3   9  105.35   20.13
  -2  -3 -10  105.79   18.85
   2   3  10   96.33   20.77
   2   4 -15   86.31   15.53
  -2  -4  15   90.40   14.89
  -2  -4  14   57.06   11.55
   2   4 -14   64.34   14.46
  -2  -4  13  137.98   15.12
   2   4 -13  171.02   17.89
   2   4 -12   65.41   12.50
  -2  -4  12   34.82   10.88
  -2  -4  12   34.61    9.26
   2   4 -11  102.25   12.78
  -2  -4  11   89.04   11.43
  -2  -4  11  100.10   15.76
  -2  -4  10   30.89   11.88
   2   4 -10   48.16    8.42
  -2  -4  10   36.25    7.65
   2   4  -9  259.76   16.71
  -2  -4   9  216.38   14.16
  -2  -4   9  253.41   21.69
   2   4  -8   66.24    8.72
  -2  -4   8   59.60   11.67
  -2  -4   8   48.16    6.45
  -2  -4   7  328.21   21.91
  -2  -4   7  315.11   12.87
   2   4  -7  332.43   16.53
   2   4  -6  267.61   14.32
  -2  -4   6  256.91    9.85
  -2  -4   6  256.87   18.84
  -2  -4   5   78.71   10.22
   2   4  -5   83.71    8.46
   2   4  -5   72.66    4.61
  -2  -4   4   15.26    5.50
   2   4  -4   13.98    4.39
   2   4  -4   19.68    2.68
  -2  -4   3  772.82   27.91
   2   4  -3  726.99   16.59
   2   4  -3  747.24   22.80
  -2  -4   2    9.93    6.42
   2   4  -2    7.88    2.89
   2   4  -2    7.38    4.02
   2   4  -1 1343.99   27.95
   2   4  -1 1327.88   34.87
  -2  -4   1 1340.79   34.65
   2   4   0   12.39    5.54
   2   4   0    7.61    4.46
  -2  -4  -1 2266.19   43.86
   2   4   1 2231.64   44.85
   2   4   1 2222.97   51.35
   2   4   2  570.06   28.52
  -2  -4  -2  550.84   21.66
   2   4   2  626.91   27.31
   2   4   3  263.28   19.27
   2   4   3  232.73   20.64
  -2  -4  -3  247.61   15.04
  -2  -4  -4  429.98   19.79
  -2  -4  -4  452.98   28.42
   2   4   4  381.64   24.98
   2   4   5   79.82   13.12
  -2  -4  -5   76.80   13.64
   2   4   6   59.52   12.94
  -2  -4  -6   73.36   14.34
   2   4   7    9.86   11.52
  -2  -4  -7    6.49   10.07
   2   4   8   84.06   18.12
  -2  -4  -8   80.86   17.42
  -2  -4  -9  131.70   18.78
   2   4   9   91.91   20.37
  -2  -4 -10    7.70   12.96
   2   4  10  -21.09   18.37
  -2  -5  15   -7.98    8.97
   2   5 -15    0.10   10.35
   2   5 -14  102.09   14.90
  -2  -5  14   70.72   12.46
   2   5 -13   11.27    8.62
  -2  -5  13   -3.37    6.50
  -2  -5  13    0.96   10.01
  -2  -5  12   47.44   12.47
  -2  -5  12   34.82    8.57
   2   5 -12   29.09    7.88
   2   5 -11    7.69    6.44
  -2  -5  11   13.11    8.68
  -2  -5  11    3.89    4.68
   2   5 -10  227.14   16.54
  -2  -5  10  195.29   13.61
  -2  -5  10  222.74   23.61
  -2  -5   9  230.40   13.60
  -2  -5   9  254.04   24.01
   2   5  -9  229.30   15.68
  -2  -5   8  948.66   41.72
  -2  -5   8  995.11   23.83
   2   5  -8 1000.82   31.07
   2   5  -7   32.33    4.91
   2   5  -7   25.65    6.22
  -2  -5   7   29.76   10.32
   2   5  -6 3059.70   50.98
   2   5  -6 3115.46   34.97
   2   5  -5  991.31   28.00
  -2  -5   5  957.52   36.50
   2   5  -5  945.09   19.39
  -2  -5   4   12.84    6.11
   2   5  -4   19.13    4.09
   2   5  -3   15.44    5.43
  -2  -5   3   18.10    6.68
   2   5  -3   27.54    5.35
  -2  -5   2  105.07   11.53
   2   5  -2  104.66    9.54
   2   5  -2  105.26   10.93
  -2  -5   1 1785.62   44.82
   2   5  -1 1784.62   38.64
   2   5  -1 1859.96   45.11
   2   5   0  256.45   17.39
   2   5   0  230.80   15.56
  -2  -5  -1  303.23   18.89
   2   5   1  279.50   21.66
   2   5   1  303.75   19.16
   2   5   2 1787.39   48.38
   2   5   2 1859.93   53.13
  -2  -5  -2 1707.97   43.84
   2   5   3    1.60    7.89
   2   5   3    1.26    7.68
  -2  -5  -3    2.51    6.24
  -2  -5  -4  555.57   30.84
   2   5   4  465.93   31.20
  -2  -5  -5  267.60   23.12
   2   5   5  283.19   23.88
   2   5   6    0.18    9.49
  -2  -5  -6    0.93    9.74
   2   5   7   -8.37   10.02
  -2  -5  -7   -7.42   11.67
   2   5   8  -12.60   13.52
  -2  -5  -8    3.36   11.31
   2   5   9   60.24   18.29
  -2  -5  -9   49.62   15.20
   2   6 -15  129.39   17.99
  -2  -6  14    2.55    8.54
  -2  -6  14   -1.32    7.26
   2   6 -14    5.05    8.80
   2   6 -13  154.13   17.10
  -2  -6  13  138.55   14.75
  -2  -6  13  166.69   21.33
  -2  -6  12    3.33    9.06
  -2  -6  12  -11.85    6.74
   2   6 -12    9.42    7.80
  -2  -6  11   -2.89   10.60
   2   6 -11   -6.67    7.00
  -2  -6  11   -1.81    4.70
   2   6 -10  220.70   17.12
  -2  -6  10  211.42   13.71
   2   6  -9   17.48    5.22
  -2  -6   9    6.97   10.00
   2   6  -9   18.24    7.37
   2   6  -8  959.31   24.59
   2   6  -8  937.82   31.36
  -2  -6   7  482.22   30.71
   2   6  -7  453.46   15.88
   2   6  -6  899.20   29.51
  -2  -6   6  829.75   37.98
   2   6  -6  850.64   21.34
   2   6  -5 1713.32   39.55
   2   6  -5 1773.96   33.30
  -2  -6   4   44.87    9.80
   2   6  -4   75.66    9.84
   2   6  -4   62.72    8.10
   2   6  -3  567.35   22.47
   2   6  -3  569.75   24.07
  -2  -6   2  428.06   26.47
   2   6  -2  471.51   24.00
   2   6  -2  475.20   21.53
   2   6  -1  212.92   17.04
  -2  -6   1  229.11   18.94
   2   6  -1  249.40   16.49
   2   6   0  308.89   22.51
   2   6   0  315.18   20.80
  -2  -6   0  314.82   22.30
   2   6   1   11.06    8.27
  -2  -6  -1   27.12   10.46
   2   6   1    9.34    7.34
   2   6   2 1042.13   42.27
  -2  -6  -2  987.00   37.02
   2   6   3  271.06   23.09
  -2  -6  -3  213.44   16.40
  -2  -6  -4  300.08   26.63
   2   6   4  287.68   27.32
  -2  -6  -5  531.58   33.57
   2   6   5  479.90   34.79
   2   6   6   31.54   12.89
  -2  -6  -6   31.04   12.11
   2   6   7   45.65   16.11
  -2  -6  -7   18.32   13.47
   2   6   8   29.77   15.56
  -2  -6  -8   -5.76   11.92
   2   7 -15  217.64   22.01
  -2  -7  14   76.94   16.61
   2   7 -14   52.44   12.58
   2   7 -13  248.60   20.45
  -2  -7  13  196.15   16.51
  -2  -7  13  183.85   22.84
   2   7 -12  348.47   23.21
   2   7 -12  316.97   21.15
  -2  -7  12  284.07   26.53
  -2  -7  11   75.75   17.14
   2   7 -11   67.37   11.64
   2   7 -11   67.16   10.06
   2   7 -10    3.37    4.43
   2   7 -10   12.72    6.55
  -2  -7  10   21.05   10.87
  -2  -7   9   -1.98   11.23
   2   7  -9   -3.85    6.89
   2   7  -9    6.78    4.79
   2   7  -8  565.83   26.37
   2   7  -8  525.25   19.29
  -2  -7   8  530.62   36.47
   2   7  -7 1308.34   37.77
   2   7  -7 1222.13   28.90
   2   7  -6    2.15    5.59
  -2  -7   6   11.54    8.91
   2   7  -6    8.61    4.90
  -2  -7   5 2184.32   65.73
   2   7  -5 2058.87   48.50
   2   7  -4 1323.44   36.63
  -2  -7   4 1261.69   49.17
   2   7  -3  677.37   29.71
   2   7  -3  635.11   26.33
  -2  -7   3  633.94   35.20
  -2  -7   2  973.58   43.78
   2   7  -2  928.02   34.03
   2   7  -2  964.27   36.08
   2   7  -1  104.10   14.32
   2   7  -1  102.62   12.75
  -2  -7   1  140.40   17.87
   2   7   0  133.01   16.20
   2   7   0  107.24   14.88
  -2  -7   0  124.35   15.71
   2   7   1    1.80    8.92
  -2  -7  -1   -5.21    6.62
   2   7   1  -12.56    8.76
   2   7   2  121.18   18.33
   2   7   2  120.11   17.74
  -2  -7  -2  138.48   15.44
  -2  -7  -3  335.44   26.45
   2   7   3  345.59   28.79
   2   7   4    7.04   11.58
  -2  -7  -4    0.06    9.43
  -2  -7  -5  164.20   21.24
   2   7   5  211.22   24.19
   2   7   6    6.24   12.37
  -2  -7  -6   13.19   11.47
   2   8 -14  311.66   26.42
  -2  -8  14  271.75   27.66
   2   8 -13    2.34    9.03
  -2  -8  13    4.35   11.03
   2   8 -12  803.43   36.37
  -2  -8  12  631.59   40.84
   2   8 -11  309.81   22.85
  -2  -8  11  223.54   25.38
   2   8 -10  134.30   15.05
  -2  -8  10   62.88   16.29
   2   8  -9  136.31   14.74
  -2  -8   9  111.13   18.17
   2   8  -8  145.31   14.71
  -2  -8   8  118.92   20.18
   2   8  -7  610.47   27.85
  -2  -8   7  620.38   37.83
   2   8  -6  255.93   18.90
   2   8  -6  261.20   16.37
  -2  -8   6  211.22   24.00
   2   8  -5  657.59   29.64
  -2  -8   5  685.80   38.71
   2   8  -5  663.37   28.29
   2   8  -4 1345.26   42.94
  -2  -8   4 1236.91   51.90
   2   8  -3    9.69    8.80
  -2  -8   3   35.64   10.40
   2   8  -3   14.72    6.63
   2   8  -2  735.55   32.83
  -2  -8   2  671.50   36.06
  -2  -8   1  302.96   24.00
   2   8  -1  335.08   24.56
   2   8  -1  368.32   26.27
   2   8   0   -1.40    7.81
  -2  -8   0  -10.20    9.00
   2   8   0   -1.93    8.99
  -2  -8  -1   42.96   10.26
   2   8   1   47.01   12.27
   2   8   1   51.98   13.96
  -2  -8  -2   20.52    7.76
   2   8   2   41.19   14.82
  -2  -8  -3  139.74   19.41
   2   8   3  115.01   19.52
  -2  -8  -4   26.26   12.51
   2   8   4    8.50   13.60
  -2  -8  -5   29.99   14.15
   2   8   5   59.44   17.33
   2   9 -14  350.58   27.35
  -2  -9  14  341.63   31.73
   2   9 -13  212.36   21.68
  -2  -9  13  135.17   21.36
   2   9 -12  251.05   22.45
  -2  -9  12  202.93   24.83
   2   9 -11  541.36   30.58
  -2  -9  11  480.10   35.01
  -2  -9  10   -0.83    9.99
   2   9 -10    5.68    7.64
   2   9  -9  353.84   24.07
  -2  -9   9  310.22   29.04
   2   9  -8  162.44   16.90
  -2  -9   8  144.01   20.51
  -2  -9   7   64.18   15.15
   2   9  -7   76.32   12.02
   2   9  -6  209.14   18.57
  -2  -9   6  187.68   22.05
  -2  -9   5   45.88   12.27
   2   9  -5   47.74   11.82
   2   9  -4  538.60   28.46
  -2  -9   4  470.66   32.53
   2   9  -4  490.30   29.03
  -2  -9   3  376.18   29.14
   2   9  -3  343.78   23.27
  -2  -9   2  199.59   20.31
   2   9  -2  268.81   23.03
   2   9  -2  228.06   21.58
   2   9  -1  300.22   26.33
  -2  -9   1  257.67   21.96
   2   9  -1  325.32   24.72
   2   9   0    6.86    9.65
  -2  -9   0   -2.96    7.38
   2   9   0    8.63    9.15
  -2  -9  -1   23.56    8.81
   2   9   1   63.92   15.49
   2   9   1   55.03   13.41
  -2  -9  -2    6.54   10.91
   2   9   2   -2.33   10.85
   2   9   3   21.67   15.02
  -2  -9  -3   -0.88   10.05
   2  10 -13  320.16   27.23
  -2 -10  13  219.16   26.62
  -2 -10  12  -21.86   15.24
   2  10 -12   16.64   12.11
   2  10 -11  657.30   35.66
  -2 -10  11  545.55   38.60
   2  10 -10  268.42   22.05
  -2 -10  10  254.91   27.41
  -2 -10   9  166.99   23.23
   2  10  -9  169.62   18.65
   2  10  -8  313.66   23.50
  -2 -10   8  224.34   25.60
  -2 -10   7   -3.69   11.11
   2  10  -7   13.87    9.65
   2  10  -6    0.39    8.02
  -2 -10   6   -1.50    9.76
   2  10  -5   19.16    9.73
  -2 -10   5   10.94    9.06
  -2 -10   4   51.79   13.38
   2  10  -4   53.47   13.56
   2  10  -3  369.84   27.95
  -2 -10   3  324.48   26.14
   2  10  -2    0.59    9.62
  -2 -10   2   20.04   11.81
   2  10  -1  183.10   23.64
  -2 -10   1  143.63   17.43
  -2 -10   0   22.70    9.76
   2  10   0   36.31   12.53
  -2 -10  -2    9.86   12.12
  -2 -11  11  124.37   20.80
   2  11 -11  187.39   21.62
   2  11 -10  526.89   33.34
  -2 -11  10  423.71   35.22
   2  11  -9   17.10   12.05
  -2 -11   9  -16.49   13.05
   2  11  -8  262.52   23.67
  -2 -11   8  210.30   24.58
   2  11  -7   36.58   12.56
  -2 -11   7   37.68   12.42
  -2 -11   6    6.26    9.35
   2  11  -6   26.19   12.11
  -2 -11   5    9.01   10.97
   2  11  -5   23.53   10.76
  -2 -11   4  -11.75   10.75
   2  11  -4    6.51   10.15
  -2 -11   3   26.45   12.48
   2  11  -3   55.83   15.04
   2  11  -2   66.72   17.02
  -2 -11   2   97.75   16.27
  -2 -11   1    2.18    8.53
   2  11  -1   -0.14   13.30
  -2 -12   9   93.84   19.85
   2  12  -9   93.68   17.58
  -2 -12   8   72.11   17.58
   2  12  -8   87.01   18.02
  -2 -12   7   82.90   17.97
   2  12  -7  118.72   19.39
  -2 -12   6  -17.29   11.79
   2  12  -6    5.36   10.05
   2  12  -5   32.71   12.79
  -2 -12   5   22.91   13.26
   3 -12   1   98.64   18.59
  -3  12  -1   82.63   21.09
  -3  12  -2   16.93   16.55
   3 -12   2   15.87   14.15
   3 -12   3  241.07   27.15
  -3  12  -3  205.14   28.08
  -3  12  -4   66.77   22.00
   3 -12   4   37.37   16.52
   3 -12   5   39.38   15.17
  -3  12  -5   23.06   14.78
   3 -12   6  134.09   21.82
  -3  12  -6  156.89   25.07
  -3  12  -7   37.60   16.73
   3 -12   7   43.05   17.11
   3 -12   8   40.66   18.41
  -3  12  -8   46.43   16.67
   3 -12   9   -7.09   14.50
  -3  12  -9   19.26   15.10
  -3  11   2   26.73   14.32
  -3  11   1   -8.24   12.80
   3 -11  -1   14.64   10.47
  -3  11   0   31.84   15.42
   3 -11   0   54.80   13.60
  -3  11  -1  221.29   27.28
   3 -11   1  178.68   22.66
   3 -11   2   60.13   15.28
  -3  11  -2   54.22   18.64
   3 -11   3  191.51   24.36
  -3  11  -3  231.32   26.76
  -3  11  -4  345.84   31.71
   3 -11   4  327.77   31.80
  -3  11  -5   22.08   14.04
   3 -11   5   39.13   16.80
  -3  11  -6  385.44   31.13
   3 -11   6  306.62   30.37
  -3  11  -7   42.29   14.88
   3 -11   7   17.72   12.06
  -3  11  -8   13.07   12.04
   3 -11   8  -10.47   11.20
   3 -11   9   44.80   18.33
  -3  11  -9   26.51   15.08
  -3  11 -10   33.75   15.98
   3 -11  10    4.53   14.63
   3 -11  11  121.13   23.18
  -3  11 -11  117.11   20.02
  -3  10   4   22.15   14.83
  -3  10   3  139.14   24.24
  -3  10   2   -0.85   12.44
   3 -10  -2   15.94    8.62
  -3  10   1    4.12   13.46
   3 -10  -1   34.41   11.09
   3 -10   0   18.04    9.30
  -3  10   0    1.76   11.59
   3 -10   1   52.77   13.72
  -3  10  -1   93.11   19.20
  -3  10  -2  177.43   23.35
   3 -10   2  134.83   18.69
  -3  10  -3   11.27   10.06
   3 -10   3   19.05   12.63
  -3  10  -4  429.65   31.61
   3 -10   4  441.68   33.21
  -3  10  -5  139.45   18.81
   3 -10   5  106.24   18.58
   3 -10   6  251.69   25.87
  -3  10  -6  293.24   26.33
   3 -10   7  201.68   24.58
  -3  10  -7  210.53   23.53
  -3  10  -8   21.72   12.20
   3 -10   8    6.38   10.96
  -3  10  -9   13.48   10.88
   3 -10   9   -2.07   12.35
   3 -10  10    8.69   12.83
  -3  10 -10   11.45   10.54
   3 -10  11   28.15   14.51
  -3  10 -11   17.67   11.47
  -3  10 -12  151.30   21.78
   3 -10  12  141.68   21.77
   3  -9  -6   15.86   12.66
  -3   9   6   28.72   18.01
   3  -9  -5  182.45   21.89
  -3   9   5  191.32   27.27
   3  -9  -4    9.50    9.20
  -3   9   4   13.34   14.91
   3  -9  -3  168.84   18.71
   3  -9  -3  176.68   18.34
  -3   9   3  144.27   23.13
  -3   9   2   79.17   20.26
   3  -9  -2   64.79   11.46
   3  -9  -2   57.61   12.90
   3  -9  -1   17.93    6.34
  -3   9   1   36.21   12.14
   3  -9  -1   35.96   11.04
   3  -9   0  116.93   16.78
  -3   9   0  112.63   19.07
  -3   9  -1   28.37   13.34
   3  -9   1   19.50    9.30
  -3   9  -2   89.38   15.75
   3  -9   2  112.28   17.41
  -3   9  -3   75.38   15.47
   3  -9   3   62.59   15.41
  -3   9  -4  163.74   19.95
   3  -9   4  170.48   20.87
   3  -9   5  402.77   30.39
  -3   9  -5  387.27   27.87
  -3   9  -6   79.39   14.86
   3  -9   6   54.49   14.25
  -3   9  -7  269.84   22.88
   3  -9   7  295.64   27.23
   3  -9   8   16.54   12.19
  -3   9  -8    5.79    9.05
   3  -9   9   25.51   12.86
  -3   9  -9   60.42   13.56
  -3   9 -10    7.11    8.99
   3  -9  10   15.78   12.01
  -3   9 -11   85.66   16.91
   3  -9  11   51.85   13.12
   3  -9  12   34.01   11.81
  -3   9 -12   -3.56   10.58
  -3   8   7   54.58   19.01
   3  -8  -7   14.89   12.60
   3  -8  -6    2.84    9.97
  -3   8   6   -5.84   13.21
   3  -8  -5  200.15   22.03
  -3   8   5  217.84   26.79
  -3   8   4   28.54   14.31
   3  -8  -4   58.64   13.46
   3  -8  -4   38.55    9.34
  -3   8   3   65.19   15.69
   3  -8  -3   65.26   12.00
   3  -8  -3   63.02   10.58
   3  -8  -2  320.46   20.30
   3  -8  -2  381.37   23.27
  -3   8   2  382.85   32.12
  -3   8   1   15.49   12.96
   3  -8  -1   15.72    6.78
   3  -8  -1   13.73    7.28
  -3   8   0  178.05   23.18
   3  -8   0  204.57   12.83
   3  -8   0  218.89   19.71
  -3   8  -1   33.29   11.89
   3  -8   1   21.22    9.39
  -3   8  -2   10.15    8.24
   3  -8   2   -4.17    7.47
   3  -8   3   66.62   13.26
  -3   8  -3   54.72   12.60
  -3   8  -4    8.18    8.83
   3  -8   4    3.17    8.55
   3  -8   5  381.27   28.15
  -3   8  -5  348.49   23.59
  -3   8  -6  657.81   32.29
   3  -8   6  625.99   35.47
  -3   8  -7  197.42   19.55
   3  -8   7  169.68   19.14
  -3   8  -8   84.17   13.59
   3  -8   8   91.60   15.31
  -3   8  -9   14.40    9.69
   3  -8   9    5.54    9.95
  -3   8 -10   18.02   11.16
   3  -8  10    1.30    8.99
  -3   8 -11   45.82   14.24
   3  -8  11   29.31   12.05
  -3   8 -12   40.45   13.15
   3  -8  12   19.92    9.29
  -3   8 -13   99.19   18.22
   3  -7  -8   10.74   12.94
  -3   7   8   13.18   14.68
   3  -7  -7   -4.89   10.51
  -3   7   7    0.64   12.43
  -3   7   6   24.47   13.29
   3  -7  -6    2.03    8.72
   3  -7  -5    6.55    9.03
  -3   7   5   -2.38   11.86
   3  -7  -5   -8.52    5.56
   3  -7  -4  157.47   16.54
   3  -7  -4  171.08   13.86
   3  -7  -3   13.35    8.07
  -3   7   3    1.02   11.95
   3  -7  -3   12.41    6.85
   3  -7  -2  504.91   22.90
  -3   7   2  523.55   34.94
   3  -7  -2  536.39   25.16
  -3   7   1  289.91   25.72
   3  -7  -1  305.65   16.06
   3  -7  -1  294.22   19.30
   3  -7   0  128.15    9.42
   3  -7   0  153.40   15.32
  -3   7   0  144.01   18.34
  -3   7  -1  200.06   20.24
   3  -7   1  190.92   17.87
  -3   7  -2   42.82    9.42
   3  -7   2   61.26   11.47
   3  -7   3   10.41    7.32
  -3   7  -3   -3.05    7.92
   3  -7   4  265.75   21.88
  -3   7  -4  203.79   17.25
   3  -7   5    0.64    7.55
  -3   7  -5   -1.08    6.36
  -3   7  -6  375.99   22.67
   3  -7   6  370.28   25.37
  -3   7  -7  276.87   20.29
   3  -7   7  271.99   22.54
   3  -7   8   33.40   10.30
  -3   7  -8   30.67    9.33
  -3   7  -9   32.52    9.21
   3  -7   9   27.84    9.92
   3  -7  10   22.32    8.86
  -3   7 -10   16.30    9.53
   3  -7  11   10.53    8.19
  -3   7 -11   14.88   10.24
  -3   7 -12  118.27   17.70
   3  -7  12  125.88   15.31
   3  -6 -10    1.70   12.89
  -3   6  10  -12.82   17.27
  -3   6   9  125.30   23.36
   3  -6  -9  124.40   20.35
   3  -6  -8   49.90   14.30
  -3   6   8   58.32   16.41
  -3   6   7   14.13   12.35
   3  -6  -7   37.32   11.92
   3  -6  -6   77.93   13.13
  -3   6   6   66.46   17.83
   3  -6  -5   35.45    9.63
  -3   6   5   30.69   11.54
   3  -6  -5   36.29    6.89
  -3   6   4   79.86   16.97
   3  -6  -4  100.31   12.68
   3  -6  -4   85.99    9.96
   3  -6  -3   26.56    7.16
  -3   6   3    3.56   10.15
   3  -6  -3   20.98    6.36
  -3   6   2   44.98   13.10
   3  -6  -2   48.14    7.78
   3  -6  -2   50.24    8.04
   3  -6  -1  470.41   17.18
  -3   6   1  484.40   29.98
   3  -6  -1  451.36   22.36
   3  -6   0   25.12    4.10
  -3   6   0   24.58    9.64
   3  -6   0   17.15    6.29
  -3   6  -1  378.29   23.39
   3  -6   1  394.60   21.66
   3  -6   2   12.08    6.60
  -3   6  -2    6.29    7.04
  -3   6  -3  112.93   12.41
   3  -6   3   91.01   12.21
  -3   6  -4   14.66    6.59
   3  -6   4    4.80    5.92
  -3   6  -5  374.58   20.95
   3  -6   5  346.44   21.95
  -3   6  -6    7.99    6.92
   3  -6   6    2.76    6.19
  -3   6  -7 1238.80   23.62
  -3   6  -7 1281.67   40.68
   3  -6   7 1178.85   40.52
[truncated: 1,167,566 more chars]
