# Supplementary material for: Crystal structures of four dimeric manganese(II) bromide coordination complexes with various derivatives of pyridine N-oxide
Source: Acta Crystallogr E Crystallogr Commun. 2019 Jul 30;75(Pt 8):1284–90. doi: 10.1107/S2056989019010557 (PMC6690471; doi:10.1107/S2056989019010557)
Supplement: Supplementary file 2 [file e-75-01284-Isup2.hkl]

data_I                                                                          
_shelx_title ' x729_a.res in P2(1)/n'                                           
_shelx_refln_list_code          4                                               
_shelx_F_calc_maximum      300.29                                               
_exptl_crystal_F_000       820.00                                               
_reflns_d_resolution_high  0.7696                                               
                                                                                
loop_                                                                           
 _space_group_symop_operation_xyz                                               
 'x, y, z'                                                                      
 '-x+1/2, y+1/2, -z+1/2'                                                        
 '-x, -y, -z'                                                                   
 'x-1/2, -y-1/2, z-1/2'                                                         
                                                                                
_cell_length_a     7.7364                                                       
_cell_length_b    15.1787                                                       
_cell_length_c    12.5275                                                       
_cell_angle_alpha  90.000                                                       
_cell_angle_beta  100.055                                                       
_cell_angle_gamma  90.000                                                       
                                                                                
_shelx_F_squared_multiplier     1.000                                           
                                                                                
loop_                                                                           
 _refln_index_h                                                                 
 _refln_index_k                                                                 
 _refln_index_l                                                                 
 _refln_F_squared_calc                                                          
 _refln_F_squared_meas                                                          
 _refln_F_squared_sigma                                                         
 _refln_observed_status                                                         
   2   0   0       4596.78       4406.24      1279.04 o                         
   4   0   0       8971.02       7931.96      1915.02 o                         
   6   0   0       2626.67       2667.43       485.08 o                         
   8   0   0       6067.64       6240.92       830.52 o                         
   1   1   0       8848.56       7732.98      1469.54 o                         
   2   1   0      18925.57      17003.07      2550.85 o                         
   3   1   0      21760.68      20982.45      3568.79 o                         
   4   1   0       4674.02       4700.17       638.54 o                         
   5   1   0       3402.21       3213.09       438.66 o                         
   6   1   0        861.51        953.45        81.46 o                         
   7   1   0        442.09        450.42        28.31 o                         
   8   1   0        337.85        356.07        31.06 o                         
   9   1   0       2156.04       2275.07       164.50 o                         
   0   2   0      15632.56      17455.54      1114.21 o                         
   1   2   0       8413.29       9379.97       902.17 o                         
   2   2   0       1356.78       1460.89       155.13 o                         
   3   2   0       9712.75       8750.25      1378.30 o                         
   4   2   0        276.58        240.11        31.39 o                         
   5   2   0        375.54        424.80        24.76 o                         
   6   2   0        116.89        113.57        12.13 o                         
   7   2   0         78.57         83.96        12.77 o                         
   8   2   0         57.18         61.27        14.25 o                         
   9   2   0         95.18        108.33        20.48 o                         
   1   3   0       4739.90       5246.77       365.69 o                         
   2   3   0       6725.71       6373.02      1027.45 o                         
   3   3   0       8534.28       7304.08      1297.30 o                         
   4   3   0       1191.86       1160.17       194.91 o                         
   5   3   0       7919.34       6947.21       943.39 o                         
   6   3   0      10033.39       9435.63      1205.63 o                         
   7   3   0        928.81        962.18        77.23 o                         
   8   3   0       2650.55       2816.00       289.07 o                         
   9   3   0       2304.00       2378.50       199.64 o                         
   0   4   0      42271.75      50258.85      4565.04 o                         
   1   4   0         56.44         71.98        10.41 o                         
   2   4   0       3056.10       3540.31       388.07 o                         
   3   4   0       5602.60       5061.49       818.39 o                         
   4   4   0      24110.77      21091.95      3578.34 o                         
   5   4   0       2299.16       1997.32       313.21 o                         
   6   4   0        545.73        562.01        37.67 o                         
   7   4   0       1551.86       1455.84       142.16 o                         
   8   4   0       4115.14       4374.15       422.85 o                         
   9   4   0        193.16        154.51        27.53 o                         
   1   5   0       7005.77       8292.20       470.07 o                         
   2   5   0       5312.95       5907.88       555.93 o                         
   3   5   0        469.20        469.51        66.19 o                         
   4   5   0       4210.67       3641.99       821.81 o                         
   5   5   0        754.10        689.83        90.01 o                         
   6   5   0        697.38        692.90        83.30 o                         
   7   5   0        174.99        169.77        33.07 o                         
   8   5   0         13.89         27.35        20.64 o                         
   9   5   0          4.90         19.51        24.78 o                         
   0   6   0      11143.97      14072.71       840.94 o                         
   1   6   0       2166.15       2263.79       103.98 o                         
   2   6   0       1194.23       1356.22       116.11 o                         
   3   6   0      10428.79      10780.35      1095.50 o                         
   4   6   0       2298.67       1982.03       284.84 o                         
   5   6   0        415.43        349.69        44.26 o                         
   6   6   0        431.01        438.44        43.97 o                         
   7   6   0        540.22        583.26        61.77 o                         
   8   6   0        373.71        387.29        35.70 o                         
   9   6   0         51.24         53.19        27.78 o                         
   1   7   0      26289.77      31258.46      1680.70 o                         
   2   7   0      23475.96      26621.98      2184.81 o                         
   3   7   0         88.42         71.94         8.57 o                         
   4   7   0        197.86        175.91        12.30 o                         
   5   7   0       2894.94       2852.35       424.94 o                         
   6   7   0       4000.48       3820.36       508.85 o                         
   7   7   0        509.14        530.58        80.95 o                         
   8   7   0        233.58        224.96        37.93 o                         
   9   7   0        753.59        799.65        66.16 o                         
   0   8   0       5687.83       6826.29       455.65 o                         
   1   8   0         63.60         55.51         8.00 o                         
   2   8   0       3354.08       3714.78       238.84 o                         
   3   8   0        417.00        384.90        29.24 o                         
   4   8   0      15662.05      15725.11      1885.23 o                         
   5   8   0         32.28         28.71        11.56 o                         
   7   8   0        528.71        468.28        96.30 o                         
   8   8   0       3898.01       4197.64       494.54 o                         
   9   8   0         43.33         19.26        24.81 o                         
   1   9   0       2405.43       2966.52       147.13 o                         
   2   9   0         10.99         19.31         3.07 o                         
   3   9   0       1226.79       1332.36       110.91 o                         
   4   9   0        154.00        179.57        25.33 o                         
   5   9   0        394.67        404.73        45.70 o                         
   6   9   0        507.79        497.83        60.17 o                         
   7   9   0          2.74         -3.90        16.72 o                         
   8   9   0        653.69        611.98        73.83 o                         
   0  10   0       1053.59       1405.52        88.92 o                         
   1  10   0       6446.55       7771.47       367.08 o                         
   2  10   0       1140.54       1160.40        70.35 o                         
   3  10   0       2915.46       3460.54       284.98 o                         
   4  10   0         33.99         34.82        20.68 o                         
   5  10   0       4966.48       5655.76       590.05 o                         
   6  10   0        276.92        247.54        40.55 o                         
   7  10   0       9554.01      11115.05      1527.06 o                         
   8  10   0        235.02        189.56        36.79 o                         
   1  11   0       6818.93       8131.68       391.28 o                         
   2  11   0      13120.43      15091.76      1151.08 o                         
   3  11   0       3731.33       4036.48       335.01 o                         
   4  11   0       3125.65       3429.68       361.99 o                         
   5  11   0       5270.35       5845.01       765.91 o                         
   6  11   0        112.62        109.16        24.91 o                         
   7  11   0        372.96        329.69        34.57 o                         
   8  11   0         71.95         57.31        62.31 o                         
   0  12   0       4030.26       4891.92       396.12 o                         
   1  12   0        150.94        187.65        17.84 o                         
   2  12   0        553.17        613.51        38.61 o                         
   3  12   0        966.99        967.89        96.06 o                         
   4  12   0        837.54        880.82       113.48 o                         
   5  12   0       1906.29       1967.15       177.13 o                         
   6  12   0         98.81         43.17        19.58 o                         
   7  12   0        374.98        370.67        75.26 o                         
   1  13   0       2081.08       2399.43       116.15 o                         
   2  13   0       1231.12       1369.13        86.23 o                         
   3  13   0         41.75         47.91        39.19 o                         
   4  13   0        703.76        718.43        89.10 o                         
   5  13   0        165.90        193.15        28.46 o                         
   6  13   0         32.76         44.90        17.12 o                         
   7  13   0         34.81         -4.30        17.14 o                         
   0  14   0        219.51        274.03        35.79 o                         
   1  14   0       2168.87       2369.58       148.09 o                         
   2  14   0       1154.83       1195.50        74.02 o                         
   3  14   0       5363.49       6137.77       433.61 o                         
   4  14   0        183.59        198.91        37.71 o                         
   5  14   0       2384.93       2398.96       283.90 o                         
   6  14   0         32.73         46.16        21.14 o                         
   1  15   0        103.28        116.41        18.25 o                         
   2  15   0       2413.91       2727.10       200.36 o                         
   3  15   0       3771.18       4006.82       432.01 o                         
   4  15   0         75.40         75.45        19.15 o                         
   5  15   0       2207.22       2434.67       208.94 o                         
   6  15   0       1470.64       1575.03       198.62 o                         
   0  16   0       2498.43       2723.08       362.45 o                         
   1  16   0         36.77         60.53        34.38 o                         
   2  16   0        746.33        774.65        55.59 o                         
   3  16   0         20.65         14.61        12.98 o                         
   4  16   0          4.48         12.15        15.80 o                         
   5  16   0        297.57        294.25        32.80 o                         
   1  17   0       1914.35       2011.51       145.81 o                         
   2  17   0        209.20        298.55        40.91 o                         
   3  17   0        170.10        172.82        27.37 o                         
   4  17   0        521.50        482.61        47.91 o                         
   5  17   0        765.19        856.89       131.14 o                         
   0  18   0        151.23        163.57        38.50 o                         
   1  18   0       3868.51       3944.96       309.01 o                         
   2  18   0         13.15         53.17        21.33 o                         
   3  18   0       4892.93       4756.94       473.87 o                         
   4  18   0         43.90         39.41        21.23 o                         
   1  19   0       1656.57       1543.77       138.22 o                         
   2  19   0         32.89         36.44        21.23 o                         
  -9   0   1        201.94        210.36        51.99 o                         
  -7   0   1       6221.76       6649.69       621.31 o                         
  -5   0   1       1803.04       1983.55       350.86 o                         
  -3   0   1      74010.70      69942.05     16419.87 o                         
  -1   0   1      38459.21      23581.38      2948.81 o                         
   1   0   1        216.16        246.40        30.19 o                         
   3   0   1      14736.83      14322.31      4246.19 o                         
   5   0   1       4042.43       4115.76       910.56 o                         
   7   0   1       1908.95       1910.11       496.22 o                         
   9   0   1        977.53       1035.59       139.23 o                         
  -9   1   1         34.04         43.51        20.54 o                         
  -8   1   1       1911.73       1834.89       136.69 o                         
  -7   1   1       1011.69        892.84        64.50 o                         
  -6   1   1       3178.59       3231.95       330.71 o                         
  -5   1   1       1491.86       1659.81       133.33 o                         
  -4   1   1         14.12          7.31         3.90 o                         
  -3   1   1      20537.12      18683.16      2661.63 o                         
  -2   1   1       3288.85       2718.53       304.71 o                         
   0   1   1      12158.44       8973.56       546.71 o                         
   1   1   1      14355.56      17530.33      1269.79 o                         
   2   1   1      14772.65      14163.68      2869.12 o                         
   3   1   1       2241.25       2109.20       316.31 o                         
   4   1   1         60.57         78.47         6.25 o                         
   5   1   1       2176.76       2370.56       240.13 o                         
   6   1   1       7412.29       7300.24       943.97 o                         
   7   1   1        121.17        121.44        21.75 o                         
   8   1   1         17.85         56.30        17.29 o                         
   9   1   1        290.93        294.94        37.40 o                         
  -9   2   1       1376.26       1365.77       107.85 o                         
  -8   2   1         58.28         85.53        18.36 o                         
  -7   2   1        727.11        704.66        62.51 o                         
  -6   2   1       1669.83       1657.44       141.57 o                         
  -5   2   1       9619.12       9382.66      1174.08 o                         
  -4   2   1       2070.84       2086.67       294.78 o                         
  -3   2   1      15923.39      13331.79      1828.98 o                         
  -2   2   1          2.17         14.94         2.92 o                         
  -1   2   1        245.30        274.96        19.92 o                         
   0   2   1       3573.51       3868.10       183.04 o                         
   1   2   1      17880.19      16198.21      2167.41 o                         
   2   2   1       4895.21       4141.53       729.69 o                         
   3   2   1       3229.26       3033.74       479.92 o                         
   4   2   1       1093.05       1270.20       139.32 o                         
   5   2   1       7910.11       7872.90      1022.68 o                         
   6   2   1        373.99        402.00        36.86 o                         
   7   2   1        733.22        773.20        92.10 o                         
   8   2   1        196.37        191.40        24.77 o                         
   9   2   1       3616.92       3756.43       300.74 o                         
  -9   3   1       2931.31       2971.11       255.63 o                         
  -8   3   1        450.50        468.92        36.48 o                         
  -7   3   1       6260.90       6022.99       630.86 o                         
  -6   3   1       3734.79       3562.40       575.18 o                         
  -5   3   1        734.96        722.61        58.90 o                         
  -4   3   1        490.66        435.77        49.11 o                         
  -3   3   1       5654.83       4821.65       600.98 o                         
  -2   3   1       6430.94       6326.80       669.32 o                         
  -1   3   1       2734.82       3249.61       172.83 o                         
   0   3   1        238.04        304.40        14.44 o                         
   1   3   1       2871.47       2998.40       280.95 o                         
   2   3   1      17280.88      16462.27      2539.41 o                         
   3   3   1      12190.63      11090.41      2103.81 o                         
   4   3   1        265.80        292.62        37.70 o                         
   5   3   1      15611.45      15205.14      2478.31 o                         
   6   3   1       3537.45       3557.95       402.46 o                         
   7   3   1        751.66        759.32        63.96 o                         
   8   3   1          3.36         16.36        19.18 o                         
   9   3   1        719.11        738.25        73.92 o                         
  -9   4   1        155.76        142.75        23.91 o                         
  -8   4   1       1447.78       1547.76       132.51 o                         
  -7   4   1       8772.75       8713.46       746.48 o                         
  -6   4   1       3888.82       3799.83       638.09 o                         
  -5   4   1       3413.15       2964.48       421.85 o                         
  -4   4   1          0.69         21.38         7.69 o                         
  -3   4   1       8241.45       7316.97      1124.04 o                         
  -2   4   1       2208.12       2278.15       217.22 o                         
  -1   4   1      11633.32      13456.19       757.67 o                         
   0   4   1      10469.32      12376.96       678.41 o                         
   1   4   1      13859.53      15348.28      1386.40 o                         
   2   4   1       4030.32       3940.73       667.54 o                         
   3   4   1      16506.15      14449.33      2427.76 o                         
   4   4   1       1966.64       1965.86       310.34 o                         
   5   4   1       3554.08       3383.49       519.25 o                         
   6   4   1       4292.93       4246.72       578.78 o                         
   7   4   1       6869.32       6778.29       917.36 o                         
   8   4   1        984.12        994.37        71.73 o                         
   9   4   1         34.90         35.70        18.45 o                         
  -9   5   1        533.30        547.92        50.05 o                         
  -8   5   1        737.29        724.20        61.57 o                         
  -7   5   1         63.73         52.19        12.93 o                         
  -6   5   1        217.94        220.41        15.98 o                         
  -5   5   1        940.92        867.35       150.18 o                         
  -4   5   1      10074.49       8919.96      1417.99 o                         
  -3   5   1       3569.18       3479.18       336.95 o                         
  -2   5   1       2642.98       2899.62       231.39 o                         
  -1   5   1         41.27         47.81         6.67 o                         
   0   5   1        320.57        411.87        24.07 o                         
   1   5   1      22496.42      25757.23      1497.29 o                         
   2   5   1        903.83        893.82        71.52 o                         
   3   5   1      11365.74      10004.32      1599.22 o                         
   4   5   1       4130.77       3702.39       769.07 o                         
   5   5   1        135.96        117.94        18.48 o                         
   6   5   1        199.66        204.89        14.34 o                         
   7   5   1        194.07        171.93        24.84 o                         
   8   5   1       1148.66       1104.89        86.73 o                         
   9   5   1        581.01        560.04       113.07 o                         
  -9   6   1        274.43        269.72        74.34 o                         
  -8   6   1         96.78        109.20        20.27 o                         
  -7   6   1       1357.24       1244.00       200.07 o                         
  -6   6   1       2506.77       2454.21       332.36 o                         
  -5   6   1        769.71        804.99       138.11 o                         
  -4   6   1       2667.10       2407.50       325.92 o                         
  -3   6   1        342.58        320.12        27.25 o                         
  -2   6   1        452.33        537.35        45.07 o                         
  -1   6   1      13724.14      16113.61       889.37 o                         
   0   6   1      15443.90      18195.29       977.10 o                         
   1   6   1      20545.25      24333.45      1317.79 o                         
   2   6   1       3971.46       4311.01       352.71 o                         
   3   6   1        983.30        830.43        95.97 o                         
   4   6   1       1371.18       1090.02       207.75 o                         
   5   6   1       4563.43       3936.15       627.34 o                         
   6   6   1        378.18        325.64        62.48 o                         
   7   6   1        160.99        171.93        24.62 o                         
   8   6   1       1618.52       1683.35       191.85 o                         
   9   6   1        587.79        614.45       127.37 o                         
  -9   7   1       2122.18       2312.29       190.51 o                         
  -8   7   1        172.30        142.89        45.25 o                         
  -7   7   1       1340.89       1265.96       118.06 o                         
  -6   7   1        942.78        928.17       119.75 o                         
  -5   7   1       2854.59       2813.29       427.97 o                         
  -4   7   1       6621.43       6348.15       816.10 o                         
  -3   7   1       8832.62       9517.00       851.94 o                         
  -2   7   1      35212.96      39658.09      2769.30 o                         
  -1   7   1       2660.95       3120.47       150.16 o                         
   0   7   1       4575.33       5538.63       254.56 o                         
   1   7   1       1333.43       1330.32        80.72 o                         
   2   7   1       6671.13       7119.27       538.67 o                         
   3   7   1        229.27        199.90        21.67 o                         
   4   7   1        149.35        113.38        11.53 o                         
   5   7   1       4770.63       4531.24       654.45 o                         
   6   7   1       1686.90       1780.43       207.04 o                         
   7   7   1        225.18        238.02        26.87 o                         
   8   7   1         68.56         47.99        39.81 o                         
   9   7   1        479.35        581.53        60.11 o                         
  -9   8   1        167.43        188.86        29.17 o                         
  -8   8   1         31.91         74.90        36.65 o                         
  -6   8   1        350.15        359.95        45.21 o                         
  -5   8   1      11280.14      10976.46      1398.71 o                         
  -4   8   1        386.92        391.02        33.26 o                         
  -3   8   1         67.36         64.86        10.05 o                         
  -2   8   1       5829.16       6604.33       355.97 o                         
  -1   8   1         98.78         82.87        11.29 o                         
   0   8   1         82.94         94.81        15.30 o                         
   1   8   1       7511.05       9120.90       509.13 o                         
   2   8   1       2489.19       2486.91       239.99 o                         
   3   8   1       8288.21       8833.17       954.18 o                         
   4   8   1       1350.92       1535.29       183.52 o                         
   5   8   1       2238.26       2321.54       306.26 o                         
   6   8   1        861.19        867.84       107.45 o                         
   7   8   1       3036.05       3104.16       438.98 o                         
   8   8   1        605.85        710.57        77.15 o                         
  -8   9   1        572.82        646.88        83.89 o                         
  -7   9   1       3377.35       3534.24       497.69 o                         
  -6   9   1        705.42        615.77       132.74 o                         
  -5   9   1       1137.12       1049.78       129.30 o                         
  -4   9   1       6448.05       6679.24       688.65 o                         
  -3   9   1         84.93         87.79        13.63 o                         
  -2   9   1       2530.50       2824.17       117.70 o                         
  -1   9   1       5014.91       6077.27       336.76 o                         
   0   9   1       1620.85       1871.40        93.29 o                         
   1   9   1       1188.67       1467.91        54.30 o                         
   2   9   1        249.75        235.26        17.43 o                         
   3   9   1        640.82        655.09        40.02 o                         
   4   9   1       2531.17       2777.68       312.90 o                         
   5   9   1        567.95        579.21        71.02 o                         
   6   9   1        290.74        332.81        35.51 o                         
   7   9   1       2344.90       2424.95       317.54 o                         
   8   9   1       1810.85       1980.74       251.42 o                         
  -8  10   1       4073.26       3945.47       554.22 o                         
  -7  10   1         98.11        116.18        24.92 o                         
  -6  10   1        442.87        418.69        62.94 o                         
  -5  10   1        676.75        662.67       106.10 o                         
  -4  10   1       3321.43       3383.08       300.62 o                         
  -3  10   1        333.36        353.66        30.33 o                         
  -2  10   1         72.04         94.40        13.63 o                         
  -1  10   1       3282.19       3760.46       178.66 o                         
   0  10   1       6186.54       7607.51       404.74 o                         
   1  10   1       3687.29       4332.17       247.51 o                         
   2  10   1         28.81         45.57        10.71 o                         
   3  10   1        536.11        643.31        39.20 o                         
   4  10   1       9793.89      10657.37      1526.15 o                         
   5  10   1       1258.67       1369.61       145.34 o                         
   6  10   1       1560.31       1714.21       275.03 o                         
   7  10   1         26.78         26.92        16.85 o                         
   8  10   1        763.79        775.25        66.15 o                         
  -8  11   1        356.15        308.45        33.07 o                         
  -7  11   1        163.45        183.09        27.13 o                         
  -6  11   1       3522.56       3700.26       482.22 o                         
  -5  11   1       6925.49       7394.23       936.02 o                         
  -4  11   1        224.42        255.81        25.23 o                         
  -3  11   1       2114.43       2432.94       203.37 o                         
  -2  11   1       6565.99       7231.46       395.62 o                         
  -1  11   1       3056.52       3660.98       217.36 o                         
   0  11   1         12.67         17.31         8.93 o                         
   1  11   1       7238.72       8605.88       558.40 o                         
   2  11   1       3476.67       4307.78       244.93 o                         
   3  11   1         53.14         56.22        14.98 o                         
   4  11   1        941.97        895.01        94.96 o                         
   5  11   1        235.15        250.91        37.28 o                         
   6  11   1       1464.86       1570.96       217.92 o                         
   7  11   1        838.94        900.89       126.31 o                         
   8  11   1        375.64        346.66        53.47 o                         
  -7  12   1        287.17        282.65        41.50 o                         
  -6  12   1        415.20        405.02        47.80 o                         
  -5  12   1         65.48        112.44        18.60 o                         
  -4  12   1        792.17        809.40        91.34 o                         
  -3  12   1       2865.16       3097.39       249.93 o                         
  -2  12   1       4420.00       4900.46       259.54 o                         
  -1  12   1       3396.48       4124.13       168.38 o                         
   0  12   1        467.72        549.83        47.09 o                         
   1  12   1         45.16         69.66        10.72 o                         
   2  12   1      11005.10      12985.52       950.93 o                         
   3  12   1       1365.67       1551.02       129.54 o                         
   4  12   1       2380.06       2623.29       362.82 o                         
   5  12   1         76.95         55.84        12.22 o                         
   6  12   1        432.96        429.18        43.93 o                         
   7  12   1        201.67        200.71        34.43 o                         
  -7  13   1        587.89        557.31        44.88 o                         
  -6  13   1          8.07         38.96        12.70 o                         
  -5  13   1       1872.18       1975.93       233.22 o                         
  -4  13   1          7.02         39.40        14.06 o                         
  -3  13   1        134.41        146.35        23.91 o                         
  -2  13   1       2522.93       2971.18       146.65 o                         
  -1  13   1        998.21       1277.97        62.62 o                         
   0  13   1       7581.26       8754.76       371.53 o                         
   1  13   1        411.26        440.51        37.89 o                         
   2  13   1          7.16          8.53        12.70 o                         
   3  13   1        758.80        804.89       120.59 o                         
   4  13   1       3142.78       3340.96       366.14 o                         
   5  13   1        582.50        624.04        87.26 o                         
   6  13   1        266.68        194.35        47.02 o                         
   7  13   1        747.29        776.07       107.04 o                         
  -7  14   1        145.19        136.06        25.04 o                         
  -6  14   1        121.19        114.08        22.12 o                         
  -5  14   1       1141.11       1180.97       119.84 o                         
  -4  14   1       3050.96       3500.52       405.83 o                         
  -3  14   1       1434.28       1516.79       134.21 o                         
  -2  14   1          1.56         10.68        11.62 o                         
  -1  14   1        977.12       1029.47        60.56 o                         
   0  14   1      10376.08      12097.64       757.34 o                         
   1  14   1        213.04        246.16        25.36 o                         
   2  14   1        130.50        110.94        20.60 o                         
   3  14   1        345.63        351.74        47.83 o                         
   4  14   1       4039.21       4363.94       459.78 o                         
   5  14   1          9.60         30.92        16.53 o                         
   6  14   1        650.36        671.37        86.80 o                         
  -6  15   1       3099.39       3110.89       436.50 o                         
  -5  15   1       1447.64       1427.38       157.41 o                         
  -4  15   1       1180.92       1251.24       101.34 o                         
  -3  15   1        350.12        387.30        57.34 o                         
  -2  15   1        399.60        452.55        37.68 o                         
  -1  15   1        745.15        734.54        51.52 o                         
   0  15   1        314.97        290.78        37.74 o                         
   1  15   1        214.12        240.38        31.65 o                         
   2  15   1       4180.00       4985.65       330.40 o                         
   3  15   1       2072.56       2372.63       249.62 o                         
   4  15   1        764.64        754.72        76.68 o                         
   5  15   1        762.67        747.48       102.36 o                         
   6  15   1       1084.65       1061.97       124.38 o                         
  -5  16   1         37.20         45.15        37.43 o                         
  -4  16   1          2.31         17.63        22.09 o                         
  -3  16   1       1013.18        951.35       102.29 o                         
  -2  16   1       2441.57       2617.50       156.04 o                         
  -1  16   1       1073.86       1130.42        87.29 o                         
   0  16   1          0.47         15.48        14.25 o                         
   1  16   1        765.38        777.24        53.66 o                         
   3  16   1         12.57         29.68        21.17 o                         
   4  16   1         83.34         74.83        26.36 o                         
   5  16   1         42.82         61.48        22.50 o                         
  -5  17   1        111.81        111.53        27.04 o                         
  -4  17   1         46.73         70.85        23.25 o                         
  -3  17   1         36.24         36.52        18.20 o                         
  -2  17   1       2607.69       2724.66       388.60 o                         
  -1  17   1       1461.85       1411.92        97.24 o                         
   0  17   1       1698.29       1857.21       125.85 o                         
   1  17   1        142.53        139.31        25.60 o                         
   2  17   1        228.72        115.01        64.69 o                         
   3  17   1       2304.55       2227.66       294.69 o                         
   4  17   1       1307.26       1255.00       112.89 o                         
  -4  18   1       4271.26       3989.96       599.55 o                         
  -3  18   1          1.61         34.09        32.30 o                         
  -2  18   1         14.69        -41.94        43.76 o                         
  -1  18   1         70.01         49.75        37.15 o                         
   0  18   1       4656.21       4911.36       373.36 o                         
   1  18   1         73.30         77.61        44.21 o                         
   2  18   1       1629.29       1493.36       183.89 o                         
   3  18   1          0.32         28.33        22.65 o                         
  -2  19   1       1420.62       1213.68       176.84 o                         
  -1  19   1        294.81        272.78        51.87 o                         
   0  19   1       1582.27       1428.41       128.55 o                         
   1  19   1        223.05        103.65        62.50 o                         
   2  19   1        279.77        268.20        49.38 o                         
 -10   0   2         66.70         34.36        31.28 o                         
  -8   0   2         12.70         32.66        20.32 o                         
  -6   0   2       3209.10       3557.96       432.60 o                         
  -4   0   2      12687.47      10761.69      1464.01 o                         
  -2   0   2       8503.40       6066.07       644.68 o                         
   0   0   2       1849.61       1740.55       207.54 o                         
   2   0   2       3764.62       3829.73      1018.71 o                         
   4   0   2        159.14        210.21        37.60 o                         
   6   0   2       2495.48       2492.23       459.13 o                         
   8   0   2       1790.55       1906.49       301.41 o                         
 -10   1   2        100.05         98.94        24.98 o                         
  -9   1   2       1425.97       1392.45       109.66 o                         
  -8   1   2        349.21        348.93        48.17 o                         
  -7   1   2        187.63        173.27        14.53 o                         
  -6   1   2       1133.07       1181.09        78.79 o                         
  -5   1   2       1874.29       1847.63       168.50 o                         
  -4   1   2       5546.11       4874.48       470.93 o                         
  -3   1   2       6290.86       5168.24       470.81 o                         
  -2   1   2        927.23        694.47        41.75 o                         
  -1   1   2       5091.18       4266.71       283.24 o                         
   0   1   2       7576.98       5752.17      1014.81 o                         
   1   1   2         57.38         79.84         6.40 o                         
   2   1   2        298.94        326.20        43.23 o                         
   3   1   2      15808.61      15056.28      2791.44 o                         
   4   1   2       4908.26       4804.31       764.51 o                         
   5   1   2       1700.71       1969.72       181.69 o                         
   6   1   2        790.21        833.27        97.74 o                         
   7   1   2        462.92        521.74        54.44 o                         
   8   1   2       1156.24       1240.04       128.62 o                         
   9   1   2        144.14        140.09        27.67 o                         
  -9   2   2        398.34        330.21        34.37 o                         
  -8   2   2        727.57        746.53        56.92 o                         
  -7   2   2        660.32        672.98        41.47 o                         
  -6   2   2      19598.50      20194.70      1783.26 o                         
  -5   2   2          3.84         24.40         9.91 o                         
  -4   2   2       2500.10       2291.83       235.75 o                         
  -3   2   2        318.38        254.88        25.26 o                         
  -2   2   2      70576.43      68480.88      5467.99 o                         
  -1   2   2        274.00        302.26        16.23 o                         
   0   2   2       2669.43       2390.82       276.37 o                         
   1   2   2         88.37         88.83        20.17 o                         
   2   2   2      31355.38      34781.62      4680.93 o                         
   3   2   2       1106.63       1193.52       154.13 o                         
   4   2   2       2098.45       2082.40       279.43 o                         
   5   2   2        560.94        675.08       104.62 o                         
   6   2   2      16684.66      19556.39      2943.84 o                         
   7   2   2         31.11         31.16        10.99 o                         
   8   2   2       4122.01       4360.65       601.18 o                         
   9   2   2        226.75        233.29        65.04 o                         
  -9   3   2       1156.69       1152.60        94.10 o                         
  -8   3   2       1354.49       1347.14        88.33 o                         
  -7   3   2        116.88         97.53        16.30 o                         
  -6   3   2        427.67        400.81        36.03 o                         
  -5   3   2       2741.49       2485.14       258.40 o                         
  -4   3   2       4472.54       3852.89       415.86 o                         
  -3   3   2        187.82        158.99        10.14 o                         
  -2   3   2        410.62        416.62        29.15 o                         
  -1   3   2      11651.43      12688.74       523.32 o                         
   0   3   2         81.42        122.59        11.66 o                         
   1   3   2       3235.59       3098.72       262.48 o                         
   2   3   2       3513.67       3262.41       531.09 o                         
   3   3   2       4768.99       3482.39       748.26 o                         
   4   3   2      12950.15      12645.52      2443.71 o                         
   5   3   2        463.68        587.15        72.32 o                         
   6   3   2        539.84        549.29        53.41 o                         
   7   3   2       1223.89       1281.30       147.59 o                         
   8   3   2       1133.19       1135.84       123.62 o                         
   9   3   2         21.50         39.33        26.23 o                         
  -9   4   2       1332.85       1434.74       137.21 o                         
  -8   4   2       1599.81       1596.89       104.09 o                         
  -7   4   2       1841.50       1899.95       143.35 o                         
  -6   4   2         24.01         47.02        17.14 o                         
  -5   4   2       1973.58       1883.56       186.13 o                         
  -4   4   2        993.16        881.65        93.13 o                         
  -3   4   2       4506.47       4224.39       387.27 o                         
  -2   4   2         19.91         49.23         4.47 o                         
  -1   4   2        528.64        496.77        21.17 o                         
   0   4   2      20921.97      21318.97      1573.23 o                         
   1   4   2        436.58        442.34        42.13 o                         
   2   4   2        185.78        227.06        20.77 o                         
   3   4   2       9379.47       8816.94      1486.47 o                         
   4   4   2        131.63        132.71        16.32 o                         
   5   4   2       2469.46       2497.46       369.66 o                         
   6   4   2        859.58        891.76       104.27 o                         
   7   4   2         39.36         62.11        10.36 o                         
   8   4   2        376.58        438.26        35.05 o                         
   9   4   2       1196.36       1303.96       136.75 o                         
  -9   5   2        562.23        537.28        58.81 o                         
  -8   5   2        736.19        809.90        56.32 o                         
  -7   5   2       5593.47       5577.64       593.53 o                         
  -6   5   2        908.61        945.14       108.81 o                         
  -5   5   2       6424.14       5845.25       837.97 o                         
  -4   5   2       9987.22       8751.76       921.41 o                         
  -3   5   2         93.75         62.78         9.35 o                         
  -2   5   2       1817.16       1950.67        89.23 o                         
  -1   5   2      12754.81      14705.82       590.18 o                         
   0   5   2      47752.59      51271.30      3316.34 o                         
   1   5   2       9977.42      11119.17       807.12 o                         
   2   5   2       1070.53        894.02       108.87 o                         
   3   5   2       8475.72       7563.67      1205.83 o                         
   4   5   2       4726.83       4154.78       847.83 o                         
   5   5   2        558.57        534.44        94.67 o                         
   6   5   2        928.78        935.42       118.90 o                         
   7   5   2       5924.58       5864.36       786.98 o                         
   8   5   2       1205.71       1135.74       143.10 o                         
   9   5   2          0.98          2.05        21.87 o                         
  -9   6   2        224.19        259.28        29.16 o                         
  -8   6   2         21.15         23.46        11.24 o                         
  -7   6   2       1007.39       1064.13        93.48 o                         
  -6   6   2       2861.15       2387.03       339.07 o                         
  -5   6   2        993.86        870.38       127.12 o                         
  -4   6   2       3270.23       2895.64       293.81 o                         
  -3   6   2         22.14         26.54        11.59 o                         
  -2   6   2      33005.16      37652.41      2392.13 o                         
  -1   6   2       4712.21       5547.23       233.58 o                         
   0   6   2       4006.04       4580.55       179.67 o                         
   1   6   2          1.85         25.02         5.39 o                         
   2   6   2      23712.67      24848.89      3017.12 o                         
   3   6   2        260.66        265.62        35.19 o                         
   4   6   2       5560.10       4967.92       806.27 o                         
   5   6   2        101.69         88.35        20.91 o                         
   6   6   2       3554.88       3422.29       659.56 o                         
   7   6   2        396.98        414.88        63.72 o                         
   8   6   2       1262.07       1169.46       209.03 o                         
   9   6   2        184.39         80.63        81.16 o                         
  -9   7   2        179.18        161.95        34.19 o                         
  -8   7   2         52.78         74.72        17.50 o                         
  -7   7   2        308.37        327.62        37.10 o                         
  -6   7   2        290.89        236.99        30.13 o                         
  -5   7   2       8376.99       7831.62       958.27 o                         
  -4   7   2         76.83         96.75         8.49 o                         
  -3   7   2       6419.05       6942.18       578.82 o                         
  -2   7   2       2960.98       3590.18       194.78 o                         
  -1   7   2         18.79         25.27         5.07 o                         
   0   7   2        956.79       1102.90        43.33 o                         
   1   7   2        545.54        586.69        59.23 o                         
   2   7   2        455.56        503.04        30.87 o                         
   3   7   2         22.15         35.86         4.67 o                         
   4   7   2        538.18        482.12        62.76 o                         
   5   7   2        358.57        324.75        35.07 o                         
   6   7   2         47.32         54.67        17.63 o                         
   7   7   2       1163.70       1299.21       183.19 o                         
   8   7   2        153.15        175.21        36.88 o                         
  -9   8   2        862.25        859.99        68.26 o                         
  -8   8   2       1873.00       1872.31       199.69 o                         
  -7   8   2        497.67        431.73        58.27 o                         
  -6   8   2        399.93        378.85        62.57 o                         
  -5   8   2       3524.65       3403.73       360.12 o                         
  -4   8   2        168.81        154.97        15.27 o                         
  -3   8   2       2665.99       2814.59       191.53 o                         
  -2   8   2       2605.97       3020.51       156.81 o                         
  -1   8   2       9330.14      10298.81       461.71 o                         
   0   8   2       3179.21       3635.48       130.22 o                         
   1   8   2      14525.78      16880.66      1272.60 o                         
   2   8   2        353.74        376.65        36.07 o                         
   3   8   2        424.35        443.21        32.24 o                         
   4   8   2       2507.19       2721.09       358.66 o                         
   5   8   2       5732.50       5789.15       863.47 o                         
   6   8   2       1053.67       1301.21       165.85 o                         
   7   8   2          2.30        -15.63        15.63 o                         
   8   8   2        142.11        161.10        23.61 o                         
  -8   9   2       2566.90       2676.42       286.71 o                         
  -7   9   2       3263.03       3326.54       463.86 o                         
  -6   9   2        546.44        575.67       116.07 o                         
  -5   9   2       6231.13       6097.50       685.55 o                         
  -4   9   2      10113.49      10239.42       810.71 o                         
  -3   9   2       1788.50       1823.80       149.72 o                         
  -2   9   2        217.00        215.70        10.79 o                         
  -1   9   2       3284.86       3790.05       151.93 o                         
   0   9   2       2324.41       2547.08        98.27 o                         
   1   9   2       1578.78       1817.35       103.22 o                         
   2   9   2         12.98         29.56        10.87 o                         
   3   9   2       5232.47       5633.46       569.98 o                         
   4   9   2       8079.22       9164.79      1168.85 o                         
   5   9   2       2068.22       2307.72       286.68 o                         
   6   9   2        326.03        339.55        36.10 o                         
   7   9   2       4270.01       4923.00       663.78 o                         
   8   9   2       1178.53       1181.71       171.90 o                         
  -8  10   2         16.50         59.62        20.74 o                         
  -7  10   2         52.06         69.79        21.51 o                         
  -6  10   2       1208.95       1267.42       208.63 o                         
  -5  10   2        145.94        136.48        19.64 o                         
  -4  10   2         14.14         15.19        12.54 o                         
  -3  10   2         96.07         91.32        10.64 o                         
  -2  10   2       6933.06       7827.23       430.56 o                         
  -1  10   2        832.80        943.30        41.35 o                         
   0  10   2        142.80        153.14         9.62 o                         
   1  10   2       3177.82       3998.31       274.22 o                         
   2  10   2       4260.13       4808.91       481.70 o                         
   3  10   2       2864.58       2861.12       274.66 o                         
   4  10   2       1880.63       1888.98       188.01 o                         
   5  10   2        162.55        172.78        41.82 o                         
   6  10   2       2249.31       2488.38       354.30 o                         
   7  10   2        349.41        330.80        54.78 o                         
   8  10   2        404.02        416.69        72.26 o                         
  -8  11   2        672.52        612.60       114.21 o                         
  -7  11   2        422.61        486.12        57.51 o                         
  -6  11   2        526.17        570.82        57.88 o                         
  -5  11   2         80.29        110.07        20.73 o                         
  -4  11   2        298.66        321.59        24.35 o                         
  -3  11   2        364.37        370.72        25.82 o                         
  -2  11   2       5043.03       5778.43       263.05 o                         
  -1  11   2         21.98         30.63         7.58 o                         
   0  11   2       2820.52       3144.78       188.94 o                         
   1  11   2       1003.46       1113.55        95.69 o                         
   2  11   2         30.43         49.53         6.98 o                         
   3  11   2         72.86         87.39        13.41 o                         
   4  11   2        212.72        229.11        27.58 o                         
   5  11   2        479.58        508.84        73.33 o                         
   6  11   2        158.58        138.51        22.85 o                         
   7  11   2          3.61         15.35        14.96 o                         
  -7  12   2        414.39        405.30        47.04 o                         
  -6  12   2        198.98        195.18        42.83 o                         
  -5  12   2       3591.40       4069.93       422.98 o                         
  -4  12   2       1877.69       1908.00       183.90 o                         
  -3  12   2       1919.29       2049.13       116.10 o                         
  -2  12   2       1506.76       1663.45        79.40 o                         
  -1  12   2       8955.00       9796.42       562.92 o                         
   0  12   2        453.65        562.03        38.52 o                         
   1  12   2      17617.38      20495.11      1587.46 o                         
   2  12   2        355.76        396.57        43.23 o                         
   3  12   2        294.80        302.54        31.97 o                         
   4  12   2         67.64         43.25        17.41 o                         
   5  12   2       3267.65       3496.72       560.05 o                         
   6  12   2          3.38          2.60        18.58 o                         
   7  12   2         29.91         45.74        28.72 o                         
  -7  13   2        523.03        448.24        78.11 o                         
  -6  13   2          8.47         20.96        13.53 o                         
  -5  13   2         15.06         -5.76        19.33 o                         
  -4  13   2       2578.32       2767.55       311.14 o                         
  -3  13   2       8440.63       9578.06       654.44 o                         
  -2  13   2        855.78        996.42        58.34 o                         
  -1  13   2       7460.25       8388.14       506.89 o                         
   0  13   2       3238.26       3676.90       179.60 o                         
   1  13   2       2970.30       3009.34       315.00 o                         
   2  13   2         10.33          4.65        10.47 o                         
   3  13   2       4734.92       5467.74       622.89 o                         
   4  13   2       3108.25       3387.42       409.87 o                         
   5  13   2        219.54        181.73        26.36 o                         
   6  13   2       1642.46       1664.39       181.27 o                         
   7  13   2        591.49        568.60        68.45 o                         
  -7  14   2        379.99        274.88        54.65 o                         
  -6  14   2       1720.70       1803.74       202.34 o                         
  -5  14   2        391.96        426.13        44.13 o                         
  -4  14   2        901.55        929.83        74.28 o                         
  -3  14   2        458.34        438.83        37.90 o                         
  -2  14   2        123.77        105.22        17.42 o                         
  -1  14   2       1233.50       1322.14        70.83 o                         
   0  14   2         70.29         87.51        13.16 o                         
   1  14   2         35.91         57.03        15.08 o                         
   2  14   2        548.22        581.53        55.89 o                         
   3  14   2        423.94        460.38        40.00 o                         
   4  14   2          0.40          9.95         8.30 o                         
   5  14   2         24.30         36.42        13.90 o                         
   6  14   2       1162.43       1120.04       163.43 o                         
  -6  15   2         57.98         57.78        18.02 o                         
  -5  15   2        627.57        643.93        67.51 o                         
  -4  15   2        337.93        365.48        31.88 o                         
  -3  15   2        220.92        216.87        34.66 o                         
  -2  15   2        176.42        196.14        27.15 o                         
  -1  15   2          5.16         29.20         8.05 o                         
   0  15   2       1922.34       2124.60       108.13 o                         
   1  15   2       1696.70       1890.98        93.47 o                         
   2  15   2        779.08        838.43        97.02 o                         
   3  15   2        188.62        126.67        31.55 o                         
   4  15   2         96.38         66.86        16.15 o                         
   5  15   2        908.55       1074.21       123.31 o                         
   6  15   2        179.85        170.42        37.26 o                         
  -5  16   2       2735.45       2757.08       244.89 o                         
  -4  16   2        341.84        323.86        32.79 o                         
  -3  16   2       3207.15       3017.90       244.12 o                         
  -2  16   2        577.73        573.84        45.27 o                         
  -1  16   2       1276.34       1331.89        94.36 o                         
   0  16   2         18.98         41.82         9.51 o                         
   1  16   2       3001.84       3333.61       183.30 o                         
   2  16   2          0.61          9.62         9.69 o                         
   3  16   2       1613.72       1594.57       191.43 o                         
   4  16   2        129.89        123.07        27.37 o                         
   5  16   2       3919.84       3912.31       560.08 o                         
  -5  17   2          4.33         23.45        24.07 o                         
  -4  17   2        532.91        496.72        49.31 o                         
  -3  17   2       2009.89       1895.54       187.44 o                         
  -2  17   2         16.63         26.93        13.83 o                         
  -1  17   2       1699.19       1733.65       129.12 o                         
   0  17   2       1460.14       1587.36       109.27 o                         
   1  17   2        901.46        897.56        79.87 o                         
   2  17   2       1767.12       1708.71       156.75 o                         
   3  17   2       1170.49       1171.67       106.95 o                         
   4  17   2        240.97        224.05        35.88 o                         
  -4  18   2         96.03         67.89        23.20 o                         
  -3  18   2        581.92        459.71        68.42 o                         
  -2  18   2         30.25         28.94        22.07 o                         
  -1  18   2       1281.74       1263.38       116.83 o                         
   0  18   2         60.11         90.24        29.53 o                         
   1  18   2        491.16        400.19        68.86 o                         
   2  18   2          4.24         18.80        17.08 o                         
   3  18   2         21.57          6.34        19.18 o                         
  -2  19   2         43.02         21.71        17.50 o                         
  -1  19   2        480.44        476.40        42.41 o                         
   0  19   2       1963.18       1795.97       164.45 o                         
   1  19   2        676.23        669.17        70.93 o                         
   2  19   2       1164.14       1046.70       116.55 o                         
  -9   0   3       1224.12       1181.86       135.34 o                         
  -7   0   3       1229.67       1175.00        90.53 o                         
  -5   0   3         59.77         63.17        21.27 o                         
  -3   0   3       2428.91       1860.61       214.07 o                         
  -1   0   3        750.24        806.85        81.16 o                         
   1   0   3       3154.77       3107.99       439.42 o                         
   3   0   3      30585.27      30733.83      9044.97 o                         
   5   0   3        306.30        299.87        32.62 o                         
   7   0   3        211.25        202.09        58.28 o                         
   9   0   3         30.56         40.47        23.91 o                         
 -10   1   3         44.81         38.12        19.85 o                         
  -9   1   3        312.22        336.07        36.54 o                         
  -8   1   3        396.33        406.94        32.00 o                         
  -7   1   3       1574.94       1649.57        85.68 o                         
  -6   1   3       2630.76       2584.14       170.71 o                         
  -5   1   3       1407.93       1251.08        95.37 o                         
  -4   1   3       6437.89       5210.20       377.83 o                         
  -3   1   3       2507.12       1861.18       122.64 o                         
  -2   1   3       5519.61       4329.98       244.10 o                         
  -1   1   3      37275.83      36193.25      2896.23 o                         
   0   1   3      35991.60      34733.56      3573.31 o                         
   1   1   3       1476.38       1538.52       153.12 o                         
   2   1   3       5238.95       4631.94       676.68 o                         
   3   1   3       8351.26       7961.00      1270.33 o                         
   4   1   3       2231.73       2173.40       248.27 o                         
   5   1   3        308.39        335.82        36.19 o                         
   6   1   3         36.09         61.80        19.94 o                         
   7   1   3       1208.69       1112.87       192.15 o                         
   8   1   3       2753.97       2999.24       383.56 o                         
   9   1   3          5.69        -13.79        17.75 o                         
  -9   2   3       6550.46       6896.30       868.04 o                         
  -8   2   3         12.89         22.36         9.16 o                         
  -7   2   3       6316.72       6449.57       383.47 o                         
  -6   2   3         55.86         60.59         7.68 o                         
  -5   2   3       8261.52       7610.58       607.30 o                         
  -4   2   3       1536.84       1421.23       108.86 o                         
  -3   2   3       9167.19       6877.11       428.56 o                         
  -2   2   3         17.77         44.91         5.78 o                         
  -1   2   3      12702.87      12889.05       592.82 o                         
   0   2   3        721.60        610.15       103.44 o                         
   1   2   3      48280.62      41029.51     11415.35 o                         
   2   2   3         74.87         97.17        16.13 o                         
   3   2   3       9755.42       9131.16      1491.63 o                         
   4   2   3        615.98        721.41        83.87 o                         
   5   2   3      16308.58      15672.38      2971.37 o                         
   6   2   3        394.51        404.43        66.21 o                         
   7   2   3          0.86          3.08        14.74 o                         
   8   2   3        111.60         83.19        25.96 o                         
   9   2   3       3848.63       4281.14       435.43 o                         
  -9   3   3        515.03        505.55        50.73 o                         
  -8   3   3        448.61        470.85        34.79 o                         
  -7   3   3        713.35        682.92        42.22 o                         
  -6   3   3        831.26        764.36        53.57 o                         
  -5   3   3       6200.53       5731.09       584.06 o                         
  -4   3   3       5340.62       4631.63       341.53 o                         
  -3   3   3         22.44         21.78         6.31 o                         
  -2   3   3        691.25        733.08        26.49 o                         
  -1   3   3       3683.19       3920.96       204.29 o                         
   0   3   3       1370.93       1328.66       125.45 o                         
   1   3   3         49.72         62.00         6.01 o                         
   2   3   3         88.20        108.22        18.64 o                         
   3   3   3       3453.57       2755.00       502.62 o                         
   4   3   3       2117.44       1935.00       335.30 o                         
   5   3   3         37.49         43.52        12.21 o                         
   6   3   3          7.72         33.32        13.99 o                         
   7   3   3       2156.88       2352.00       239.27 o                         
   8   3   3       1016.02       1061.76       130.02 o                         
   9   3   3       1496.62       1490.96       228.04 o                         
  -9   4   3        132.55         99.76        16.73 o                         
  -8   4   3        383.96        387.01        30.42 o                         
  -7   4   3        662.92        660.15        83.57 o                         
  -6   4   3       1899.43       1926.92       163.09 o                         
  -5   4   3         25.96         31.45        10.47 o                         
  -4   4   3       2025.32       1689.60       152.57 o                         
  -3   4   3        322.44        286.86        14.60 o                         
  -2   4   3        721.40        787.51        24.70 o                         
  -1   4   3      11950.30      12395.64       608.26 o                         
   0   4   3        461.36        445.04        23.34 o                         
   1   4   3       2261.83       2087.26       242.26 o                         
   2   4   3       1958.83       1784.24       241.57 o                         
   3   4   3       1802.46       1543.05       255.89 o                         
   4   4   3        350.86        343.78        41.24 o                         
   5   4   3        490.88        563.93        69.26 o                         
   6   4   3       5254.09       5124.39       812.72 o                         
   7   4   3       2379.47       2387.66       221.78 o                         
   8   4   3       1962.69       1924.68       150.29 o                         
   9   4   3         46.87         49.45        30.35 o                         
  -9   5   3        333.36        301.10        31.76 o                         
  -8   5   3       4761.90       5166.10       369.89 o                         
  -7   5   3       1917.69       1972.28       161.74 o                         
  -6   5   3        607.65        665.04        47.78 o                         
  -5   5   3       3308.72       2991.00       398.17 o                         
  -4   5   3      10395.46       9167.61       760.32 o                         
  -3   5   3       8977.85       8847.55       547.48 o                         
  -2   5   3        184.90        183.98        10.16 o                         
  -1   5   3      19152.55      19868.71       849.40 o                         
   0   5   3      13120.68      14312.13       678.26 o                         
   1   5   3         25.33         32.01         2.89 o                         
   2   5   3         47.74         74.30         5.92 o                         
   3   5   3      12454.61      11893.50      1528.03 o                         
   4   5   3       9645.46       9217.44      1837.67 o                         
   5   5   3        335.69        336.36        40.82 o                         
   6   5   3        895.56        902.27        97.27 o                         
   7   5   3        143.14        155.74        23.31 o                         
   8   5   3       1389.91       1510.65       205.47 o                         
   9   5   3        149.53        178.62        31.82 o                         
  -9   6   3        966.86        948.90        45.94 o                         
  -8   6   3         46.18         35.45        15.61 o                         
  -7   6   3        356.87        360.44        39.85 o                         
  -6   6   3        118.95        116.74        15.07 o                         
  -5   6   3       9630.35       8626.35       787.81 o                         
  -4   6   3        306.37        282.80        27.59 o                         
  -3   6   3      18055.19      19127.49      1263.98 o                         
  -2   6   3         25.25         48.49         7.22 o                         
  -1   6   3      11042.42      11328.23       505.93 o                         
   0   6   3        338.42        294.80        15.09 o                         
   1   6   3      32202.93      33659.32      2607.12 o                         
   2   6   3       1140.65       1385.77       123.22 o                         
   3   6   3         20.77         14.43         9.68 o                         
   4   6   3        751.77        583.48        67.37 o                         
   5   6   3       4878.60       4390.21       712.30 o                         
   6   6   3       1929.65       2047.80       340.12 o                         
   7   6   3        363.13        468.38        46.81 o                         
   8   6   3         18.77         17.16        16.45 o                         
  -9   7   3         84.15         41.25        18.98 o                         
  -8   7   3       1086.20       1069.68        72.65 o                         
  -7   7   3         18.80         -3.06         9.61 o                         
  -6   7   3          7.58         56.31        13.40 o                         
  -5   7   3        119.77        127.79        15.94 o                         
  -4   7   3         64.55         83.18         9.92 o                         
  -3   7   3        126.46        149.56        11.91 o                         
  -2   7   3        514.67        569.21        25.20 o                         
  -1   7   3       6394.22       7004.50       242.52 o                         
   0   7   3          5.89          8.74         7.15 o                         
   1   7   3        397.89        467.90        35.85 o                         
   2   7   3       7301.42       7988.43       852.86 o                         
   3   7   3        307.76        389.33        42.14 o                         
   4   7   3       4353.31       4554.28       716.47 o                         
   5   7   3       1054.56       1059.41       112.14 o                         
   6   7   3        145.20        165.96        30.65 o                         
   7   7   3        663.54        730.86       101.56 o                         
   8   7   3        328.32        278.05        45.32 o                         
  -9   8   3         13.79         22.58        14.89 o                         
  -8   8   3         60.27          9.14        30.96 o                         
  -7   8   3        362.83        346.06        37.44 o                         
  -6   8   3       3605.96       3419.39       435.63 o                         
  -5   8   3        844.28        769.75        68.35 o                         
  -4   8   3        628.96        576.34        41.80 o                         
  -3   8   3        259.20        309.00        19.54 o                         
  -2   8   3      11421.29      12733.06       607.59 o                         
  -1   8   3       1456.99       1520.84        66.62 o                         
   0   8   3       5726.03       5937.64       384.82 o                         
   1   8   3        214.55        204.51        19.82 o                         
   2   8   3       8155.43       9129.33       856.22 o                         
   3   8   3        148.08        169.89        21.15 o                         
   4   8   3       1252.49       1175.88       143.78 o                         
   5   8   3       1311.36       1466.63       191.57 o                         
   6   8   3       2564.85       2976.48       467.63 o                         
   7   8   3       1160.66       1220.84       149.05 o                         
   8   8   3        650.87        684.75        79.26 o                         
  -8   9   3       3779.35       3974.68       401.61 o                         
  -6   9   3        144.76        158.39        16.00 o                         
  -5   9   3       3297.02       3286.75       349.97 o                         
  -4   9   3       5386.98       5645.05       346.29 o                         
  -3   9   3        526.15        599.64        46.28 o                         
  -2   9   3        244.31        296.17        17.54 o                         
  -1   9   3       2472.97       2808.35       154.27 o                         
   0   9   3       6750.60       6980.42       422.95 o                         
   1   9   3       3716.84       4011.63       156.64 o                         
   2   9   3         65.33         83.06         8.16 o                         
   3   9   3       8162.00       8873.25      1307.42 o                         
   4   9   3       9846.95      10222.15      1596.52 o                         
   5   9   3        250.38        280.73        46.66 o                         
   6   9   3       2355.71       2728.69       378.59 o                         
   7   9   3       2839.85       3195.57       461.59 o                         
   8   9   3       1007.12       1040.33        94.53 o                         
  -8  10   3        143.12        112.01        25.57 o                         
  -7  10   3        648.56        611.72        85.44 o                         
  -6  10   3        112.46        129.38        20.71 o                         
  -5  10   3       3861.46       3922.16       428.10 o                         
  -4  10   3       3883.00       3976.66       240.74 o                         
  -3  10   3       4906.22       5243.73       275.93 o                         
  -2  10   3       1198.13       1370.61        64.42 o                         
  -1  10   3       1073.72       1124.86        46.08 o                         
   0  10   3        483.88        477.73        31.93 o                         
   1  10   3       9466.51      10313.63       927.96 o                         
   2  10   3          2.16         23.11         5.77 o                         
   3  10   3        501.41        468.73        55.94 o                         
   4  10   3        750.83        733.53        90.13 o                         
   5  10   3       1442.54       1121.85       264.67 o                         
   6  10   3         24.88         48.27        15.48 o                         
   7  10   3          1.30          9.98        18.38 o                         
   8  10   3        595.84        707.15        76.83 o                         
  -8  11   3         52.90         70.50        35.95 o                         
  -7  11   3        255.81        297.70        46.59 o                         
  -6  11   3          8.22         -7.77        16.18 o                         
  -5  11   3        560.94        513.00        68.36 o                         
  -4  11   3         55.44         38.44         7.86 o                         
  -3  11   3        544.63        533.51        28.75 o                         
  -2  11   3       1463.03       1553.73        68.49 o                         
  -1  11   3       1689.50       1841.00        82.67 o                         
   0  11   3         21.93         26.58         9.15 o                         
   1  11   3       3993.14       4402.53       313.84 o                         
   2  11   3        326.85        375.49        33.72 o                         
   3  11   3         21.60         63.02        17.86 o                         
   4  11   3         38.58         56.84        14.67 o                         
   5  11   3       1321.37       1331.36       252.87 o                         
   6  11   3       1182.80       1227.26       158.77 o                         
   7  11   3       1026.49       1023.69       150.53 o                         
  -7  12   3         65.34         52.51        20.36 o                         
  -6  12   3       2706.31       2728.08       340.49 o                         
  -5  12   3         80.72         57.20        14.89 o                         
  -4  12   3        263.03        270.63        18.31 o                         
  -3  12   3        165.77        174.42        17.23 o                         
  -2  12   3      20621.23      21545.76      1250.59 o                         
  -1  12   3         12.26         32.79        12.66 o                         
   0  12   3       1323.24       1395.64        92.43 o                         
   1  12   3        918.89        919.30        62.22 o                         
   2  12   3       5821.06       6594.98       499.12 o                         
   3  12   3       1068.90       1174.55       113.40 o                         
   4  12   3       2130.76       2531.70       286.89 o                         
   5  12   3        289.31        204.80        38.87 o                         
   6  12   3       1715.56       1845.92       252.40 o                         
   7  12   3        174.04        163.07        30.08 o                         
  -7  13   3       1301.59       1225.58       163.90 o                         
  -6  13   3        143.51        154.06        44.78 o                         
  -5  13   3       2174.46       2308.15       230.97 o                         
  -4  13   3       6623.27       6801.31       548.61 o                         
  -3  13   3        444.95        456.15        30.55 o                         
  -2  13   3         25.58         23.65         8.09 o                         
  -1  13   3       2100.18       2166.02       107.48 o                         
   0  13   3       5114.40       5744.11       386.57 o                         
   1  13   3        954.69       1128.52       102.81 o                         
   2  13   3       3000.75       3525.91       300.08 o                         
   3  13   3       2425.18       2669.84       404.54 o                         
   4  13   3        948.31        912.67       150.98 o                         
   5  13   3        162.43         88.04        58.30 o                         
   6  13   3        381.81        351.33        71.48 o                         
  -7  14   3        932.98        857.46        76.83 o                         
  -6  14   3        117.40        139.75        28.83 o                         
  -5  14   3          4.58         15.19        23.22 o                         
  -4  14   3        672.20        679.03        78.83 o                         
  -3  14   3        573.83        533.36        39.36 o                         
  -2  14   3         38.64         34.38         8.22 o                         
  -1  14   3        140.96        146.62        24.55 o                         
   0  14   3       1514.92       1579.49       126.05 o                         
   1  14   3        153.11        209.83        28.32 o                         
   2  14   3          0.31          8.35        10.82 o                         
   3  14   3        388.08        438.20        68.81 o                         
   4  14   3        322.47        328.36        61.65 o                         
   5  14   3       1187.74       1227.08       133.43 o                         
   6  14   3        280.14        293.58        39.82 o                         
  -6  15   3        598.75        527.92        45.16 o                         
  -5  15   3         50.21         51.20        16.43 o                         
  -4  15   3        586.52        584.38        57.11 o                         
  -3  15   3       1075.92       1133.90        78.52 o                         
  -2  15   3       1124.34       1053.82        77.23 o                         
  -1  15   3        290.68        327.21        36.92 o                         
   0  15   3         18.88         30.20        13.73 o                         
   1  15   3        428.32        428.43        35.55 o                         
   2  15   3        195.24         93.38        52.46 o                         
   3  15   3        387.66        387.86        66.76 o                         
   4  15   3       1167.03       1283.47       159.90 o                         
   5  15   3        245.19        182.55        56.46 o                         
  -5  16   3        188.80        154.86        27.27 o                         
  -4  16   3        446.57        350.97        55.13 o                         
  -3  16   3         95.55        102.38        29.34 o                         
  -2  16   3       3481.85       3681.75       237.06 o                         
  -1  16   3        109.69         97.94        21.50 o                         
   0  16   3        230.44        216.16        34.57 o                         
   1  16   3        689.01        685.72        52.83 o                         
   2  16   3       4969.59       5548.77       576.26 o                         
   3  16   3        383.73        417.06        41.28 o                         
   4  16   3        867.22        901.22        94.76 o                         
   5  16   3        125.39        138.18        31.17 o                         
  -4  17   3       1490.28       1357.44       178.85 o                         
  -3  17   3       2001.21       1987.28       187.33 o                         
  -2  17   3        200.14        234.12        34.09 o                         
  -1  17   3       2227.40       2273.88       155.00 o                         
   0  17   3       2155.32       2144.85       149.13 o                         
   1  17   3        236.10        275.85        59.54 o                         
   2  17   3       1005.13        916.48       113.66 o                         
   3  17   3        640.91        599.21        69.34 o                         
   4  17   3        359.75        401.25        46.07 o                         
  -3  18   3          9.39         23.86        22.94 o                         
  -2  18   3        910.03        854.01        69.80 o                         
  -1  18   3          1.11         11.93        17.50 o                         
   0  18   3        873.17        935.71       107.76 o                         
   1  18   3          3.74        -26.27        26.27 o                         
   2  18   3         73.39         84.79        23.81 o                         
   3  18   3         57.58         37.96        20.21 o                         
  -2  19   3         50.26         76.30        24.73 o                         
  -1  19   3       1253.65       1157.55        99.26 o                         
   0  19   3       1600.93       1467.72       112.79 o                         
   1  19   3        135.44        120.10        33.09 o                         
 -10   0   4        190.20        196.31        35.11 o                         
  -8   0   4       3876.70       3759.94       301.43 o                         
  -6   0   4          2.26         34.14         7.58 o                         
  -4   0   4      26768.63      24056.59      2441.08 o                         
  -2   0   4       4033.33       3037.20       403.33 o                         
   0   0   4      65638.12      69733.09     11185.67 o                         
   2   0   4      12708.65      11811.34      2072.10 o                         
   4   0   4      10826.40      10812.40      2447.75 o                         
   6   0   4       4903.20       4969.00       877.93 o                         
   8   0   4        302.07        316.17       130.86 o                         
 -10   1   4         41.66         47.22        54.29 o                         
  -9   1   4         40.05         38.42        18.44 o                         
  -8   1   4        665.51        628.45        48.55 o                         
  -7   1   4       5659.17       6069.78       349.48 o                         
  -6   1   4        954.60       1059.58        87.37 o                         
  -5   1   4        111.47        125.38         7.45 o                         
  -4   1   4       8175.19       7273.32       442.97 o                         
  -3   1   4       9966.47       7615.10       521.38 o                         
  -2   1   4       9922.65       7701.20       538.53 o                         
  -1   1   4      17849.42      17564.27      1233.26 o                         
   0   1   4        185.65        212.76        19.96 o                         
   1   1   4       1012.71       1123.63        82.17 o                         
   2   1   4      13221.16      12094.02      1368.69 o                         
   3   1   4        644.36        754.67        79.86 o                         
   4   1   4         47.38         67.81         8.26 o                         
   5   1   4       1764.93       1762.39       202.96 o                         
   6   1   4       1800.62       1872.14       262.34 o                         
   7   1   4        373.57        399.51        55.96 o                         
   8   1   4          5.50         53.76        16.47 o                         
   9   1   4       2261.66       2255.63       222.79 o                         
  -9   2   4        273.93        265.49        29.62 o                         
  -8   2   4         11.58         23.66        13.62 o                         
  -7   2   4         63.03         63.50        14.32 o                         
  -6   2   4       5693.97       5490.28       530.78 o                         
  -5   2   4        472.07        442.06        34.58 o                         
  -4   2   4         27.35         18.49         3.17 o                         
  -3   2   4       6612.49       5396.29       320.63 o                         
  -2   2   4       6707.06       5636.08       304.40 o                         
  -1   2   4       3467.69       3267.65       213.25 o                         
   0   2   4         48.08         38.82         7.60 o                         
   1   2   4       3215.54       2857.11       348.23 o                         
   2   2   4      12355.63      10551.73      1764.35 o                         
   3   2   4       3320.33       3182.65       422.90 o                         
   4   2   4       2009.30       1787.94       257.55 o                         
   5   2   4       1157.86       1117.77       145.70 o                         
   6   2   4       4109.93       4276.99       655.37 o                         
   7   2   4         10.52         13.93         9.21 o                         
   8   2   4       1398.23       1440.49       166.62 o                         
   9   2   4         31.92         26.00        19.22 o                         
  -9   3   4        289.52        257.93        28.18 o                         
  -8   3   4       1829.65       2070.05       128.09 o                         
  -7   3   4       2944.71       3036.41       233.20 o                         
  -6   3   4       7976.25       7593.27       611.90 o                         
  -5   3   4          9.98         26.70         6.80 o                         
  -4   3   4       1391.88       1142.02        66.12 o                         
  -3   3   4       7202.43       6284.25       223.87 o                         
  -2   3   4       4188.54       3960.45       164.08 o                         
  -1   3   4        526.95        573.24        24.27 o                         
   0   3   4         32.78         49.95         4.91 o                         
   1   3   4      10165.88       7987.99      1567.98 o                         
   2   3   4        325.26        220.01        30.97 o                         
   3   3   4        641.39        596.06       114.62 o                         
   4   3   4        756.27        723.92       108.70 o                         
   5   3   4       5322.62       5380.77       866.12 o                         
   6   3   4       9372.84       9520.32      1510.79 o                         
   7   3   4         50.56         52.63        15.53 o                         
   8   3   4       1565.32       1623.99       194.45 o                         
   9   3   4       1556.06       1509.63       179.24 o                         
  -9   4   4        508.03        493.13        49.76 o                         
  -8   4   4       3218.25       3201.90       223.00 o                         
  -7   4   4       1805.44       1766.61       114.12 o                         
  -6   4   4        258.50        242.77        20.32 o                         
  -5   4   4        557.51        462.64        29.09 o                         
  -4   4   4      18502.38      15835.11       911.06 o                         
  -3   4   4         19.26         20.01         6.86 o                         
  -2   4   4       3294.42       3239.33       133.98 o                         
  -1   4   4       1464.66       1390.69        88.71 o                         
   0   4   4       5942.10       5522.39       600.93 o                         
   1   4   4        280.13        220.07        27.61 o                         
   2   4   4       3652.95       3172.26       557.15 o                         
   3   4   4       4346.61       3780.33       719.45 o                         
   4   4   4       8858.18       9591.60      1409.47 o                         
   5   4   4       6582.76       6620.28       983.05 o                         
   6   4   4       3536.82       3616.53       492.40 o                         
   7   4   4        791.64        777.49        82.80 o                         
   8   4   4       1187.47       1246.78       207.97 o                         
  -9   5   4        411.59        453.96        43.68 o                         
  -8   5   4        395.29        359.40        29.30 o                         
  -7   5   4       1377.99       1329.77        71.90 o                         
  -6   5   4         72.95         74.04         9.45 o                         
  -5   5   4       1112.53        977.38        80.26 o                         
  -4   5   4       8676.64       7834.99       389.55 o                         
  -3   5   4       3569.25       3656.04       121.98 o                         
  -2   5   4       3054.98       2881.15       101.69 o                         
  -1   5   4        496.38        574.74        27.19 o                         
   0   5   4        452.17        411.59        37.54 o                         
   1   5   4       4607.12       4420.27       353.34 o                         
   2   5   4       6987.05       6523.68       820.12 o                         
   3   5   4       6457.21       6104.42       812.16 o                         
   4   5   4        238.15        210.44        33.24 o                         
   5   5   4        600.36        583.93        62.91 o                         
   6   5   4         20.29         29.83         9.70 o                         
   7   5   4        742.80        692.35       121.18 o                         
   8   5   4        691.90        633.39       109.58 o                         
  -9   6   4        701.55        762.48        41.30 o                         
  -8   6   4        371.83        369.83        29.46 o                         
  -7   6   4         51.09         27.59        10.49 o                         
  -6   6   4       4384.54       3884.06       377.57 o                         
  -5   6   4        213.61        192.95        15.75 o                         
  -4   6   4         20.48         33.22         4.55 o                         
  -3   6   4       2873.60       2811.90        99.46 o                         
  -2   6   4      15601.85      15717.06       654.03 o                         
  -1   6   4       7425.00       7460.27       353.85 o                         
   0   6   4       5367.46       5472.08       302.24 o                         
   1   6   4        631.95        569.70        33.65 o                         
   2   6   4        318.65        275.21        23.31 o                         
   3   6   4       4536.15       4424.62       387.92 o                         
   4   6   4        301.33        336.35        37.51 o                         
   5   6   4        807.81        818.78        79.85 o                         
   6   6   4       2282.41       2218.85       355.33 o                         
   7   6   4        641.50        706.24        80.08 o                         
   8   6   4         92.67         96.75        24.20 o                         
  -9   7   4         82.31        100.31        20.00 o                         
  -8   7   4         14.34         30.57        19.31 o                         
  -7   7   4        868.17        847.63        71.70 o                         
  -6   7   4       7396.51       6761.97       825.38 o                         
  -5   7   4         27.51         27.15         6.32 o                         
  -4   7   4         15.94         11.73         6.94 o                         
  -3   7   4       1295.93       1407.34        48.05 o                         
  -2   7   4       5186.89       5376.00       225.59 o                         
  -1   7   4       7575.19       7695.98       368.77 o                         
   0   7   4         48.45         41.18         4.70 o                         
   1   7   4      18169.21      18440.90      1492.33 o                         
   2   7   4       8247.53       8231.73       716.92 o                         
   3   7   4       1172.49       1175.72       117.36 o                         
   4   7   4         74.67         73.71        21.53 o                         
   5   7   4       2790.92       3374.79       515.46 o                         
   6   7   4       1170.37       1362.60       192.64 o                         
   7   7   4        122.12        137.12        29.61 o                         
   8   7   4        928.57       1117.49        90.54 o                         
  -9   8   4        395.79        410.00        44.03 o                         
  -8   8   4       2055.05       2036.51       133.08 o                         
  -7   8   4         96.25         60.32        33.83 o                         
  -6   8   4         93.58         58.20        11.29 o                         
  -5   8   4        720.57        687.34        68.71 o                         
  -4   8   4       8927.68       9020.89       493.58 o                         
  -3   8   4       3179.64       3506.42       105.82 o                         
  -2   8   4       6069.45       6544.40       269.43 o                         
  -1   8   4       1902.90       2057.11       107.29 o                         
   0   8   4       1282.59       1310.94        62.06 o                         
   1   8   4       4127.18       4156.89       295.11 o                         
   2   8   4        102.05        111.01        27.67 o                         
   3   8   4         47.35         54.86         9.47 o                         
   4   8   4       7672.14       7963.99      1360.75 o                         
   5   8   4       1306.86       1491.44       233.58 o                         
   6   8   4       1513.51       1575.02       190.72 o                         
   7   8   4        289.07        281.91        36.09 o                         
   8   8   4       1783.88       2060.25       197.71 o                         
  -8   9   4       2213.58       2186.32       183.83 o                         
  -7   9   4        798.27        643.63        62.96 o                         
  -6   9   4        549.73        493.60        50.34 o                         
  -5   9   4       1933.06       1851.74       120.86 o                         
  -4   9   4       1471.65       1418.41        85.25 o                         
  -3   9   4         10.24          7.80         8.33 o                         
  -2   9   4        473.03        464.64        22.46 o                         
  -1   9   4       2109.81       2191.04       127.34 o                         
   0   9   4       3568.75       3737.63       178.53 o                         
   1   9   4       3324.05       3673.54       223.15 o                         
   2   9   4        143.37        171.78        16.16 o                         
   3   9   4       4317.20       5045.96       660.30 o                         
   4   9   4       1603.98       1583.40       242.49 o                         
   5   9   4          1.84          5.38        18.34 o                         
   6   9   4       2628.68       2847.61       304.60 o                         
   7   9   4       1172.73       1160.05       120.69 o                         
   8   9   4         40.24        137.17        32.84 o                         
  -8  10   4         94.25         88.21        21.30 o                         
  -6  10   4       2127.39       2020.94       182.26 o                         
  -5  10   4       3890.57       3709.28       272.78 o                         
  -4  10   4        179.51        178.70        14.06 o                         
  -3  10   4        761.30        825.99        43.66 o                         
  -2  10   4       3528.36       3758.81       153.16 o                         
  -1  10   4       6235.10       6411.99       386.67 o                         
   0  10   4        745.35        732.37        46.26 o                         
   1  10   4       1308.72       1192.12       135.22 o                         
   2  10   4        544.22        512.34        51.05 o                         
   3  10   4       2871.87       2938.43       391.75 o                         
   4  10   4        639.00        590.11        64.28 o                         
   5  10   4       1016.18       1016.71       148.03 o                         
   6  10   4        201.67        235.75        30.37 o                         
   7  10   4       5244.93       6995.61       639.59 o                         
  -8  11   4        361.15        312.16        34.83 o                         
  -7  11   4        522.48        445.13        79.28 o                         
  -5  11   4       2852.62       2844.82       160.19 o                         
  -4  11   4          7.88         18.03         9.35 o                         
  -3  11   4       2034.57       2177.24       117.57 o                         
  -2  11   4       4302.52       4632.23       180.31 o                         
  -1  11   4       1974.90       1951.54       114.01 o                         
   0  11   4        771.79        919.76        76.61 o                         
   1  11   4       3821.79       4091.06       300.70 o                         
   2  11   4       4632.29       5002.79       465.54 o                         
   3  11   4       1827.63       1907.20       294.82 o                         
   4  11   4       4750.57       5262.93       674.19 o                         
   5  11   4       3601.95       4056.74       602.54 o                         
   6  11   4         16.45         46.21        24.65 o                         
   7  11   4          2.92         27.76        20.89 o                         
  -7  12   4        135.63         89.84        20.20 o                         
  -6  12   4         47.59         51.57        13.57 o                         
  -5  12   4       3470.76       3324.46       318.94 o                         
  -4  12   4        309.15        315.10        28.88 o                         
  -3  12   4       2918.28       3183.41       152.83 o                         
  -2  12   4         53.06         47.50        10.13 o                         
  -1  12   4        506.51        463.43        33.90 o                         
   0  12   4       1758.56       1928.93       116.11 o                         
   1  12   4       6180.09       6826.64       403.92 o                         
   2  12   4       2377.29       2579.65       165.52 o                         
   3  12   4        495.39        491.58        78.88 o                         
   4  12   4        192.81        180.25        30.69 o                         
   5  12   4         59.95         72.82        21.54 o                         
   6  12   4        184.25        205.17        51.20 o                         
   7  12   4        298.45        345.17        39.49 o                         
  -7  13   4        387.97        357.49        79.82 o                         
  -6  13   4         57.14         53.47        26.56 o                         
  -5  13   4        910.72        895.04       116.99 o                         
  -4  13   4        767.15        737.35        52.61 o                         
  -3  13   4        516.52        484.81        33.37 o                         
  -2  13   4        347.84        352.13        22.71 o                         
  -1  13   4       6412.78       6814.21       395.41 o                         
   0  13   4        587.05        674.33        47.52 o                         
   1  13   4        786.52        853.74        77.81 o                         
   2  13   4        114.55        125.41        35.54 o                         
   3  13   4        153.05        154.75        25.02 o                         
   4  13   4       3774.47       3847.66       517.69 o                         
   5  13   4         22.70         73.96        21.82 o                         
   6  13   4        187.18        198.74        34.80 o                         
  -6  14   4        141.92        129.00        23.94 o                         
  -5  14   4       2148.40       2149.69       188.62 o                         
  -4  14   4       1111.64       1021.91        86.03 o                         
  -3  14   4       1158.05       1171.28        82.26 o                         
  -2  14   4         15.93         30.69         6.00 o                         
  -1  14   4       3301.73       3451.52       180.65 o                         
   0  14   4        933.73        886.05        70.35 o                         
   1  14   4        392.68        443.82        48.18 o                         
   3  14   4       3736.63       4048.26       520.21 o                         
   4  14   4        639.71        649.12        64.55 o                         
   5  14   4        119.62         80.04        37.99 o                         
   6  14   4         72.09         63.51        59.74 o                         
  -6  15   4        911.57        883.07       110.38 o                         
  -5  15   4       1151.75       1045.36        90.61 o                         
  -4  15   4        714.39        677.05        67.30 o                         
  -3  15   4       2908.22       2969.75       213.13 o                         
  -2  15   4        841.28        771.87        66.90 o                         
  -1  15   4        236.89        233.43        34.84 o                         
   0  15   4       1276.44       1336.58        88.52 o                         
   1  15   4         10.94         27.08         7.48 o                         
   3  15   4       2469.45       2698.37       377.89 o                         
   4  15   4        747.48        729.15       137.83 o                         
   5  15   4       1254.12       1245.64       157.08 o                         
  -5  16   4         86.31         83.57        18.78 o                         
  -4  16   4         26.13          0.03        13.55 o                         
  -3  16   4        848.48        747.13        71.56 o                         
  -2  16   4        364.41        341.66        30.98 o                         
  -1  16   4        520.26        511.99        40.26 o                         
   0  16   4       1129.21       1088.83        89.06 o                         
   1  16   4       1874.33       2174.62       142.57 o                         
   2  16   4        587.51        467.42        53.50 o                         
   3  16   4        189.93        204.70        25.28 o                         
   4  16   4          0.26         -3.03        16.50 o                         
  -4  17   4       1637.79       1424.37       166.34 o                         
  -3  17   4          7.42         24.97        16.65 o                         
  -2  17   4          3.31         32.53        13.85 o                         
  -1  17   4       2821.85       2725.41       209.75 o                         
   0  17   4        670.20        615.13        52.04 o                         
   1  17   4       1057.37       1045.23        77.26 o                         
   2  17   4         12.20         27.43        23.42 o                         
   3  17   4        642.95        609.81        92.69 o                         
  -3  18   4       2081.66       1748.44       220.09 o                         
  -2  18   4          3.37         24.96        17.18 o                         
  -1  18   4       2595.43       2486.75       154.96 o                         
   0  18   4          2.90         -0.23        20.57 o                         
   1  18   4       1414.08       1256.44       115.78 o                         
   2  18   4         12.52         34.89        22.22 o                         
  -1  19   4       1771.24       1533.30       115.57 o                         
   0  19   4       1212.16       1036.06        91.73 o                         
  -9   0   5       2105.74       2157.24       352.42 o                         
  -7   0   5       2177.84       2493.11       273.28 o                         
  -5   0   5       2394.23       2280.84       280.40 o                         
  -3   0   5      27943.56      22489.70      2240.08 o                         
  -1   0   5      90171.34      94789.02      4701.95 o                         
   1   0   5       2205.68       2161.08       288.23 o                         
   3   0   5      16931.58      17029.48      3339.20 o                         
   5   0   5       1922.25       2134.95       375.32 o                         
   7   0   5       3651.69       3401.41      1320.26 o                         
  -9   1   5        170.23        189.55        25.18 o                         
  -8   1   5         41.67         45.84        10.20 o                         
  -7   1   5        233.98        233.17        20.60 o                         
  -6   1   5       3918.43       3919.44       267.25 o                         
  -5   1   5       2808.29       2530.60       189.56 o                         
  -4   1   5      19588.75      16975.55      1221.92 o                         
  -3   1   5       6414.63       5172.20       339.73 o                         
  -2   1   5        332.30        285.77        18.85 o                         
  -1   1   5       3436.49       3482.86       328.07 o                         
   0   1   5       1304.59       1349.79       115.38 o                         
   1   1   5      10844.22       9974.98       825.82 o                         
   2   1   5       5646.45       5146.40       505.08 o                         
   3   1   5        186.04        186.66        24.26 o                         
   4   1   5       1927.04       1932.98       230.03 o                         
   5   1   5       1077.05       1046.16       149.05 o                         
   6   1   5       5394.33       5515.00       848.40 o                         
   7   1   5         97.50        107.11        21.17 o                         
   8   1   5       2090.25       2065.94       300.28 o                         
  -9   2   5        150.43        139.63        20.91 o                         
  -8   2   5        215.27        198.10        21.79 o                         
  -7   2   5        210.79        241.46        19.85 o                         
  -6   2   5        234.36        210.21        20.22 o                         
  -5   2   5        649.52        612.76        47.98 o                         
  -4   2   5       4579.04       3879.21       276.42 o                         
  -3   2   5       4382.75       3763.22       203.44 o                         
  -2   2   5          0.77         33.90         4.44 o                         
  -1   2   5       6176.15       6240.80       521.36 o                         
   0   2   5       1546.32       1423.75       156.35 o                         
   1   2   5        447.69        414.61        35.17 o                         
   2   2   5       6914.36       6181.80       689.71 o                         
   3   2   5        236.63        251.29        27.36 o                         
   4   2   5        239.38        248.69        29.50 o                         
   5   2   5         10.85         18.09         9.82 o                         
   6   2   5        160.18        166.32        33.25 o                         
   7   2   5         72.06         79.32        18.14 o                         
   8   2   5         60.62        102.89        20.50 o                         
  -9   3   5       2198.35       2428.70       181.55 o                         
  -8   3   5        145.38        133.45        21.84 o                         
  -7   3   5       4709.94       4832.46       363.38 o                         
  -6   3   5       8549.98       8264.94       784.02 o                         
  -5   3   5        177.72        152.84        13.43 o                         
  -4   3   5       4838.74       4497.15       226.07 o                         
  -3   3   5       6941.27       6266.99       201.42 o                         
  -2   3   5       4859.81       4728.27       174.89 o                         
  -1   3   5        652.47        520.87        75.04 o                         
   0   3   5       2485.40       2113.97       332.39 o                         
   1   3   5       2117.44       1831.23       238.21 o                         
   2   3   5      11172.93       9154.82      1340.56 o                         
   3   3   5       6088.91       5383.47       821.03 o                         
   4   3   5       1803.61       1707.40       265.36 o                         
   5   3   5      12208.52      11980.71      2201.16 o                         
   6   3   5       1353.51       1460.65       199.82 o                         
   7   3   5        771.07        729.46        70.74 o                         
   8   3   5       1283.79       1274.41       170.52 o                         
  -9   4   5       1656.85       1735.50       132.80 o                         
  -8   4   5        776.68        748.94        59.54 o                         
  -7   4   5       2594.66       2664.58       181.71 o                         
  -6   4   5        160.57        143.72        15.19 o                         
  -5   4   5       7643.83       6564.90       539.65 o                         
  -4   4   5        622.83        554.72        27.14 o                         
  -3   4   5       5109.79       4903.60       101.73 o                         
  -2   4   5        853.67        862.40        32.84 o                         
  -1   4   5      24203.55      24230.49      1748.97 o                         
   0   4   5       4993.04       4391.89       666.20 o                         
   1   4   5       4431.13       3611.67       599.83 o                         
   2   4   5       4556.59       3729.17       522.10 o                         
   3   4   5      24002.81      16126.62      4660.86 o                         
   4   4   5       1290.10       1083.75       202.35 o                         
   5   4   5         55.32         73.39         8.37 o                         
   6   4   5       1035.81       1005.81       117.97 o                         
   7   4   5       7254.20       9234.90       759.89 o                         
   8   4   5         65.69         46.51        19.94 o                         
  -9   5   5         17.42         14.48        16.65 o                         
  -8   5   5        170.52        145.03        16.07 o                         
  -7   5   5        890.07        906.63        69.81 o                         
  -6   5   5        500.21        450.37        32.33 o                         
  -5   5   5        681.69        603.37        57.05 o                         
  -4   5   5        171.68        167.78        12.56 o                         
  -3   5   5       1712.82       1623.85        44.11 o                         
  -2   5   5       1556.72       1489.03        53.84 o                         
  -1   5   5       7292.27       7198.94       496.81 o                         
   0   5   5       6300.85       5835.19       643.71 o                         
   1   5   5       5163.21       4570.41       582.02 o                         
   2   5   5        274.66        219.74        22.74 o                         
   3   5   5       2484.15       2295.77       333.89 o                         
   4   5   5        140.23        185.08        17.14 o                         
   5   5   5        485.60        525.84        67.15 o                         
   6   5   5          4.48         24.95         8.10 o                         
   7   5   5        112.89        109.74        17.31 o                         
   8   5   5         35.55         69.79        24.43 o                         
  -9   6   5         63.43         73.15        17.64 o                         
  -8   6   5        276.65        314.84        29.46 o                         
  -7   6   5         13.79          8.69        20.36 o                         
  -6   6   5        751.05        623.73        34.46 o                         
  -5   6   5       2329.77       2019.26       130.12 o                         
  -4   6   5       4546.32       4272.14       115.73 o                         
  -3   6   5       2787.10       2804.80        75.83 o                         
  -2   6   5       1920.69       1903.19        51.94 o                         
  -1   6   5       3020.28       2869.64       189.04 o                         
   0   6   5      11423.41      11639.31      1028.87 o                         
   1   6   5         42.35         35.08         7.15 o                         
   2   6   5       4057.44       3704.38       421.97 o                         
   3   6   5        499.07        497.67        65.68 o                         
   4   6   5       2702.57       2870.49       356.22 o                         
   5   6   5        900.32        977.96       118.85 o                         
   6   6   5        869.62        832.48       124.07 o                         
   7   6   5        464.38        475.30        46.77 o                         
   8   6   5        684.50        629.67       109.36 o                         
  -9   7   5       1621.14       1645.18       153.19 o                         
  -8   7   5        143.66        147.48        21.00 o                         
  -7   7   5       2478.89       2387.21       212.70 o                         
  -6   7   5       1842.81       1589.27       107.25 o                         
  -5   7   5        944.65        885.98        51.34 o                         
  -4   7   5        849.07        834.11        35.86 o                         
  -3   7   5       5203.74       5163.94       163.21 o                         
  -2   7   5      26206.13      27502.13      1075.59 o                         
  -1   7   5       1535.45       1578.42        67.41 o                         
   0   7   5       7926.10       8153.58       510.01 o                         
   1   7   5      11116.19      10989.86       831.28 o                         
   2   7   5       4969.46       4708.20       425.19 o                         
   3   7   5          7.75          6.17        12.57 o                         
   4   7   5       3477.45       3501.39       595.10 o                         
   5   7   5       2694.85       2893.34       413.03 o                         
   6   7   5        611.98        680.95       111.17 o                         
   7   7   5        164.40        137.38        35.81 o                         
   8   7   5        100.66        104.89        28.78 o                         
  -9   8   5       1142.42       1081.27       178.89 o                         
  -8   8   5         80.89         81.87        21.30 o                         
  -7   8   5       2210.92       2032.09       206.28 o                         
  -6   8   5        135.55        143.10        17.15 o                         
  -5   8   5      13543.95      13401.56       674.18 o                         
  -4   8   5        110.17        111.51        13.29 o                         
  -3   8   5         29.29         26.21         8.71 o                         
  -2   8   5        777.19        784.21        46.69 o                         
  -1   8   5       3472.12       3464.32       173.06 o                         
   0   8   5          8.27         37.71        13.08 o                         
   1   8   5       3060.58       3118.14       186.45 o                         
   2   8   5        704.36        726.17        66.25 o                         
   3   8   5       7792.05       7940.65       933.49 o                         
   4   8   5        787.24        858.18       116.67 o                         
   5   8   5         66.80         87.17        28.10 o                         
   6   8   5        329.28        380.20        47.35 o                         
   7   8   5       5649.54       6416.32       859.78 o                         
  -8   9   5         87.34         79.55        19.61 o                         
  -7   9   5        161.12        163.29        29.74 o                         
  -6   9   5        705.51        656.81        51.90 o                         
  -5   9   5        111.90        111.48        14.76 o                         
  -4   9   5        522.64        481.64        26.59 o                         
  -3   9   5         55.94         70.36        16.62 o                         
  -2   9   5       1627.15       1740.04        63.27 o                         
  -1   9   5        493.74        493.29        36.86 o                         
   0   9   5        261.47        247.47        20.83 o                         
   1   9   5        313.44        329.81        28.73 o                         
   2   9   5        200.91        185.22        32.01 o                         
   3   9   5       1073.71       1149.16       131.49 o                         
   4   9   5        167.06        110.35        36.35 o                         
   5   9   5        767.05        806.64       133.20 o                         
   6   9   5         50.20         47.37        16.09 o                         
   7   9   5        655.61        722.37        56.96 o                         
  -8  10   5       5075.74       5502.03       648.54 o                         
  -7  10   5         20.54         26.89        10.47 o                         
  -6  10   5        828.61        712.65        50.27 o                         
  -5  10   5        224.01        196.20        17.18 o                         
  -4  10   5       6596.09       6528.01       250.38 o                         
  -3  10   5       1157.47       1194.66        62.96 o                         
  -2  10   5       2221.73       2274.15       120.62 o                         
  -1  10   5        368.99        378.03        92.13 o                         
   0  10   5       3065.80       3309.99       151.58 o                         
   1  10   5         45.35         36.14        10.69 o                         
   2  10   5         93.37        107.34        11.96 o                         
   3  10   5         46.72         35.97        27.68 o                         
   4  10   5       9633.35      11560.32      1445.71 o                         
   5  10   5        113.78        142.02        24.67 o                         
   6  10   5       4176.78       4589.44       653.40 o                         
   7  10   5        213.17        191.75        37.83 o                         
  -8  11   5          0.61         12.27        18.31 o                         
  -7  11   5        121.01         78.23        20.98 o                         
  -6  11   5       3410.47       3220.94       278.89 o                         
  -5  11   5       1435.03       1387.65       110.40 o                         
  -4  11   5        114.67        109.96        12.77 o                         
  -3  11   5       3768.03       4011.77       165.40 o                         
  -2  11   5       5480.45       5644.28       206.83 o                         
  -1  11   5       3684.37       3763.58       179.05 o                         
   0  11   5       2631.46       2799.46       174.79 o                         
   1  11   5      14732.76      14934.33      1291.50 o                         
   2  11   5       4090.21       4338.13       381.76 o                         
   3  11   5       2324.75       2428.50       263.45 o                         
   4  11   5       1654.03       1675.17       251.20 o                         
   5  11   5        788.94        882.38       102.67 o                         
   6  11   5        868.45        859.04       113.63 o                         
   7  11   5        168.80        183.69        74.85 o                         
  -7  12   5        144.41        114.99        30.99 o                         
  -6  12   5        296.25        279.73        32.36 o                         
  -5  12   5        378.39        327.67        27.25 o                         
  -4  12   5         69.36         59.88        16.18 o                         
  -3  12   5        603.60        544.11        32.34 o                         
  -2  12   5         51.70         61.96         8.30 o                         
  -1  12   5       5492.82       5575.91       297.03 o                         
   0  12   5       2080.93       2230.37       138.19 o                         
   1  12   5        118.56        128.38        19.59 o                         
   2  12   5       1977.81       1980.88       187.68 o                         
   3  12   5       1815.94       1846.02       263.18 o                         
   4  12   5       1716.48       1675.96       240.02 o                         
   5  12   5         46.17         72.88        17.36 o                         
   6  12   5        428.45        436.47        56.81 o                         
  -7  13   5        180.55        110.04        62.84 o                         
  -6  13   5         12.54          7.98        34.01 o                         
  -5  13   5        355.47        253.30        35.69 o                         
  -4  13   5        295.97        274.76        26.70 o                         
  -3  13   5        298.24        303.58        24.45 o                         
  -2  13   5       2968.89       3003.86       170.80 o                         
  -1  13   5         13.85         27.66         9.28 o                         
   0  13   5       2035.72       1938.83       184.74 o                         
   1  13   5       2788.61       2878.23       352.31 o                         
   2  13   5         56.15         94.79        32.00 o                         
   3  13   5        320.04        321.80        46.51 o                         
   4  13   5        398.94        326.68        63.75 o                         
   5  13   5         48.95         32.22        19.42 o                         
   6  13   5         23.15         33.37        15.73 o                         
  -6  14   5         61.10         -0.72        25.03 o                         
  -5  14   5         83.48         54.80        17.27 o                         
  -4  14   5       5575.57       5735.01       240.83 o                         
  -3  14   5        554.25        471.24        33.43 o                         
  -2  14   5        558.06        560.46        42.46 o                         
  -1  14   5        902.99        860.64        69.65 o                         
   0  14   5       5798.16       6046.72       346.71 o                         
   1  14   5       1217.22       1040.44       125.90 o                         
   3  14   5          5.08         31.16        22.76 o                         
   4  14   5       3986.89       4171.89       586.62 o                         
   5  14   5          3.20         26.58        21.18 o                         
  -6  15   5       2537.12       2336.63       217.26 o                         
  -5  15   5        250.17        251.77        45.11 o                         
  -4  15   5        491.02        455.06        45.95 o                         
  -3  15   5       1549.07       1424.05        73.97 o                         
  -2  15   5        388.01        359.45        32.50 o                         
  -1  15   5        169.12        125.91        20.23 o                         
   0  15   5          7.51         15.34        19.69 o                         
   1  15   5       1698.19       1734.05       126.87 o                         
   2  15   5       2784.48       2599.22       376.78 o                         
   3  15   5        120.23        144.91        39.23 o                         
   4  15   5        527.01        566.62        85.40 o                         
   5  15   5       1406.38       1274.67       171.04 o                         
  -5  16   5          1.26         38.57        17.40 o                         
  -4  16   5          4.48         32.78        33.04 o                         
  -3  16   5        310.63        170.80        41.04 o                         
  -2  16   5          1.62         17.97         8.39 o                         
  -1  16   5        815.65        763.45        70.68 o                         
   0  16   5          0.46         49.29        14.67 o                         
   1  16   5        427.70        441.13        43.88 o                         
   2  16   5        123.22         58.12        25.30 o                         
   3  16   5        247.40        215.67        33.76 o                         
   4  16   5        412.10        351.54        36.99 o                         
  -4  17   5         36.30          9.02        16.26 o                         
  -3  17   5        371.18        332.84        41.04 o                         
  -2  17   5       1818.57       1690.48       147.66 o                         
  -1  17   5         33.33         34.76        14.96 o                         
   0  17   5        632.41        593.32        57.92 o                         
   1  17   5         23.14         14.57        29.79 o                         
   2  17   5        511.64        451.11        42.88 o                         
   3  17   5        778.41        687.51        68.77 o                         
  -3  18   5          4.60         14.97        32.65 o                         
  -2  18   5        496.31        453.70        52.60 o                         
  -1  18   5         15.36         51.85        25.59 o                         
   0  18   5       4932.58       4742.95       565.77 o                         
   1  18   5         11.33         12.62        14.21 o                         
   2  18   5       3598.31       3331.79       381.09 o                         
  -8   0   6       1762.26       1824.26       209.25 o                         
  -6   0   6       1680.45       1658.99       163.69 o                         
  -4   0   6      27483.47      25208.61      1916.74 o                         
  -2   0   6       9759.64       7739.07      1174.58 o                         
   0   0   6       4994.24       4891.35       516.40 o                         
   2   0   6       7360.79       6624.92       858.61 o                         
   4   0   6       2686.57       2765.72       637.83 o                         
   6   0   6        177.92        190.38        33.53 o                         
   8   0   6       3086.12       3500.30       906.10 o                         
  -9   1   6       2285.47       2494.08       201.31 o                         
  -8   1   6         34.03         59.07         9.75 o                         
  -7   1   6       3950.21       4133.26       274.54 o                         
  -6   1   6       1209.04       1307.05        96.46 o                         
  -5   1   6         31.41         35.55         8.71 o                         
  -4   1   6       1755.41       1327.11       122.43 o                         
  -3   1   6         11.56         15.94         5.87 o                         
  -2   1   6       2550.86       2330.24       136.34 o                         
  -1   1   6       9119.93       9486.69       456.76 o                         
   0   1   6      11285.59      11134.18       622.94 o                         
   1   1   6      10556.94      10578.31       856.32 o                         
   2   1   6       1577.75       1649.72       150.07 o                         
   3   1   6       3927.89       3784.68       353.98 o                         
   4   1   6       1584.17       1559.44       175.64 o                         
   5   1   6       5521.05       5303.85       657.08 o                         
   6   1   6         24.28         17.77        15.83 o                         
   7   1   6          5.55         28.44        11.23 o                         
   8   1   6        547.61        554.99        84.76 o                         
  -9   2   6         35.13         35.25        16.37 o                         
  -8   2   6        102.39        108.89        16.42 o                         
  -7   2   6        584.66        582.19        46.68 o                         
  -6   2   6       9796.95       9661.05       840.82 o                         
  -5   2   6         60.91         53.46         8.71 o                         
  -4   2   6       2824.53       2217.91       179.16 o                         
  -3   2   6        848.67        728.99        36.92 o                         
  -2   2   6       2166.40       1997.55        84.88 o                         
  -1   2   6       6017.08       6004.01       419.03 o                         
   0   2   6        406.32        316.27        45.31 o                         
   1   2   6       1068.56        968.99        92.97 o                         
   2   2   6       6576.23       6397.73       605.66 o                         
   3   2   6       1384.08       1556.68       175.86 o                         
   4   2   6       2842.78       2723.02       329.15 o                         
   5   2   6        501.55        525.66        65.52 o                         
   6   2   6       1120.71       1172.94       123.02 o                         
   7   2   6        309.98        300.29        46.92 o                         
   8   2   6       2908.08       2571.66       321.58 o                         
  -9   3   6       1868.01       2228.07       170.79 o                         
  -8   3   6        919.54        961.07        73.14 o                         
  -7   3   6       1799.09       1887.49       163.89 o                         
  -6   3   6       4138.29       4115.06       343.00 o                         
  -5   3   6        522.03        481.93        47.13 o                         
  -4   3   6       3941.55       3367.88       219.08 o                         
  -3   3   6        917.57        850.42        30.52 o                         
  -2   3   6        374.82        437.99        29.77 o                         
  -1   3   6       5268.65       4811.33       512.85 o                         
   0   3   6       1494.99       1383.65       167.85 o                         
   1   3   6       8100.62       7290.77       897.46 o                         
   2   3   6      11236.84      10275.00      1257.53 o                         
   3   3   6        567.92        464.69        52.17 o                         
   4   3   6       8686.47       8011.46      1364.60 o                         
   5   3   6       3235.02       3338.37       517.79 o                         
   6   3   6         68.71         80.74        13.26 o                         
   7   3   6        212.66        268.01        37.27 o                         
   8   3   6       1348.78       1311.59       181.96 o                         
  -9   4   6        565.05        632.53        55.03 o                         
  -8   4   6       5279.12       5843.08       423.10 o                         
  -7   4   6        996.28       1026.11        78.61 o                         
  -6   4   6        221.54        191.98        18.32 o                         
  -5   4   6       1287.45       1116.47        92.79 o                         
  -4   4   6      11278.67      10495.52       411.86 o                         
  -3   4   6       5308.30       5085.59       122.93 o                         
  -2   4   6       5175.81       5347.28       240.21 o                         
  -1   4   6       4456.00       4016.52       464.12 o                         
   0   4   6      13252.67      11383.66      1754.14 o                         
   1   4   6       1994.39       1822.76       237.64 o                         
   2   4   6       5803.20       5074.74       715.09 o                         
   3   4   6       2200.56       2089.69       284.69 o                         
   4   4   6       5920.18       5403.51       914.71 o                         
   5   4   6       1885.59       2171.06       261.35 o                         
   6   4   6       3353.78       3694.59       460.64 o                         
   7   4   6        101.70         65.83        16.65 o                         
   8   4   6        547.55        531.07        60.97 o                         
  -9   5   6        132.93        109.61        25.23 o                         
  -8   5   6        273.81        267.35        25.08 o                         
  -7   5   6        288.16        331.01        24.66 o                         
  -6   5   6        875.96        768.64        52.32 o                         
  -5   5   6       5672.65       5287.53       328.27 o                         
  -4   5   6        579.87        596.01        30.75 o                         
  -3   5   6       1565.95       1573.39        62.07 o                         
  -2   5   6       4465.40       4432.39       241.47 o                         
  -1   5   6       1174.96       1061.44        98.80 o                         
   0   5   6      23623.29      21013.64      2990.10 o                         
   1   5   6        243.53        216.63        35.27 o                         
   2   5   6       2774.14       2558.74       361.16 o                         
   3   5   6       2030.57       1732.29       305.77 o                         
   4   5   6         89.67        109.61        13.27 o                         
   5   5   6          4.85         30.48         6.59 o                         
   6   5   6        270.37        267.43        39.51 o                         
   7   5   6       1874.19       1928.89       240.14 o                         
   8   5   6        215.16        233.18        36.67 o                         
  -9   6   6         11.41         40.35        16.51 o                         
  -8   6   6        879.21        908.58        78.91 o                         
  -7   6   6        518.71        525.01        37.45 o                         
  -6   6   6         10.34         11.87         7.53 o                         
  -5   6   6       3012.00       2751.71       150.90 o                         
  -4   6   6       1258.55       1264.31        53.59 o                         
  -3   6   6       4447.89       4592.04       159.36 o                         
  -2   6   6       9974.95       9799.41       433.16 o                         
  -1   6   6      11410.72      10882.41       933.53 o                         
   0   6   6       6826.52       6460.20       723.51 o                         
   1   6   6        687.41        598.68        72.68 o                         
   2   6   6       5976.30       5487.33       672.41 o                         
   3   6   6       2371.82       2086.82       303.18 o                         
   4   6   6       5671.74       6022.38       860.89 o                         
   5   6   6        430.14        423.24        66.93 o                         
   6   6   6         26.00         49.16        11.46 o                         
   7   6   6        975.98        987.90       118.52 o                         
   8   6   6        288.36        295.27        39.99 o                         
  -9   7   6        273.78        293.83        31.63 o                         
  -8   7   6         24.16         19.61        17.60 o                         
  -7   7   6        253.98        236.27        22.57 o                         
  -6   7   6       3336.27       3085.15       193.52 o                         
  -5   7   6       7961.64       7722.30       376.12 o                         
  -4   7   6       1535.32       1535.43        64.27 o                         
  -3   7   6      13836.17      13943.67       415.81 o                         
  -2   7   6       2380.15       2144.63        73.87 o                         
  -1   7   6         36.07         45.04        11.64 o                         
   0   7   6       1720.69       1736.29       152.94 o                         
   1   7   6       8526.44       8509.10       698.16 o                         
   2   7   6       1109.90        934.19       129.84 o                         
   3   7   6        274.31        231.02        35.61 o                         
   4   7   6       3633.01       3633.02       511.84 o                         
   5   7   6        464.52        461.95        73.98 o                         
   6   7   6        500.90        514.14        84.12 o                         
   7   7   6        496.22        504.42        57.21 o                         
  -8   8   6       3866.06       3813.66       333.82 o                         
  -7   8   6         30.86         53.26        12.30 o                         
  -6   8   6       1777.11       1619.98        94.24 o                         
  -5   8   6        381.67        361.00        21.70 o                         
  -4   8   6        615.02        603.68        36.02 o                         
  -3   8   6       3154.47       3039.60        91.62 o                         
  -2   8   6         16.20         19.35         8.05 o                         
  -1   8   6       1531.72       1466.32       100.95 o                         
   0   8   6       4079.32       4236.75       257.85 o                         
   1   8   6       2964.20       2996.07       313.14 o                         
   2   8   6       1080.33       1105.76       108.84 o                         
   3   8   6        596.98        688.11       100.83 o                         
   4   8   6       5022.50       5028.30       813.48 o                         
   5   8   6       2144.81       2359.87       307.02 o                         
   6   8   6       3181.74       3319.21       510.29 o                         
   7   8   6          9.32         -1.99        19.15 o                         
  -8   9   6       1697.91       1644.20       203.24 o                         
  -7   9   6        973.46        876.78        84.37 o                         
  -6   9   6        478.57        436.26        33.28 o                         
  -5   9   6       3583.19       3574.35       136.52 o                         
  -4   9   6       1520.23       1502.81        78.24 o                         
  -3   9   6        355.78        348.42        26.96 o                         
  -2   9   6       1436.83       1405.66        73.47 o                         
  -1   9   6        595.01        566.90        81.80 o                         
   0   9   6         66.34         47.87         9.55 o                         
   1   9   6         11.06         25.62         6.68 o                         
   2   9   6         42.37         53.36         7.30 o                         
   3   9   6        982.18       1022.76       171.93 o                         
   4   9   6        829.97        910.43       128.87 o                         
   5   9   6        322.53        289.70        54.58 o                         
   6   9   6       1296.80       1366.09       160.98 o                         
   7   9   6       1935.71       1995.52       202.75 o                         
  -8  10   6         84.91         97.57        27.88 o                         
  -7  10   6         66.94         85.39        23.35 o                         
  -6  10   6         22.56         31.17        21.43 o                         
  -5  10   6       1722.94       1638.47        69.54 o                         
  -4  10   6          9.25         37.06         9.24 o                         
  -3  10   6         95.25         99.36        14.02 o                         
  -2  10   6       3083.15       2937.30       167.15 o                         
  -1  10   6        531.06        518.42        33.87 o                         
   0  10   6       1722.13       1687.55       174.23 o                         
   1  10   6       3630.58       3697.99       273.61 o                         
   2  10   6        788.54        774.94        70.22 o                         
   3  10   6       9487.10       9815.75      1377.94 o                         
   4  10   6       1203.34       1186.55       146.91 o                         
   5  10   6        155.16        173.38        19.16 o                         
   6  10   6         80.01         92.25        39.40 o                         
   7  10   6       1249.83       1310.78       126.81 o                         
  -6  11   6       4002.39       3864.56       303.42 o                         
  -5  11   6         43.04         61.48        10.68 o                         
  -4  11   6         46.59         48.42        13.96 o                         
  -3  11   6       4338.71       4299.52       167.76 o                         
  -2  11   6       7854.16       7966.06       338.50 o                         
  -1  11   6        338.70        313.39        57.75 o                         
   0  11   6       8391.79       8677.42       557.28 o                         
   1  11   6       1668.55       1852.59       124.52 o                         
   2  11   6         90.41         67.68        15.03 o                         
   3  11   6          8.08         33.85        12.36 o                         
   4  11   6         12.60         37.74        18.05 o                         
   5  11   6       2480.63       2704.42       341.38 o                         
   6  11   6        829.16        905.15       124.84 o                         
  -7  12   6        250.42        197.35        61.83 o                         
  -6  12   6          8.48        -13.84        35.81 o                         
  -5  12   6        639.84        558.64        39.85 o                         
  -4  12   6       4910.03       4943.95       161.36 o                         
  -3  12   6        442.84        405.90        28.18 o                         
  -2  12   6       1560.40       1447.11       100.80 o                         
  -1  12   6       1718.92       1755.61        99.31 o                         
   0  12   6        503.78        461.93        45.56 o                         
   1  12   6       8344.85       8414.16       664.64 o                         
   2  12   6       2146.36       2247.62       167.12 o                         
   3  12   6        217.09        186.90        31.52 o                         
   4  12   6         82.24        103.04        18.75 o                         
   5  12   6        472.35        516.75        69.85 o                         
   6  12   6          4.47          5.15        18.75 o                         
  -7  13   6         38.81         36.01        18.92 o                         
  -6  13   6        238.01        244.44        44.78 o                         
  -5  13   6        161.28        137.15        24.55 o                         
  -4  13   6        426.90        354.63        23.76 o                         
  -3  13   6       4913.11       4961.57       260.03 o                         
  -2  13   6       2105.64       2111.75       119.21 o                         
  -1  13   6       1961.83       1921.44       101.16 o                         
   0  13   6         71.11         57.48        13.06 o                         
   1  13   6       1090.82        989.92        87.42 o                         
   2  13   6        397.79        404.86        54.83 o                         
   3  13   6       1524.46       1434.32       256.39 o                         
   4  13   6        566.94        615.24        96.62 o                         
   5  13   6         32.59         38.64        23.50 o                         
  -6  14   6        729.66        732.90       105.06 o                         
  -5  14   6       2039.47       1932.51       189.20 o                         
  -4  14   6       1220.56       1118.21        64.76 o                         
  -3  14   6        343.55        308.38        26.27 o                         
  -2  14   6        282.00        305.47        30.87 o                         
  -1  14   6       4606.12       4538.34       295.74 o                         
   0  14   6         28.01         37.17        12.76 o                         
   1  14   6        238.46        251.28        30.43 o                         
   2  14   6         15.75         20.56        18.07 o                         
   3  14   6       3646.11       3776.98       510.75 o                         
   4  14   6         13.52         33.23        18.61 o                         
   5  14   6        233.47        195.63        55.85 o                         
  -5  15   6        273.44        316.55        42.22 o                         
  -4  15   6          4.09          9.18         8.54 o                         
  -3  15   6        406.34        338.48        31.23 o                         
  -2  15   6        759.53        751.43        60.11 o                         
  -1  15   6         48.78         46.43        21.60 o                         
   0  15   6          9.94         16.61        14.60 o                         
   1  15   6       1946.05       1930.07       137.84 o                         
   2  15   6       1206.87       1186.66       143.23 o                         
   3  15   6         10.61         16.15        11.36 o                         
   4  15   6        247.51        245.08        50.22 o                         
  -5  16   6        300.00        281.31        52.00 o                         
  -4  16   6        571.26        529.84        71.68 o                         
  -3  16   6       1487.42       1343.63       119.21 o                         
  -2  16   6        604.84        521.30        53.92 o                         
  -1  16   6          3.17          3.74        13.14 o                         
   0  16   6          2.76          7.54        12.57 o                         
   1  16   6        365.02        329.33        41.61 o                         
   2  16   6        117.63         91.03        24.49 o                         
   3  16   6        405.59        324.44        47.20 o                         
  -4  17   6          0.64        -14.36        29.01 o                         
  -3  17   6       1779.66       1669.46       175.55 o                         
  -2  17   6        358.52        334.82        45.42 o                         
  -1  17   6        236.24        198.94        32.40 o                         
   0  17   6        683.74        633.65        59.90 o                         
   1  17   6        730.60        713.39        89.05 o                         
   2  17   6       3335.02       3227.94       395.44 o                         
  -2  18   6         46.98         22.07        39.03 o                         
  -1  18   6       4079.01       3582.86       410.08 o                         
   0  18   6         27.53         31.18        17.45 o                         
   1  18   6        546.35        508.46        88.75 o                         
  -9   0   7          5.66        105.42        40.09 o                         
  -7   0   7       3328.75       3410.58       278.65 o                         
  -5   0   7       2905.66       2714.56       254.39 o                         
  -3   0   7         62.40         61.08        10.68 o                         
  -1   0   7       2978.71       2824.57       209.09 o                         
   1   0   7       1378.19       1393.72       192.22 o                         
   3   0   7         17.08         21.23        16.21 o                         
   5   0   7        726.72        755.70       139.50 o                         
   7   0   7       2333.46       2335.05       778.88 o                         
  -9   1   7        222.47        288.32        53.80 o                         
  -8   1   7         10.43         18.78        12.15 o                         
  -7   1   7       1128.01       1302.04        94.68 o                         
  -6   1   7       1107.19       1026.42        92.60 o                         
  -5   1   7       1063.14        902.62        95.09 o                         
  -4   1   7       7261.42       6095.27       465.24 o                         
  -3   1   7       4861.62       4461.59       320.02 o                         
  -2   1   7       3172.80       2855.06       183.54 o                         
  -1   1   7       9850.37      10023.02       448.48 o                         
   0   1   7       3828.61       3702.92       189.24 o                         
   1   1   7         42.08         29.79         7.82 o                         
   2   1   7      14795.56      14345.37      1165.05 o                         
   3   1   7       2052.09       1770.29       160.63 o                         
   4   1   7          5.88         15.55         9.46 o                         
   5   1   7        149.34        156.10        15.57 o                         
   6   1   7        171.18        142.07        46.72 o                         
   7   1   7       1400.13       1393.19       281.44 o                         
   8   1   7        210.66        245.03        38.10 o                         
  -9   2   7       2121.11       2538.06       192.99 o                         
  -8   2   7        139.58        141.20        28.23 o                         
  -7   2   7       7842.53       8409.24       591.70 o                         
  -6   2   7        741.60        732.18        66.23 o                         
  -5   2   7        441.54        422.89        36.43 o                         
  -4   2   7       1657.53       1374.32       125.85 o                         
  -3   2   7      14398.42      12859.73       682.48 o                         
  -2   2   7       3222.41       3030.82       152.90 o                         
  -1   2   7        788.45        781.82        39.42 o                         
   0   2   7       1566.66       1440.37       135.50 o                         
   1   2   7      10864.04      10074.84       855.42 o                         
   2   2   7        955.05        871.16        66.93 o                         
   3   2   7        255.55        230.90        21.36 o                         
   4   2   7        165.70        150.90        23.90 o                         
   5   2   7      15162.39      12880.56      2784.46 o                         
   6   2   7        121.50        104.01        16.14 o                         
   7   2   7       1095.21       1089.12       144.80 o                         
   8   2   7        180.37        120.17        31.12 o                         
  -9   3   7         61.75         63.16        18.54 o                         
  -8   3   7        125.73        103.67        13.74 o                         
  -7   3   7        942.59        906.69        61.95 o                         
  -6   3   7       1735.85       1693.43       164.29 o                         
  -5   3   7       5162.08       4856.74       333.49 o                         
  -4   3   7        999.67        975.21        49.68 o                         
  -3   3   7         93.99        101.76         8.00 o                         
  -2   3   7       6172.20       6185.02       425.72 o                         
  -1   3   7       1606.02       1868.95        97.13 o                         
   0   3   7        538.33        524.25        48.35 o                         
   1   3   7       3913.14       3470.64       336.73 o                         
   2   3   7       4892.02       4595.54       472.70 o                         
   3   3   7       5642.03       5110.21       590.37 o                         
   4   3   7        164.42        151.74        22.88 o                         
   5   3   7        286.65        302.54        21.91 o                         
   6   3   7        778.52        805.73       119.52 o                         
   7   3   7       1116.29       1090.92       226.73 o                         
   8   3   7          7.53        -13.83        38.95 o                         
  -9   4   7        748.01        876.00        73.60 o                         
  -8   4   7         46.05         44.36        19.44 o                         
  -7   4   7          7.00         -0.91        16.90 o                         
  -6   4   7       1454.15       1385.67       122.73 o                         
  -5   4   7        969.59        893.02        65.59 o                         
  -4   4   7       3169.27       3002.41       157.01 o                         
  -3   4   7        833.21        805.82        33.93 o                         
  -2   4   7        117.63        124.73         7.91 o                         
  -1   4   7       1149.15        864.87       120.81 o                         
   0   4   7        442.15        511.39        50.41 o                         
   1   4   7        132.16        121.18        14.76 o                         
   2   4   7       6105.63       5574.47       682.45 o                         
   3   4   7        846.46        775.16       128.06 o                         
   4   4   7       1370.50       1339.78       195.48 o                         
   5   4   7          1.57         16.78        14.34 o                         
   6   4   7        648.83        607.06        45.32 o                         
   7   4   7        207.45        169.13        36.22 o                         
  -9   5   7        237.28        259.75        37.95 o                         
  -8   5   7       5006.21       5430.01       452.17 o                         
  -7   5   7        891.44        910.98        66.59 o                         
  -6   5   7       3391.09       3222.25       268.90 o                         
  -5   5   7       2155.52       2085.47       137.45 o                         
  -4   5   7       1025.60       1017.40        60.14 o                         
  -3   5   7       4418.90       4137.00       128.95 o                         
  -2   5   7       2622.47       2601.60       114.81 o                         
  -1   5   7      19179.46      17444.12      2082.45 o                         
   0   5   7       5820.12       5308.47       675.22 o                         
   1   5   7       1096.89       1003.23       132.00 o                         
   2   5   7       1098.34       1028.08       131.44 o                         
   3   5   7       1317.14       1226.02       169.45 o                         
   4   5   7       1194.02       1340.31       159.88 o                         
   5   5   7        168.49        116.44        17.57 o                         
   6   5   7       4278.10       4340.15       689.14 o                         
   7   5   7        883.17        852.89       136.29 o                         
  -9   6   7          4.93         18.75        13.68 o                         
  -8   6   7        370.64        359.66        53.53 o                         
  -7   6   7        787.59        732.29        80.77 o                         
  -6   6   7          0.46         18.40        18.32 o                         
  -5   6   7       4714.35       4390.29       321.45 o                         
  -4   6   7       2167.30       2148.08       126.05 o                         
  -3   6   7      17363.63      17114.07       622.87 o                         
  -2   6   7        761.77        584.78        64.22 o                         
  -1   6   7        180.73        148.53        20.99 o                         
   0   6   7        922.02        853.61        96.93 o                         
   1   6   7      15992.82      14620.69      1843.65 o                         
   2   6   7        793.42        647.55        99.04 o                         
   3   6   7       1223.96       1228.09       146.05 o                         
   4   6   7        474.05        524.49        74.69 o                         
   5   6   7       2832.29       3071.49       485.20 o                         
   6   6   7          1.93         42.53        18.07 o                         
   7   6   7         22.85         30.12        20.66 o                         
  -8   7   7        963.39       1003.27        96.00 o                         
  -7   7   7        428.91        383.23        47.07 o                         
  -6   7   7       3338.12       3095.84       224.83 o                         
  -5   7   7          0.02         23.69         6.46 o                         
  -4   7   7       1965.50       1891.50        88.08 o                         
  -3   7   7        505.93        470.13        29.85 o                         
  -2   7   7        801.84        708.77        48.25 o                         
  -1   7   7          1.54          1.90        10.49 o                         
   0   7   7        729.71        659.45        69.10 o                         
   1   7   7       2036.85       1834.98       231.62 o                         
   2   7   7         78.64         92.92        16.15 o                         
   3   7   7       1688.92       1572.84       222.43 o                         
   4   7   7        635.59        700.60        85.57 o                         
   5   7   7        247.05        218.00        41.04 o                         
   6   7   7       1654.19       1683.99       245.79 o                         
   7   7   7        173.63        149.26        26.71 o                         
  -8   8   7         31.56         41.43        16.65 o                         
  -7   8   7        128.65        104.02        22.39 o                         
  -6   8   7       1851.00       1700.18       113.62 o                         
  -5   8   7          8.47         32.34         9.01 o                         
  -4   8   7        287.42        230.56        27.51 o                         
  -3   8   7        641.58        620.50        35.30 o                         
  -2   8   7       7800.64       7383.61       358.71 o                         
  -1   8   7       1578.41       1551.32       123.65 o                         
   0   8   7       4015.64       3943.72       306.46 o                         
   1   8   7       1553.68       1349.26       256.01 o                         
   2   8   7       4298.11       3934.96       440.87 o                         
   3   8   7       3561.37       3276.19       476.47 o                         
   4   8   7       2336.95       2420.26       332.77 o                         
   5   8   7        937.63        940.87       172.61 o                         
   6   8   7        289.85        273.58        38.95 o                         
   7   8   7          0.26         12.71        21.26 o                         
  -8   9   7       2402.44       2288.71       294.15 o                         
  -7   9   7        387.88        343.69        34.83 o                         
  -6   9   7       1481.85       1288.72       100.97 o                         
  -5   9   7       5406.42       5436.43       237.03 o                         
  -4   9   7       1484.31       1370.24        67.41 o                         
  -3   9   7        109.55        100.67         8.33 o                         
  -2   9   7        756.59        718.66        40.55 o                         
  -1   9   7        837.13        762.03        70.86 o                         
   0   9   7       3030.72       2888.37       249.93 o                         
   1   9   7        291.64        293.71        48.82 o                         
   2   9   7       1135.77        985.13       147.57 o                         
   3   9   7       5859.51       5600.77      1108.67 o                         
   4   9   7       4315.49       4732.14       652.46 o                         
   5   9   7          4.55         28.85        16.58 o                         
   6   9   7       2820.77       3002.19       374.95 o                         
  -8  10   7        274.91        178.20        27.74 o                         
  -7  10   7        844.77        832.19       126.09 o                         
  -6  10   7        125.76        103.54        24.33 o                         
  -5  10   7        742.56        737.61        54.14 o                         
  -4  10   7         13.45          2.82        10.75 o                         
  -3  10   7       4682.59       4626.28       195.27 o                         
  -2  10   7        455.07        430.55        34.06 o                         
  -1  10   7         80.43         86.82        11.37 o                         
   0  10   7       5039.64       5153.74       499.24 o                         
   1  10   7       3309.79       3164.90       249.64 o                         
   2  10   7       1187.23       1110.55       113.82 o                         
   3  10   7        296.45        331.26        58.97 o                         
   4  10   7         33.49         36.24        21.46 o                         
   5  10   7       1789.42       2011.58       229.99 o                         
   6  10   7        590.36        734.58        97.14 o                         
  -7  11   7         65.50         35.62        19.61 o                         
  -6  11   7        426.09        452.86        45.47 o                         
  -5  11   7        962.33        842.72        59.47 o                         
  -4  11   7        107.53        130.96        18.66 o                         
  -3  11   7       3077.05       3063.73       121.32 o                         
  -2  11   7        104.75         79.76        13.84 o                         
  -1  11   7        251.75        246.81        26.14 o                         
   0  11   7       1473.36       1369.74       131.87 o                         
   1  11   7        145.06        158.60        17.69 o                         
   2  11   7        236.02        225.86        31.74 o                         
   3  11   7        268.08        218.15        40.44 o                         
   4  11   7        567.09        555.73        76.93 o                         
   5  11   7         32.38         10.69        35.41 o                         
   6  11   7          3.45         -3.29        30.49 o                         
  -7  12   7        290.27        356.31        65.96 o                         
  -6  12   7       1906.41       1678.50       148.20 o                         
  -5  12   7       1357.95       1284.30        91.80 o                         
  -4  12   7          4.52         10.96        11.67 o                         
  -3  12   7        124.79         99.70        20.42 o                         
  -2  12   7       9784.62       9544.88       498.74 o                         
  -1  12   7        192.63        193.74        24.92 o                         
   0  12   7       3777.41       3802.99       305.86 o                         
   1  12   7         13.81         20.42        18.85 o                         
   2  12   7       1894.48       1862.81       233.71 o                         
   3  12   7          8.73         32.85        12.02 o                         
   4  12   7       2304.78       2314.57       321.85 o                         
   5  12   7        132.58        157.45        29.58 o                         
  -6  13   7        643.01        535.18        61.67 o                         
  -5  13   7       3027.17       2947.27       222.52 o                         
  -4  13   7       3850.13       3884.14       176.53 o                         
  -3  13   7        248.16        256.26        21.52 o                         
  -2  13   7        969.88        893.67        71.79 o                         
  -1  13   7       1572.87       1358.25       169.24 o                         
   0  13   7       3119.58       2997.19       239.89 o                         
   1  13   7          1.82        -13.37        18.18 o                         
   2  13   7       2264.94       2209.79       330.69 o                         
   3  13   7       2235.29       2210.02       376.86 o                         
   4  13   7        128.67         89.63        21.73 o                         
   5  13   7        225.12        213.87        42.73 o                         
  -6  14   7        160.63        144.96        37.82 o                         
  -5  14   7        810.36        804.65        80.79 o                         
  -4  14   7        291.14        284.63        26.55 o                         
  -3  14   7        115.42        117.94        20.37 o                         
  -2  14   7        206.57        156.87        15.89 o                         
  -1  14   7         92.59         73.29        14.05 o                         
   0  14   7        379.39        323.18        25.97 o                         
   1  14   7        236.35        167.22        27.75 o                         
   2  14   7        647.68        676.09       101.87 o                         
   3  14   7        374.29        397.88        53.86 o                         
   4  14   7         67.05         48.57        34.45 o                         
  -5  15   7        180.10        182.78        36.87 o                         
  -4  15   7        209.97        175.24        32.23 o                         
  -3  15   7         11.39         -5.76        19.52 o                         
  -2  15   7          9.53         32.57        12.34 o                         
  -1  15   7       1223.93       1186.74       131.59 o                         
   0  15   7        518.74        484.07        48.58 o                         
   1  15   7        172.85        132.56        35.58 o                         
   2  15   7          3.70         22.23        18.25 o                         
   3  15   7        330.68        265.60        45.46 o                         
   4  15   7       1567.67       1412.57       204.54 o                         
  -4  16   7       1282.45       1124.70       139.14 o                         
  -3  16   7         98.12        109.66        25.39 o                         
  -2  16   7       1409.04       1380.59       121.41 o                         
  -1  16   7        110.26         99.79        23.22 o                         
   0  16   7        579.79        470.96        47.83 o                         
   1  16   7         29.07         23.49        15.90 o                         
   2  16   7       2955.56       2839.07       393.08 o                         
   3  16   7        216.92        149.14        34.04 o                         
  -3  17   7        569.53        490.15        56.16 o                         
  -2  17   7        260.48        243.25        51.41 o                         
  -1  17   7       2068.36       2048.29       177.04 o                         
   0  17   7       1709.82       1501.42       160.59 o                         
   1  17   7        653.86        598.32        79.17 o                         
  -8   0   8         19.81         51.91        72.54 o                         
  -6   0   8        714.21        695.86        81.53 o                         
  -4   0   8        533.89        524.14        50.83 o                         
  -2   0   8        713.29        674.35       126.72 o                         
   0   0   8       7324.98       7620.41       516.10 o                         
   2   0   8       4530.92       4295.45       371.50 o                         
   4   0   8        136.75        108.58        14.90 o                         
   6   0   8       1181.41       1224.26       278.48 o                         
  -9   1   8        123.67        150.88        42.14 o                         
  -8   1   8        599.33        755.20        87.93 o                         
  -7   1   8       2599.41       2970.70       206.85 o                         
  -6   1   8         53.92         39.50        14.42 o                         
  -5   1   8       5502.26       5504.39       246.08 o                         
  -4   1   8       4560.71       4077.80       236.29 o                         
  -3   1   8        630.89        532.30        50.53 o                         
  -2   1   8       8042.14       7755.72       405.53 o                         
  -1   1   8      21752.72      22421.50      1192.36 o                         
   0   1   8       1712.71       1852.46       101.29 o                         
   1   1   8        513.57        509.71        36.09 o                         
   2   1   8       4933.66       4529.92       255.85 o                         
   3   1   8       1113.05       1046.80        82.01 o                         
   4   1   8         24.02         29.11        10.15 o                         
   5   1   8        223.28        203.82        20.90 o                         
   6   1   8       1353.09       1277.45       250.87 o                         
   7   1   8       1592.74       1716.23       257.73 o                         
  -9   2   8        143.13        159.85        35.53 o                         
  -8   2   8       1044.09       1059.76        87.19 o                         
  -7   2   8          3.42         13.69         6.31 o                         
  -6   2   8       3966.22       4341.48       227.18 o                         
  -5   2   8       1957.65       1813.49       118.25 o                         
  -4   2   8       2720.29       2556.52       230.21 o                         
  -3   2   8       1049.11        947.72        78.19 o                         
  -2   2   8       8293.62       8298.13       392.07 o                         
  -1   2   8       2145.03       2447.33       125.73 o                         
   0   2   8       3984.29       3618.87       286.76 o                         
   1   2   8        282.61        273.98        18.70 o                         
   2   2   8      15075.65      14557.65      1204.40 o                         
   3   2   8         67.69         69.16         6.28 o                         
   4   2   8      10911.64      10880.94      1361.96 o                         
   5   2   8        733.99        671.84        80.21 o                         
   6   2   8        508.78        481.82        69.02 o                         
   7   2   8          2.75          2.87        20.82 o                         
  -9   3   8        250.04        266.98        43.10 o                         
  -8   3   8        777.77        920.08        80.89 o                         
  -7   3   8        473.67        495.33        64.19 o                         
  -6   3   8       1202.46       1242.27       108.67 o                         
  -5   3   8       1659.93       1663.23       139.17 o                         
  -4   3   8        479.40        470.84        36.69 o                         
  -3   3   8        573.25        524.32        30.44 o                         
  -2   3   8        111.20         89.56        14.93 o                         
  -1   3   8       3490.01       3557.43       210.02 o                         
   0   3   8       1274.98       1117.01       118.61 o                         
   1   3   8          8.03         27.85         8.35 o                         
   2   3   8        755.81        623.06        49.38 o                         
   3   3   8        561.38        532.42        58.93 o                         
   4   3   8        277.86        274.15        33.24 o                         
   5   3   8        513.31        551.15        53.81 o                         
   6   3   8       2426.80       2515.79       271.90 o                         
   7   3   8        840.70        854.87       111.86 o                         
  -9   4   8        142.72        151.72        35.88 o                         
  -8   4   8        201.69        195.93        25.69 o                         
  -7   4   8       1432.89       1488.69        97.11 o                         
  -6   4   8        458.26        404.32        35.78 o                         
  -5   4   8         89.89         95.03        12.59 o                         
  -4   4   8        283.76        273.82        23.56 o                         
  -3   4   8        303.72        284.81        26.19 o                         
  -2   4   8        745.44        758.17        43.08 o                         
  -1   4   8       1090.38       1115.92        82.13 o                         
   0   4   8        227.75        206.05        27.92 o                         
   1   4   8       1828.95       1752.28       184.12 o                         
   2   4   8       1249.00       1221.07       107.56 o                         
   3   4   8        399.23        380.89        36.77 o                         
   4   4   8         84.52        104.28        19.43 o                         
   5   4   8       3297.62       3328.69       353.56 o                         
   6   4   8       1091.06       1112.44       107.00 o                         
   7   4   8        463.09        399.27        85.16 o                         
  -9   5   8       1744.72       2037.71       199.60 o                         
  -8   5   8       1018.05       1182.15        89.31 o                         
  -7   5   8         68.18         61.87        26.09 o                         
  -6   5   8         65.58         46.20        19.15 o                         
  -5   5   8       2948.31       2906.03       206.67 o                         
  -4   5   8       4710.13       4677.65       149.11 o                         
  -3   5   8         94.59         86.90        18.34 o                         
  -2   5   8       5977.37       6279.48       287.49 o                         
  -1   5   8       3371.64       3396.83       227.65 o                         
   0   5   8       1267.97       1156.88       126.87 o                         
   1   5   8        158.50        136.00        21.44 o                         
   2   5   8       6453.16       5710.52       674.41 o                         
   3   5   8       7823.18       7444.44      1020.44 o                         
   4   5   8         28.23         28.20         9.41 o                         
   5   5   8        133.98        119.86        23.69 o                         
   6   5   8        416.61        363.14        36.77 o                         
   7   5   8       1411.65       1382.20       195.64 o                         
  -8   6   8         60.84         71.35        23.31 o                         
  -7   6   8         96.91         83.43        22.26 o                         
  -6   6   8       4992.64       4767.76       376.31 o                         
  -5   6   8        217.34        234.54        26.41 o                         
  -4   6   8       2824.20       2844.13       138.84 o                         
  -3   6   8        717.67        632.34        44.52 o                         
  -2   6   8      11510.03      12032.01       536.54 o                         
  -1   6   8        343.74        306.79        29.45 o                         
   0   6   8      10455.92      10013.02      1120.07 o                         
   1   6   8       1135.35       1094.43       134.51 o                         
   2   6   8       1129.15       1110.78       127.81 o                         
   3   6   8       1722.38       1670.27       211.25 o                         
   4   6   8       2444.63       2738.46       354.43 o                         
   5   6   8        192.16        203.22        41.82 o                         
   6   6   8       1017.80       1077.02       134.42 o                         
   7   6   8          4.23         18.02        26.64 o                         
  -8   7   8          0.43         54.44        26.88 o                         
  -7   7   8         78.34         62.62        17.20 o                         
  -6   7   8        193.39        202.55        25.19 o                         
  -5   7   8         19.05         41.36         9.93 o                         
  -4   7   8        212.32        194.67        18.49 o                         
  -3   7   8        122.68        123.78        10.80 o                         
  -2   7   8        478.59        429.32        34.06 o                         
  -1   7   8         32.26         32.91         7.39 o                         
   0   7   8        315.39        251.66        28.91 o                         
   1   7   8       3082.36       2740.57       373.66 o                         
   2   7   8        146.12        130.78        12.46 o                         
   3   7   8       1833.02       1748.79       208.89 o                         
   4   7   8        235.10        258.02        33.42 o                         
   5   7   8          6.70         18.88        24.22 o                         
   6   7   8        232.28        263.89        31.47 o                         
   7   7   8        276.99        334.73        54.34 o                         
  -8   8   8        379.34        347.40        61.63 o                         
  -7   8   8       1056.29       1026.50       158.95 o                         
  -6   8   8        362.17        285.79        25.52 o                         
  -5   8   8       2154.30       2098.78       147.19 o                         
  -4   8   8         20.78         19.01        15.15 o                         
  -3   8   8       6259.36       6219.38       270.62 o                         
  -2   8   8        864.12        875.84        48.48 o                         
  -1   8   8        159.75        121.38        24.17 o                         
   0   8   8         24.58         36.74        12.40 o                         
   1   8   8       5555.81       5130.17       614.26 o                         
   2   8   8        210.79        204.19        25.74 o                         
   3   8   8        178.99        165.59        35.18 o                         
   4   8   8        876.37        929.06       140.41 o                         
   5   8   8       1372.29       1545.36       188.08 o                         
   6   8   8        707.19        741.10        93.13 o                         
  -8   9   8       3326.96       3433.11       480.57 o                         
  -7   9   8         28.32         35.58        17.48 o                         
  -6   9   8       1649.75       1463.53       105.05 o                         
  -5   9   8       2952.07       2889.59       178.14 o                         
  -4   9   8        482.51        475.27        33.99 o                         
  -3   9   8        134.75        101.62        18.55 o                         
  -2   9   8        659.44        717.84        45.01 o                         
  -1   9   8       3906.65       3783.81       310.59 o                         
   0   9   8       6768.48       6441.79       679.78 o                         
   1   9   8        282.79        272.42        41.10 o                         
   2   9   8       4240.13       3782.78       518.18 o                         
   3   9   8       6058.84       6152.98      1120.66 o                         
   4   9   8        700.39        717.89       136.74 o                         
   5   9   8        364.74        388.25        74.60 o                         
   6   9   8       2479.68       2665.77       347.80 o                         
  -7  10   8        952.90        857.50       116.32 o                         
  -6  10   8       2662.21       2659.24       255.21 o                         
  -5  10   8       1484.82       1353.87       115.12 o                         
  -4  10   8        647.76        648.53        44.94 o                         
  -3  10   8        614.11        570.74        42.76 o                         
  -2  10   8       2102.98       2101.46       109.88 o                         
  -1  10   8         12.17         15.90         4.89 o                         
   0  10   8       4776.98       4601.38       431.61 o                         
   1  10   8        475.42        404.97        69.51 o                         
   2  10   8        758.89        682.20        75.57 o                         
   3  10   8        329.97        282.17        35.56 o                         
   4  10   8        980.60        994.42       181.03 o                         
   5  10   8         53.66         41.82        16.37 o                         
   6  10   8         64.20         12.16        18.21 o                         
  -7  11   8         16.11         27.94        18.61 o                         
  -6  11   8        524.77        485.68        47.28 o                         
  -5  11   8        526.72        509.53        53.67 o                         
  -4  11   8         71.55         91.01        15.76 o                         
  -3  11   8         14.56         25.79         9.54 o                         
  -2  11   8       1022.85       1065.82        84.88 o                         
  -1  11   8        474.40        391.10        62.24 o                         
   0  11   8        930.15        879.90        89.98 o                         
   1  11   8        451.42        408.91        42.99 o                         
   2  11   8         10.21          6.32         8.84 o                         
   3  11   8         78.36         56.48        14.26 o                         
   4  11   8       1412.10       1391.06       192.40 o                         
   5  11   8        254.88        282.80        56.08 o                         
  -7  12   8        587.51        675.39       128.50 o                         
  -6  12   8        193.84         92.73        51.71 o                         
  -5  12   8       1688.96       1505.00       101.37 o                         
  -4  12   8         19.19         17.43        11.33 o                         
  -3  12   8       8665.21       8536.32       679.85 o                         
  -2  12   8          0.85          2.03        10.29 o                         
  -1  12   8         65.95         52.39         9.36 o                         
   0  12   8         63.08         61.64         9.99 o                         
   1  12   8       4218.51       4139.66       363.55 o                         
   2  12   8        891.56        783.61        86.31 o                         
   3  12   8        647.71        677.14       119.06 o                         
   4  12   8         19.15         39.58        17.01 o                         
   5  12   8       1658.80       1698.62       226.41 o                         
  -6  13   8        751.60        684.26        75.56 o                         
  -5  13   8       2022.91       1925.62       178.16 o                         
  -4  13   8        452.27        450.08        45.35 o                         
  -3  13   8        137.49        100.40        15.43 o                         
  -2  13   8        171.50        161.23        30.04 o                         
  -1  13   8       3954.62       3953.73       317.05 o                         
   0  13   8       1963.82       1780.73       194.34 o                         
   1  13   8        905.12        753.25       102.10 o                         
   2  13   8       1056.78        865.81       191.03 o                         
   3  13   8        688.41        676.12        82.51 o                         
   4  13   8        779.32        835.51       102.52 o                         
  -5  14   8        312.70        304.37        39.55 o                         
  -4  14   8        359.97        319.02        34.98 o                         
  -3  14   8         20.78         38.49        12.90 o                         
  -2  14   8         40.56         14.70        13.80 o                         
  -1  14   8        320.63        261.93        21.35 o                         
   0  14   8          1.86          8.35        14.94 o                         
   1  14   8         11.42          9.30        10.74 o                         
   2  14   8        886.91        789.95       101.94 o                         
   3  14   8        325.74        247.18        60.09 o                         
   4  14   8        601.00        552.02        89.04 o                         
  -5  15   8        464.91        471.85        85.28 o                         
  -4  15   8        820.78        802.74        65.42 o                         
  -3  15   8         94.46         73.37        26.72 o                         
  -2  15   8          7.68         38.97        16.60 o                         
  -1  15   8        126.37        131.87        34.10 o                         
   0  15   8        392.09        317.17        38.74 o                         
   1  15   8         22.96         24.53        14.17 o                         
   2  15   8         48.05         42.94        22.70 o                         
   3  15   8        762.25        678.32        83.87 o                         
  -3  16   8       1613.57       1407.80       132.59 o                         
  -2  16   8         17.06         55.34        26.86 o                         
  -1  16   8         85.95         77.46        22.69 o                         
   0  16   8        438.37        445.66        58.37 o                         
   1  16   8       3316.34       2926.82       487.35 o                         
   2  16   8         23.25         12.46        21.57 o                         
  -2  17   8       1185.09       1262.02       171.25 o                         
  -1  17   8       1274.28       1160.69       103.04 o                         
   0  17   8        285.34        227.99        57.12 o                         
  -9   0   9        417.31        416.85        94.94 o                         
  -7   0   9        875.36       1001.50       110.61 o                         
  -5   0   9       4033.71       4199.51       251.40 o                         
  -3   0   9       1205.59       1102.61       151.87 o                         
  -1   0   9      17171.16      17877.51      2398.43 o                         
   1   0   9       1398.70       1429.98       251.24 o                         
   3   0   9       7400.11       7341.93       662.41 o                         
   5   0   9       3210.11       2967.14       581.96 o                         
   7   0   9        458.08        465.97       120.74 o                         
  -9   1   9        244.48        224.21        34.50 o                         
  -8   1   9       3186.32       3855.08       279.17 o                         
  -7   1   9         43.63         74.74        23.92 o                         
  -6   1   9        164.40        183.51        18.57 o                         
  -5   1   9       5148.70       5639.77       242.10 o                         
  -4   1   9       5708.89       5696.33       233.26 o                         
  -3   1   9       1606.58       1588.12       135.60 o                         
  -2   1   9        843.56        910.94        85.06 o                         
  -1   1   9       1150.41       1170.86        51.08 o                         
   0   1   9       2894.94       2942.08       129.55 o                         
   1   1   9       5029.86       5189.10       268.10 o                         
   2   1   9         30.57         17.73         9.07 o                         
   3   1   9         11.98         20.24        18.35 o                         
   4   1   9        783.59        861.19       102.78 o                         
   5   1   9        216.63        197.57        22.92 o                         
   6   1   9          2.79         17.03        13.40 o                         
   7   1   9         46.39         52.53        23.47 o                         
  -9   2   9        165.31        195.01        38.17 o                         
  -8   2   9        183.71        242.10        28.21 o                         
  -7   2   9       1920.82       2352.70       153.82 o                         
  -6   2   9         67.18         88.58        19.54 o                         
  -5   2   9         94.51        106.21        14.85 o                         
  -4   2   9       1910.88       1989.00       115.74 o                         
  -3   2   9       2586.05       2488.63       107.96 o                         
  -2   2   9        116.99        118.37        12.26 o                         
  -1   2   9         59.65         35.37         6.41 o                         
   0   2   9        598.28        558.54        31.60 o                         
   1   2   9       5764.35       5695.28       414.74 o                         
   2   2   9       2650.48       2652.05       162.85 o                         
   3   2   9        222.83        212.40        16.63 o                         
   4   2   9        427.61        429.64        40.69 o                         
   5   2   9       3219.35       3483.92       416.59 o                         
   6   2   9         40.67         14.63        18.05 o                         
   7   2   9        181.74        179.71        28.87 o                         
  -9   3   9       1125.25       1376.46       132.19 o                         
  -8   3   9       1483.38       1720.24       147.72 o                         
  -7   3   9       2059.91       2425.96       145.70 o                         
  -6   3   9       1048.36       1066.60        76.58 o                         
  -5   3   9         34.12         46.33        14.44 o                         
  -4   3   9       3508.23       3358.50       142.21 o                         
  -3   3   9       2095.96       1973.52        90.66 o                         
  -2   3   9        268.75        269.82        23.92 o                         
  -1   3   9        268.89        288.43        25.57 o                         
   0   3   9       3479.14       3397.24       326.72 o                         
   1   3   9        489.79        456.31        43.23 o                         
   2   3   9          3.36          8.50         6.82 o                         
   3   3   9       1322.65       1193.83       121.66 o                         
   4   3   9       2439.60       2525.29       302.10 o                         
   5   3   9       4209.77       4765.79       524.94 o                         
   6   3   9         24.80         39.09        16.20 o                         
   7   3   9        207.48        209.88        36.53 o                         
  -8   4   9        455.94        535.82        72.21 o                         
  -7   4   9        240.11        290.90        29.61 o                         
  -6   4   9         26.33         16.74        26.27 o                         
  -5   4   9       4817.43       4771.67       319.05 o                         
  -4   4   9        224.56        207.48        23.51 o                         
  -3   4   9          5.95         16.61         7.96 o                         
  -2   4   9         82.62        103.73        15.41 o                         
  -1   4   9       5411.43       5681.28       386.24 o                         
   0   4   9         94.15         73.09        13.41 o                         
   1   4   9         37.47         31.12         7.19 o                         
   2   4   9       2409.10       2252.01       230.02 o                         
   3   4   9       7606.13       7121.58       687.69 o                         
   4   4   9       1961.05       2143.01       269.15 o                         
   5   4   9        495.01        509.35        41.38 o                         
   6   4   9        129.10        125.69        21.79 o                         
   7   4   9       1682.41       1674.93       214.41 o                         
  -8   5   9       1127.32       1212.84        77.60 o                         
  -7   5   9        550.39        593.36       110.80 o                         
  -6   5   9        447.06        433.61        47.82 o                         
  -5   5   9       4773.52       4923.03       242.29 o                         
  -4   5   9       1366.19       1384.99        90.72 o                         
  -3   5   9        316.04        304.33        19.50 o                         
  -2   5   9        146.46        156.95        14.90 o                         
  -1   5   9       3366.16       3362.45       162.22 o                         
   0   5   9       6014.90       5823.06       629.17 o                         
   1   5   9       4891.57       4745.51       485.73 o                         
   2   5   9       3112.84       2698.70       286.93 o                         
   3   5   9        186.67        157.33        16.32 o                         
   4   5   9       1296.82       1245.84       212.97 o                         
   5   5   9         11.17          4.01        31.44 o                         
   6   5   9        578.77        596.40        62.77 o                         
  -8   6   9         26.47         90.52        29.67 o                         
  -6   6   9          2.48         38.21        13.52 o                         
  -5   6   9       1553.82       1445.39       136.85 o                         
  -4   6   9       1622.78       1635.88        92.29 o                         
  -3   6   9       7877.21       7871.29       290.22 o                         
  -2   6   9        913.52        899.04        53.29 o                         
  -1   6   9       1556.89       1643.99        83.85 o                         
   0   6   9       3982.74       3699.17       355.22 o                         
   1   6   9        923.36        877.10        69.57 o                         
   2   6   9       1892.95       1825.03       194.00 o                         
   3   6   9         34.59         24.21         7.62 o                         
   4   6   9         46.44         74.68        14.98 o                         
   5   6   9        848.16        910.59       125.44 o                         
   6   6   9        317.30        298.23        40.71 o                         
  -8   7   9        161.16        193.89        40.56 o                         
  -6   7   9        201.88        241.96        23.55 o                         
  -5   7   9        217.43        229.22        21.36 o                         
  -4   7   9        180.37        141.51        15.42 o                         
  -3   7   9       2594.47       2645.34       108.34 o                         
  -2   7   9       4630.19       4840.64       237.18 o                         
  -1   7   9        151.30        149.57        14.43 o                         
   0   7   9       3797.14       3699.96       312.85 o                         
   1   7   9       2261.58       2038.96       218.48 o                         
   2   7   9         43.13         56.47        17.21 o                         
   3   7   9        128.76         96.69        23.78 o                         
   4   7   9       2383.18       2499.76       319.47 o                         
   5   7   9       1045.45        975.47       174.21 o                         
   6   7   9          1.11          7.77        28.47 o                         
  -8   8   9         11.71          4.42        21.97 o                         
  -7   8   9        179.12        124.09        50.73 o                         
  -6   8   9       1100.34       1023.61        81.41 o                         
  -5   8   9       3933.77       4082.46       230.33 o                         
  -4   8   9        635.17        598.99        46.63 o                         
  -3   8   9        292.82        279.28        23.55 o                         
  -2   8   9       1321.28       1327.95        76.78 o                         
  -1   8   9       1647.64       1738.12       100.69 o                         
   0   8   9         97.32         81.02         9.40 o                         
   1   8   9        111.16         89.62        15.99 o                         
   2   8   9        138.79        132.02        19.60 o                         
   3   8   9       2653.22       2678.67       287.12 o                         
   4   8   9        655.05        668.66        71.78 o                         
   5   8   9        142.63        105.86        27.87 o                         
   6   8   9        383.84        370.65        47.68 o                         
  -7   9   9         27.74         87.07        44.80 o                         
  -6   9   9        635.20        601.12        61.42 o                         
  -5   9   9        647.44        646.35        46.71 o                         
  -4   9   9        205.92        212.97        28.75 o                         
  -3   9   9         65.24         40.43        27.94 o                         
  -2   9   9        403.62        419.55        26.81 o                         
  -1   9   9       1164.59       1270.85        79.27 o                         
   0   9   9       2269.63       2054.57       214.87 o                         
   1   9   9        132.44        111.05        19.32 o                         
   2   9   9       1026.46        953.58       113.57 o                         
   3   9   9       1937.20       1838.69       301.30 o                         
   4   9   9        353.27        378.77        67.54 o                         
   5   9   9        456.37        503.55        69.51 o                         
  -7  10   9        719.30        709.45        89.73 o                         
  -6  10   9       1372.44       1251.86       112.07 o                         
  -5  10   9         18.90          6.80        11.41 o                         
  -4  10   9       1089.61       1033.92        71.17 o                         
  -3  10   9       2983.73       2807.38       109.84 o                         
  -2  10   9       1076.83       1028.63        68.24 o                         
  -1  10   9        146.19        153.93        24.42 o                         
   0  10   9        861.41        751.27        90.52 o                         
   1  10   9        482.31        463.47        55.44 o                         
   2  10   9        430.11        413.62        40.42 o                         
   3  10   9         49.95         29.60        20.79 o                         
   4  10   9       1193.18       1200.99       179.69 o                         
   5  10   9        246.60        313.26        57.44 o                         
  -7  11   9        121.86         53.68        36.63 o                         
  -6  11   9       1008.87        912.23        97.74 o                         
  -5  11   9        245.79        232.63        26.52 o                         
  -4  11   9        381.88        399.60        33.08 o                         
  -3  11   9       2574.27       2596.09       162.72 o                         
  -2  11   9        971.01        998.36        73.71 o                         
  -1  11   9         69.98         69.14        13.95 o                         
   0  11   9       1173.15       1062.02       126.35 o                         
   1  11   9       4446.12       4030.73       487.76 o                         
   2  11   9       1156.94       1061.30       129.50 o                         
   3  11   9       1545.67       1496.12       275.24 o                         
   4  11   9       1061.64       1052.13       196.07 o                         
   5  11   9        129.30        202.77        46.96 o                         
  -6  12   9       1670.67       1455.36       171.49 o                         
  -5  12   9         91.39         51.57        21.66 o                         
  -4  12   9       1192.44       1166.93        75.49 o                         
  -3  12   9         74.60         43.85        12.02 o                         
  -2  12   9        808.10        796.08        64.66 o                         
  -1  12   9       2735.90       2832.06       184.86 o                         
   0  12   9       2021.86       1998.49       142.29 o                         
   1  12   9        259.80        236.04        38.24 o                         
   2  12   9         58.96         54.82        13.64 o                         
   3  12   9        284.02        264.08        54.46 o                         
   4  12   9        131.37         90.67        44.32 o                         
  -6  13   9        190.18        200.16        87.29 o                         
  -5  13   9        318.77        286.29        28.66 o                         
  -4  13   9        834.72        740.63        70.00 o                         
  -3  13   9        567.88        570.43        60.27 o                         
  -2  13   9       3532.94       3542.17       215.71 o                         
  -1  13   9        604.39        534.99        47.06 o                         
   0  13   9        216.54        160.65        38.23 o                         
   1  13   9        283.38        207.53        40.95 o                         
   2  13   9        496.49        462.65        64.63 o                         
   3  13   9       1175.27       1002.57       226.12 o                         
   4  13   9         40.95         20.39        19.69 o                         
  -5  14   9        106.52        101.00        31.12 o                         
  -4  14   9       1239.44       1099.37        71.61 o                         
  -3  14   9         17.56         25.01        17.20 o                         
  -2  14   9        488.15        408.04        41.72 o                         
  -1  14   9        591.15        562.55        55.92 o                         
   0  14   9        902.32        909.12        86.88 o                         
   1  14   9        633.25        670.89        75.99 o                         
   2  14   9       1021.08        949.51       170.64 o                         
   3  14   9        157.00         54.18        42.04 o                         
  -4  15   9        419.94        376.98        40.30 o                         
  -3  15   9        641.63        562.58        52.15 o                         
  -2  15   9        204.18        179.24        34.10 o                         
  -1  15   9        411.70        409.46        53.11 o                         
   0  15   9        211.52        211.07        39.39 o                         
   1  15   9        634.87        645.22        84.83 o                         
   2  15   9        979.98       1080.20       104.03 o                         
  -2  16   9        967.35        890.46        80.84 o                         
  -1  16   9        447.80        384.58        41.45 o                         
   0  16   9        571.31        565.93        57.04 o                         
  -8   0  10        735.94        963.69       120.53 o                         
  -6   0  10        754.40        778.55        92.97 o                         
  -4   0  10       9874.98      10269.75       651.62 o                         
  -2   0  10       8453.25       8831.48       978.64 o                         
   0   0  10       2835.65       2727.49       133.77 o                         
   2   0  10      11980.08      12006.25       974.27 o                         
   4   0  10         79.02         94.75        19.79 o                         
   6   0  10       1141.72       1189.04       319.47 o                         
  -8   1  10         25.64         11.58        26.28 o                         
  -7   1  10       3818.31       4718.79       237.16 o                         
  -6   1  10        362.40        441.62        37.70 o                         
  -5   1  10       1248.53       1263.83        81.02 o                         
  -4   1  10        949.46        901.13        60.79 o                         
  -3   1  10       2075.56       2001.57       119.85 o                         
  -2   1  10       2379.20       2422.13       134.73 o                         
  -1   1  10        107.41        116.04        16.57 o                         
   0   1  10       1970.19       1958.73        84.10 o                         
   1   1  10       1702.53       1770.96       103.08 o                         
   2   1  10         41.97         40.44         6.38 o                         
   3   1  10         10.63         21.11         7.89 o                         
   4   1  10        619.76        574.91        63.25 o                         
   5   1  10       3744.04       4080.66       666.51 o                         
   6   1  10        230.92        141.10        41.64 o                         
  -8   2  10        432.32        515.85        50.54 o                         
  -7   2  10         87.53        118.21        23.56 o                         
  -6   2  10        274.25        325.40        31.52 o                         
  -5   2  10        195.11        180.92        24.12 o                         
  -4   2  10        265.21        305.30        28.10 o                         
  -3   2  10        415.51        447.64        33.40 o                         
  -2   2  10        828.11        815.92        57.82 o                         
  -1   2  10       1117.61       1184.46        63.42 o                         
   0   2  10          5.70         21.08         5.04 o                         
   1   2  10       1518.05       1506.18        77.11 o                         
   2   2  10        609.46        538.65        33.99 o                         
   3   2  10         32.22         33.33        13.70 o                         
   4   2  10         93.82         78.74        11.55 o                         
   5   2  10        212.02        200.73        30.01 o                         
   6   2  10        181.02        194.13        40.35 o                         
  -8   3  10       1132.96       1314.95       103.74 o                         
  -7   3  10       2605.27       3394.77       237.07 o                         
  -6   3  10       1474.52       1597.46       130.28 o                         
  -5   3  10        535.35        522.34        42.47 o                         
  -4   3  10       1937.73       2065.53       129.03 o                         
  -3   3  10       3521.33       3533.97       156.08 o                         
  -2   3  10        217.28        225.24        15.96 o                         
  -1   3  10        147.13        146.23        19.18 o                         
   0   3  10        973.29       1067.26        69.98 o                         
   1   3  10       3443.52       3543.81       292.47 o                         
   2   3  10       4574.22       4486.36       392.19 o                         
   3   3  10        144.68        117.57        18.14 o                         
   4   3  10       3780.26       3820.12       421.50 o                         
   5   3  10       2207.80       2523.73       248.63 o                         
   6   3  10          1.80         12.72        16.32 o                         
  -8   4  10       2149.32       2622.70       145.88 o                         
  -7   4  10        172.44        200.14        30.88 o                         
  -6   4  10       2286.98       2517.75       165.01 o                         
  -5   4  10          2.25         25.23        10.89 o                         
  -3   4  10        123.97        126.37        13.38 o                         
  -2   4  10       5379.72       5547.75       174.97 o                         
  -1   4  10       1211.47       1209.93        68.75 o                         
   0   4  10       6226.95       6512.06       460.44 o                         
   1   4  10        686.01        675.10        54.58 o                         
   2   4  10       6670.14       6452.34       562.99 o                         
   3   4  10        305.24        296.30        29.68 o                         
   4   4  10        986.75        973.94        89.43 o                         
   5   4  10        125.93        121.76        30.93 o                         
   6   4  10       3902.88       4011.16       422.28 o                         
  -8   5  10        245.33        276.98        42.28 o                         
  -7   5  10        147.86        194.01        31.41 o                         
  -6   5  10        965.60       1013.42        73.54 o                         
  -5   5  10        115.95         55.43        42.99 o                         
  -4   5  10          5.46         12.63        19.90 o                         
  -3   5  10       1694.89       1682.96        91.94 o                         
  -2   5  10       2398.65       2543.98       115.93 o                         
  -1   5  10       1123.37       1160.67        64.54 o                         
   0   5  10        895.01        936.42        64.15 o                         
   1   5  10        295.95        278.67        26.60 o                         
   2   5  10        124.39        120.87        14.59 o                         
   3   5  10        200.98        204.58        26.82 o                         
   4   5  10         79.40         70.92        21.87 o                         
   5   5  10          4.84          8.04        15.94 o                         
   6   5  10         47.28         47.35        15.29 o                         
  -8   6  10        157.19        109.90        29.71 o                         
  -7   6  10        732.34        801.42        81.95 o                         
  -6   6  10        900.40        915.24        69.66 o                         
  -4   6  10        829.14        840.64        58.14 o                         
  -3   6  10        200.35        192.83        21.67 o                         
  -2   6  10        365.55        317.17        26.89 o                         
  -1   6  10       7821.41       8319.28       487.43 o                         
   0   6  10        112.61        135.50        16.34 o                         
   1   6  10          5.74         21.97         9.54 o                         
   2   6  10         20.20         24.25        10.37 o                         
   3   6  10        786.81        689.57       100.17 o                         
   4   6  10        486.98        461.71        53.28 o                         
   5   6  10        131.26        103.50        25.39 o                         
   6   6  10        308.88        358.87        38.17 o                         
  -8   7  10        258.43        299.58        48.44 o                         
  -7   7  10        737.54        716.98        68.03 o                         
  -5   7  10       1456.89       1584.72       199.54 o                         
  -4   7  10       2755.60       2796.76       112.44 o                         
  -3   7  10       7917.43       8273.99       355.41 o                         
  -2   7  10       1638.35       1684.08        93.55 o                         
  -1   7  10        860.22        842.06        49.84 o                         
   0   7  10       2519.33       2645.55       148.44 o                         
   1   7  10       6623.36       6410.46       540.46 o                         
   2   7  10        336.13        293.80        38.36 o                         
   3   7  10       1438.11       1316.60       173.57 o                         
   4   7  10       2538.42       2884.35       179.59 o                         
   5   7  10        317.81        320.97        38.32 o                         
  -7   8  10         27.07         86.44        23.62 o                         
  -5   8  10          9.25         66.99        26.94 o                         
  -4   8  10        169.92        160.32        24.54 o                         
  -3   8  10        178.06        160.03        22.26 o                         
  -2   8  10       1191.36       1187.66        69.83 o                         
  -1   8  10        176.73        206.14        16.44 o                         
   0   8  10       1015.38       1115.10        70.39 o                         
   1   8  10        703.47        633.13        78.81 o                         
   2   8  10       1677.45       1626.31       166.45 o                         
   3   8  10        118.34        135.73        28.94 o                         
   4   8  10       1572.73       1551.60       239.78 o                         
   5   8  10         15.00         12.76        17.52 o                         
  -7   9  10         78.49         62.43        21.84 o                         
  -6   9  10          1.88        -20.52        28.47 o                         
  -5   9  10         88.51         81.83        15.52 o                         
  -4   9  10         23.94         13.85        12.48 o                         
  -3   9  10        475.97        496.88        40.25 o                         
  -2   9  10        483.53        479.99        35.74 o                         
  -1   9  10        137.73        141.46        23.05 o                         
   0   9  10       2334.63       2266.71       194.94 o                         
   1   9  10          2.61         15.54         9.03 o                         
   2   9  10        609.38        590.54        46.49 o                         
   3   9  10        288.36        281.97        50.77 o                         
   4   9  10        176.86        177.92        38.15 o                         
   5   9  10        106.20         48.56        33.68 o                         
  -7  10  10          1.37         37.13        28.57 o                         
  -6  10  10        157.47        170.91        34.33 o                         
  -5  10  10       2557.42       2527.92       187.23 o                         
  -4  10  10        129.18        115.20        15.15 o                         
  -3  10  10        307.64        315.24        35.78 o                         
  -2  10  10          3.19         24.11         9.00 o                         
  -1  10  10        747.89        814.70        68.29 o                         
   0  10  10         14.36          9.62        31.30 o                         
   1  10  10        565.32        556.71        47.01 o                         
   2  10  10         29.72         29.10        12.25 o                         
   3  10  10       6319.34       6351.82       741.20 o                         
   4  10  10         20.77         20.52        22.09 o                         
  -6  11  10       1424.11       1340.98       160.06 o                         
  -5  11  10          2.08          7.44        18.05 o                         
  -4  11  10        677.58        609.53        53.02 o                         
  -3  11  10       2317.71       2370.34       116.35 o                         
  -2  11  10       3682.31       3919.40       243.43 o                         
  -1  11  10          2.36         23.08        11.18 o                         
   0  11  10       6045.01       6575.33       428.90 o                         
   1  11  10       2125.86       2357.37       126.20 o                         
   2  11  10         20.55         31.14        23.33 o                         
   3  11  10        412.51        395.47        51.94 o                         
   4  11  10        464.42        448.59        88.41 o                         
  -6  12  10         97.80         46.87        23.78 o                         
  -5  12  10         23.71         25.29        11.67 o                         
  -4  12  10       1224.94       1012.41        81.83 o                         
  -3  12  10        212.38        206.13        29.28 o                         
  -2  12  10       2054.03       2066.13       153.43 o                         
  -1  12  10        968.52        984.72        93.50 o                         
   0  12  10        251.88        308.38        48.86 o                         
   1  12  10        375.83        369.99        45.21 o                         
   2  12  10        711.45        787.57       100.27 o                         
   3  12  10        353.72        360.32        59.56 o                         
  -5  13  10       1030.54        943.96        64.11 o                         
  -4  13  10          3.04          1.24        18.96 o                         
  -3  13  10       1666.97       1639.06       148.10 o                         
  -2  13  10        277.34        262.65        30.68 o                         
  -1  13  10         60.59         56.92        23.84 o                         
   0  13  10        991.16        911.90       118.52 o                         
   1  13  10        387.14        384.41        44.51 o                         
   2  13  10         28.85          7.42        28.16 o                         
   3  13  10         74.07         75.45        32.51 o                         
  -4  14  10        434.09        429.32        44.26 o                         
  -3  14  10         13.70         15.74        21.38 o                         
  -2  14  10        342.32        344.29        47.05 o                         
  -1  14  10       3380.12       3670.35       202.97 o                         
   0  14  10         73.69         85.28        31.52 o                         
   1  14  10         45.49         50.55        22.46 o                         
   2  14  10         30.50         32.35        26.90 o                         
  -3  15  10        208.42        141.37        31.36 o                         
  -2  15  10        273.68        274.10        33.20 o                         
  -1  15  10          1.14          2.04        20.23 o                         
   0  15  10        516.23        500.37        49.40 o                         
   1  15  10       1873.45       2239.57       324.36 o                         
  -7   0  11       1631.81       1938.27       237.50 o                         
  -5   0  11       8076.28       8863.52       666.68 o                         
  -3   0  11        869.81        913.40        89.90 o                         
  -1   0  11       8230.68       8625.30       914.94 o                         
   1   0  11       2349.47       2324.35       186.46 o                         
   3   0  11       2525.28       2465.18       293.28 o                         
   5   0  11          5.41         -5.90        21.91 o                         
  -8   1  11        625.49        687.28        58.98 o                         
  -7   1  11        446.12        493.26        49.33 o                         
  -6   1  11         92.77         97.41        18.40 o                         
  -5   1  11         16.51         23.52        15.36 o                         
  -4   1  11         75.85         62.17        15.85 o                         
  -3   1  11       2581.33       2743.45       157.97 o                         
  -2   1  11       3426.39       3723.64       176.21 o                         
  -1   1  11       3374.48       3437.88       256.09 o                         
   0   1  11        109.05        112.17        12.31 o                         
   1   1  11        239.77        264.87        23.97 o                         
   2   1  11       2780.70       2906.21       159.49 o                         
   3   1  11        586.34        541.52        39.11 o                         
   4   1  11       2533.71       2467.77       235.18 o                         
   5   1  11         28.79         24.38        11.15 o                         
   6   1  11         25.75         32.01        17.10 o                         
  -8   2  11         54.96         42.77        17.11 o                         
  -7   2  11       1925.56       2196.11       180.50 o                         
  -6   2  11        491.02        572.48        54.63 o                         
  -5   2  11        676.03        707.92        55.72 o                         
  -4   2  11        836.13        882.18        60.46 o                         
  -3   2  11        885.97        915.88        60.38 o                         
  -2   2  11       2875.63       3064.76       194.13 o                         
  -1   2  11         74.98         80.93        12.70 o                         
   0   2  11        170.44        163.66        15.07 o                         
   1   2  11       1488.77       1486.09        91.28 o                         
   2   2  11        110.75        119.66        16.04 o                         
   3   2  11        134.54        125.32        16.74 o                         
   4   2  11         49.37         38.36        10.38 o                         
   5   2  11       2544.44       2568.48       308.06 o                         
   6   2  11        115.29        139.34        44.45 o                         
  -8   3  11        357.76        407.89        37.94 o                         
  -7   3  11       1820.50       2230.15       158.67 o                         
  -6   3  11       1254.52       1346.84        86.70 o                         
  -5   3  11       1254.16       1345.16       101.86 o                         
  -4   3  11        144.95        155.19        19.22 o                         
  -3   3  11        150.76        133.49        17.76 o                         
  -2   3  11       3163.32       3319.39       173.50 o                         
  -1   3  11         39.83         29.83        13.04 o                         
   0   3  11       1684.28       1858.84       106.77 o                         
   1   3  11       4577.58       4678.34       402.24 o                         
   2   3  11       1946.68       1863.33       134.45 o                         
   3   3  11       2039.30       1915.29       108.99 o                         
   4   3  11       2000.93       2032.45       234.93 o                         
   5   3  11        346.68        365.44        60.06 o                         
  -8   4  11         67.89        108.23        28.49 o                         
  -7   4  11         54.53         76.88        19.78 o                         
  -6   4  11        808.08        889.71        87.54 o                         
  -5   4  11       3300.50       3649.15       240.63 o                         
  -4   4  11       1459.06       1518.77        82.55 o                         
  -3   4  11        220.60        211.34        24.27 o                         
  -2   4  11        570.79        490.92        40.06 o                         
  -1   4  11       4960.38       5204.29       253.44 o                         
   0   4  11        268.31        292.11        24.41 o                         
   1   4  11        239.60        251.51        19.34 o                         
   2   4  11        813.24        760.67        71.19 o                         
   3   4  11       3355.37       3228.28       265.30 o                         
   4   4  11        147.59        109.13        30.51 o                         
   5   4  11        679.55        584.30        55.19 o                         
  -8   5  11        387.49        406.41        61.36 o                         
  -7   5  11         11.70          7.22        19.00 o                         
  -6   5  11       1472.67       1746.02       126.47 o                         
  -5   5  11         49.00         50.07        13.85 o                         
  -4   5  11          8.09         10.15        16.42 o                         
  -3   5  11       1923.14       2104.17       117.85 o                         
  -2   5  11       1254.89       1214.58        66.54 o                         
  -1   5  11       4335.62       4766.36       264.37 o                         
   0   5  11        776.68        814.22        55.63 o                         
   1   5  11        684.88        696.42        49.95 o                         
   2   5  11        425.90        399.98        55.33 o                         
   3   5  11        493.84        463.32        62.56 o                         
   4   5  11         62.38         31.92        15.90 o                         
   5   5  11        445.35        456.98        43.05 o                         
  -7   6  11         22.09         20.74        26.30 o                         
  -6   6  11         71.13         71.66        16.04 o                         
  -5   6  11        444.19        496.88        40.19 o                         
  -4   6  11       2256.10       2419.91       172.11 o                         
  -3   6  11       1552.94       1537.86        80.24 o                         
  -2   6  11       1403.32       1462.02        83.95 o                         
  -1   6  11         27.43         22.66        20.89 o                         
   0   6  11        297.76        304.13        22.75 o                         
   1   6  11       5468.10       5760.89       365.32 o                         
   2   6  11        445.60        411.12        35.05 o                         
   3   6  11       2183.55       2138.25       222.84 o                         
   4   6  11        233.96        193.18        26.28 o                         
   5   6  11          7.71        -15.63        15.63 o                         
  -7   7  11       1628.02       1794.18       161.75 o                         
  -6   7  11       3046.89       3183.46       232.96 o                         
  -5   7  11          5.61         23.88        11.20 o                         
  -3   7  11       1398.77       1386.02        98.35 o                         
  -2   7  11       1174.40       1152.57        81.25 o                         
  -1   7  11        806.95        809.36        55.70 o                         
   0   7  11       3776.03       3876.24       174.20 o                         
   1   7  11       4206.37       4333.23       390.10 o                         
   2   7  11         78.05         56.61        10.52 o                         
   3   7  11        623.82        587.13        77.34 o                         
   4   7  11         21.82         23.54        24.99 o                         
   5   7  11        839.14        909.53        73.03 o                         
  -7   8  11        123.71        100.63        55.98 o                         
  -6   8  11        245.94        261.54        66.49 o                         
  -5   8  11        518.67        593.59        57.89 o                         
  -4   8  11        151.47        150.37        18.49 o                         
  -3   8  11         49.60         84.63        16.94 o                         
  -2   8  11       2023.26       2127.34       135.39 o                         
  -1   8  11       2888.84       3004.46       146.45 o                         
   0   8  11       1163.31       1227.65        80.73 o                         
   1   8  11         51.19         50.15        13.48 o                         
   2   8  11          4.80         36.37        16.85 o                         
   3   8  11       4158.26       4270.94       486.05 o                         
   4   8  11        596.19        599.54        87.04 o                         
  -6   9  11        683.58        674.52        48.66 o                         
  -5   9  11       1015.48       1051.82        87.42 o                         
  -4   9  11          1.42         15.81        19.39 o                         
  -3   9  11       1152.50       1077.32       109.06 o                         
  -2   9  11        380.77        404.97        30.07 o                         
  -1   9  11         19.77         23.55         7.62 o                         
   0   9  11         52.43         42.73        20.55 o                         
   1   9  11        150.42        179.89        30.11 o                         
   2   9  11         39.54         36.89        12.14 o                         
   3   9  11       1199.88       1287.77       137.43 o                         
   4   9  11        660.82        799.63        75.37 o                         
  -6  10  11        818.09        747.14        78.17 o                         
  -5  10  11          0.92         21.40        15.72 o                         
  -4  10  11         93.67         99.77        23.80 o                         
  -3  10  11        823.74        714.44        66.81 o                         
  -2  10  11         15.61        -12.17        12.17 o                         
  -1  10  11          1.61          8.98        22.37 o                         
   0  10  11       3169.03       3364.61       190.54 o                         
   1  10  11        682.43        710.97        71.51 o                         
   2  10  11       3513.43       4201.85       347.57 o                         
   3  10  11        677.71        748.90        78.46 o                         
   4  10  11        121.36        217.43        45.42 o                         
  -5  11  11        462.07        423.32        39.39 o                         
  -4  11  11        924.37        887.17        90.99 o                         
  -3  11  11       4436.01       4618.15       282.78 o                         
  -2  11  11        417.20        431.09        48.51 o                         
  -1  11  11       1522.44       1474.64       130.32 o                         
   0  11  11       1609.55       1736.03       135.58 o                         
   1  11  11        161.31        130.34        35.24 o                         
   2  11  11        255.80        273.76        44.88 o                         
   3  11  11         26.81          9.02        24.07 o                         
  -5  12  11       1531.03       1437.07       117.21 o                         
  -4  12  11         81.64         80.82        20.50 o                         
  -3  12  11         39.27         61.01        21.32 o                         
  -2  12  11       1505.31       1501.21       133.69 o                         
  -1  12  11        567.68        605.49        55.76 o                         
   0  12  11       2397.76       2482.01       221.37 o                         
   1  12  11        835.84        916.21        69.62 o                         
   2  12  11          1.76        -21.69        24.06 o                         
  -4  13  11       1045.97       1036.94        80.31 o                         
  -3  13  11       1184.23       1090.26        91.68 o                         
  -2  13  11         21.24         37.14        27.99 o                         
  -1  13  11        119.26         99.67        25.43 o                         
   0  13  11        766.74        728.57        66.46 o                         
   1  13  11         61.03         60.61        48.45 o                         
   2  13  11       1659.20       1823.79       168.64 o                         
  -3  14  11         38.91         77.13        22.19 o                         
  -2  14  11        904.94        889.69        72.67 o                         
  -1  14  11        176.48        173.63        46.63 o                         
   0  14  11        567.63        499.25        50.48 o                         
  -6   0  12       1994.04       2261.47       198.00 o                         
  -4   0  12        499.53        545.04        66.47 o                         
  -2   0  12       3222.64       3373.90       291.54 o                         
   0   0  12         68.32         55.39        21.96 o                         
   2   0  12        257.65        227.26        32.42 o                         
   4   0  12        605.16        542.43       120.80 o                         
  -7   1  12          0.85         29.30        23.02 o                         
  -6   1  12         10.63         36.87        11.67 o                         
  -5   1  12       3108.08       3316.70       204.49 o                         
  -4   1  12       3168.95       3481.56       159.08 o                         
  -3   1  12         69.61         69.68        16.73 o                         
  -2   1  12       3134.35       3233.27       195.54 o                         
  -1   1  12       4313.58       4610.73       263.44 o                         
   0   1  12        531.31        518.99        41.64 o                         
   1   1  12       4131.49       4284.19       306.12 o                         
   2   1  12       1067.22       1032.74        69.52 o                         
   3   1  12         33.02         39.57        14.48 o                         
   4   1  12         54.67         64.14        14.21 o                         
   5   1  12        143.42        103.79        23.19 o                         
  -7   2  12        160.65        163.31        32.78 o                         
  -6   2  12       1261.77       1428.27       109.19 o                         
  -5   2  12       1981.23       2261.26       147.16 o                         
  -4   2  12       3136.29       3454.57       230.03 o                         
  -3   2  12       1148.57       1261.43        87.88 o                         
  -2   2  12        430.80        474.48        39.02 o                         
  -1   2  12        447.52        453.82        36.52 o                         
   0   2  12       3116.19       3326.21       193.21 o                         
   1   2  12         26.57         10.84        23.41 o                         
   2   2  12       2113.67       2077.20       159.15 o                         
   3   2  12          0.31          0.30         7.98 o                         
   4   2  12       5413.61       5815.66       547.46 o                         
   5   2  12         73.30         64.43        17.28 o                         
  -7   3  12        351.00        347.51        37.83 o                         
  -6   3  12       1055.91       1155.04        92.39 o                         
  -5   3  12        666.38        699.21        62.40 o                         
  -4   3  12         38.53         -2.38        14.91 o                         
  -3   3  12        658.71        664.25        53.58 o                         
  -2   3  12       1272.90       1269.21        81.01 o                         
  -1   3  12        700.86        742.02        59.14 o                         
   0   3  12       1241.87       1323.36       102.69 o                         
   1   3  12       2075.48       2293.79       109.77 o                         
   2   3  12        773.97        719.98        50.79 o                         
   3   3  12          3.76         17.03         7.42 o                         
   4   3  12        842.59        807.28       110.96 o                         
   5   3  12        338.14        319.81        33.26 o                         
  -7   4  12       1160.12       1258.27       110.63 o                         
  -6   4  12        188.80        177.66        23.58 o                         
  -5   4  12       1180.03       1203.25        69.25 o                         
  -4   4  12        446.62        489.09        44.93 o                         
  -3   4  12        109.74        123.76        26.21 o                         
  -2   4  12         73.08         64.06        20.43 o                         
  -1   4  12       1400.82       1341.00       115.50 o                         
   0   4  12        260.31        269.09        26.48 o                         
   1   4  12       1231.35       1250.88        84.94 o                         
   2   4  12        430.35        428.95        31.60 o                         
   3   4  12         38.60         25.77         6.33 o                         
   4   4  12         57.06         21.53        27.28 o                         
   5   4  12        868.98        724.96        84.37 o                         
  -7   5  12        444.24        357.97        46.25 o                         
  -6   5  12         23.21         48.00        25.08 o                         
  -5   5  12       1161.55       1288.48        98.89 o                         
  -4   5  12       3766.34       4017.28       253.47 o                         
  -3   5  12       1315.79       1366.89       103.64 o                         
  -2   5  12       6500.51       6870.26       271.35 o                         
  -1   5  12        872.23        907.47        66.11 o                         
   0   5  12         59.22         44.13        19.20 o                         
   1   5  12         23.75         39.86        10.23 o                         
   2   5  12       1375.98       1358.12        98.03 o                         
   3   5  12       2258.82       2250.21       285.72 o                         
   4   5  12          2.72         26.35        16.12 o                         
  -7   6  12        248.00        260.72        34.04 o                         
  -6   6  12       1578.73       1782.19       155.70 o                         
  -5   6  12        680.40        645.55        62.25 o                         
  -4   6  12       2418.72       2547.87       146.24 o                         
  -3   6  12        369.00        387.10        34.53 o                         
  -2   6  12       2722.56       2799.24       218.74 o                         
  -1   6  12        356.42        372.13        32.87 o                         
   0   6  12       7076.24       8249.68       506.41 o                         
   1   6  12        137.66         95.78        17.60 o                         
   2   6  12        361.71        353.80        39.23 o                         
   3   6  12         59.96         36.17        34.50 o                         
   4   6  12        710.06        889.50        83.65 o                         
  -6   7  12         97.40         99.43        24.25 o                         
  -5   7  12          4.33         26.84        25.85 o                         
  -4   7  12        301.49        300.42        28.35 o                         
  -3   7  12       1042.12       1079.11        83.59 o                         
  -2   7  12        412.21        378.61        29.24 o                         
  -1   7  12        221.66        234.59        26.12 o                         
   0   7  12        773.73        820.72        85.92 o                         
   1   7  12         69.22         53.68        14.65 o                         
   2   7  12         10.34         -7.27        13.03 o                         
   3   7  12        610.73        689.49        90.35 o                         
   4   7  12        184.61        180.56        36.09 o                         
  -6   8  12         36.49         65.65        18.78 o                         
  -5   8  12         62.72         55.90        21.23 o                         
  -4   8  12        243.52        220.06        31.05 o                         
  -3   8  12       2459.16       2524.27       162.15 o                         
  -2   8  12         55.01         50.29        11.71 o                         
  -1   8  12         27.16         15.91        12.74 o                         
   0   8  12        654.09        680.03        60.03 o                         
   1   8  12       1381.90       1476.60       120.52 o                         
   2   8  12       1842.78       1908.22       168.53 o                         
   3   8  12        206.09        168.01        40.38 o                         
   4   8  12        156.96        155.81        41.69 o                         
  -6   9  12       1811.10       1749.34       135.90 o                         
  -5   9  12       1034.96        984.25        68.74 o                         
  -4   9  12        129.39        154.39        31.01 o                         
  -3   9  12        123.75         91.22        21.74 o                         
  -2   9  12        765.32        732.26        72.86 o                         
  -1   9  12        654.99        638.54        65.49 o                         
   0   9  12        538.32        564.24        56.23 o                         
   1   9  12          3.79          5.60        22.07 o                         
   2   9  12       1828.27       2076.34       202.14 o                         
   3   9  12       2876.92       3228.92       315.12 o                         
  -5  10  12         32.39         29.20        16.24 o                         
  -4  10  12        662.69        665.06        55.63 o                         
  -3  10  12        245.96        221.14        25.80 o                         
  -2  10  12        401.09        414.68        49.32 o                         
  -1  10  12       1385.38       1447.22       120.04 o                         
   0  10  12       2784.51       2870.61       201.13 o                         
   1  10  12        145.74         80.83        24.83 o                         
   2  10  12         51.65         90.61        33.77 o                         
   3  10  12        304.34        268.98        53.34 o                         
  -5  11  12         29.88         48.05        20.94 o                         
  -4  11  12       1093.54        924.73        82.66 o                         
  -3  11  12        387.01        342.06        33.91 o                         
  -2  11  12          9.09         24.53        26.58 o                         
  -1  11  12        433.44        383.23        45.10 o                         
   0  11  12         99.35        106.83        21.43 o                         
   1  11  12        349.88        420.13        41.60 o                         
   2  11  12         34.94         54.14        22.42 o                         
  -4  12  12          4.93         57.85        20.86 o                         
  -3  12  12       4195.52       4389.94       422.24 o                         
  -2  12  12        137.10         96.35        21.17 o                         
  -1  12  12        621.17        561.33        50.41 o                         
   0  12  12         55.49         68.97        19.15 o                         
   1  12  12       1601.35       1633.53       146.82 o                         
  -2  13  12        395.24        351.83        41.74 o                         
  -1  13  12       2153.78       2231.09       152.01 o                         
   0  13  12         69.01         90.20        24.48 o                         
  -7   0  13          1.28         -1.89        42.93 o                         
  -5   0  13          3.99        -19.16        26.09 o                         
  -3   0  13        493.74        498.25        63.10 o                         
  -1   0  13       2557.57       2732.83       303.12 o                         
   1   0  13       2901.46       2946.68       464.08 o                         
   3   0  13          0.92         -8.07        17.08 o                         
  -7   1  13          1.70         35.50        37.28 o                         
  -6   1  13        430.49        486.67        55.43 o                         
  -5   1  13       2289.63       2575.45       173.28 o                         
  -4   1  13       2284.54       2506.07       151.28 o                         
  -3   1  13        518.16        507.10        45.04 o                         
  -2   1  13       4985.52       5435.19       360.54 o                         
  -1   1  13        684.33        704.49        56.14 o                         
   0   1  13        350.96        384.51        37.20 o                         
   1   1  13       1233.17       1155.61        94.15 o                         
   2   1  13        304.26        320.89        37.33 o                         
   3   1  13        103.37         79.96        19.21 o                         
   4   1  13        280.52        276.81        33.61 o                         
  -7   2  13       1892.16       2283.29       180.30 o                         
  -6   2  13        379.01        376.53        45.39 o                         
  -5   2  13        944.01       1034.14        76.39 o                         
  -4   2  13        551.03        573.54        48.19 o                         
  -3   2  13       2020.91       2151.53       155.86 o                         
  -2   2  13        262.30        219.54        28.93 o                         
  -1   2  13          8.07         29.42        10.83 o                         
   0   2  13         65.79         77.63        16.10 o                         
   1   2  13       7688.17       9885.48       817.75 o                         
   2   2  13        340.40        289.96        28.30 o                         
   3   2  13       1991.65       1966.46       145.08 o                         
   4   2  13        465.19        456.88        58.72 o                         
  -7   3  13        570.11        693.20        63.99 o                         
  -6   3  13         54.77         51.67        30.42 o                         
  -5   3  13        320.12        326.47        34.38 o                         
  -4   3  13        789.18        784.46        89.51 o                         
  -3   3  13          3.31         41.70        25.58 o                         
  -2   3  13       1751.74       1865.41       144.70 o                         
  -1   3  13        781.50        795.17        63.91 o                         
   0   3  13         63.27         81.40        17.83 o                         
   1   3  13          6.69          5.99        28.15 o                         
   2   3  13        300.22        307.42        34.18 o                         
   3   3  13        359.60        332.27        34.25 o                         
   4   3  13        316.85        312.09        47.34 o                         
  -6   4  13        243.41        285.57        36.70 o                         
  -5   4  13         22.61         46.45        14.95 o                         
  -4   4  13         97.01         77.27        25.53 o                         
  -3   4  13        107.66        149.46        22.84 o                         
  -2   4  13        462.23        454.20        41.65 o                         
  -1   4  13        101.79         73.84        25.47 o                         
   0   4  13        544.73        567.31        46.80 o                         
   1   4  13         39.00         49.26        11.65 o                         
   2   4  13        357.61        364.18        41.68 o                         
   3   4  13        126.08        108.32        22.13 o                         
   4   4  13       1069.61       1159.56       100.84 o                         
  -6   5  13        913.13        976.75        87.56 o                         
  -5   5  13       2929.80       3229.73       264.40 o                         
  -4   5  13        373.57        429.12        46.24 o                         
  -3   5  13       1477.80       1517.81       103.20 o                         
  -2   5  13        900.82        866.58        92.25 o                         
  -1   5  13       2362.82       2398.02       151.54 o                         
   0   5  13       1441.10       1477.77       105.47 o                         
   1   5  13        740.91        716.26        62.89 o                         
   2   5  13       3183.60       3074.40       242.01 o                         
   3   5  13        406.89        417.81        48.26 o                         
   4   5  13         39.75         67.55        58.08 o                         
  -6   6  13         45.87         33.35        15.76 o                         
  -5   6  13         20.53          0.39        15.06 o                         
  -4   6  13        303.39        281.49        31.59 o                         
  -3   6  13       5360.95       6072.86       339.74 o                         
  -2   6  13         12.44         23.03        20.27 o                         
  -1   6  13       1583.81       1597.31       113.70 o                         
   0   6  13         56.89         70.01        21.05 o                         
   1   6  13        599.84        575.56        54.79 o                         
   2   6  13        258.90        266.32        31.04 o                         
   3   6  13        333.71        302.93        76.78 o                         
  -6   7  13        183.47        134.29        31.27 o                         
  -5   7  13         14.53         32.17        19.75 o                         
  -4   7  13         13.31         -2.24        18.74 o                         
  -3   7  13         21.33         45.30        24.27 o                         
  -2   7  13        306.36        295.55        32.75 o                         
  -1   7  13        254.54        193.46        40.92 o                         
   0   7  13        817.20        846.92        83.11 o                         
   1   7  13        116.00         95.50        24.77 o                         
   2   7  13        621.43        718.55        71.75 o                         
   3   7  13         31.61         30.70        28.42 o                         
  -5   8  13        307.56        281.57        39.82 o                         
  -4   8  13        797.45        873.54        54.49 o                         
  -3   8  13        504.91        499.63        51.79 o                         
  -2   8  13         74.08         67.22        22.19 o                         
  -1   8  13        181.38        201.54        32.69 o                         
   0   8  13       1485.26       1474.01       125.22 o                         
   1   8  13         35.20         25.01        16.12 o                         
   2   8  13        101.65        100.09        33.87 o                         
  -5   9  13        322.23        313.10        39.35 o                         
  -4   9  13         80.75         63.60        17.49 o                         
  -3   9  13        112.24         94.15        20.82 o                         
  -2   9  13        511.06        475.79        62.12 o                         
  -1   9  13       2127.93       2283.89       221.79 o                         
   0   9  13        948.76        977.17        91.05 o                         
   1   9  13        233.45        227.10        42.10 o                         
   2   9  13       2282.49       2485.67       211.08 o                         
  -4  10  13        113.62        122.49        39.54 o                         
  -3  10  13       1587.77       1634.69       214.61 o                         
  -2  10  13          0.87         48.17        26.10 o                         
  -1  10  13        932.80       1001.52        74.87 o                         
   0  10  13          5.17         19.73        20.45 o                         
   1  10  13        412.62        459.37        42.39 o                         
  -3  11  13        660.21        609.80        74.36 o                         
  -2  11  13         63.52         50.64        26.70 o                         
  -1  11  13        155.12        152.02        33.19 o                         
   0  11  13        216.75        192.22        36.35 o                         
  -6   0  14        188.62        172.02        46.87 o                         
  -4   0  14        580.02        609.99       114.96 o                         
  -2   0  14       5788.38       6117.78       454.64 o                         
   0   0  14          6.92          3.31        18.02 o                         
   2   0  14       1588.75       1866.68       379.81 o                         
  -6   1  14        495.03        515.20        45.91 o                         
  -5   1  14       1391.30       1554.09       125.81 o                         
  -4   1  14         48.06         15.86        12.64 o                         
  -3   1  14         47.47         49.83        22.03 o                         
  -2   1  14        979.09        997.13        71.89 o                         
  -1   1  14        391.04        416.34        36.89 o                         
   0   1  14        864.81        819.19        91.20 o                         
   1   1  14        139.03        148.89        26.17 o                         
   2   1  14         85.43         87.77        21.66 o                         
   3   1  14        635.39        517.68        54.66 o                         
  -6   2  14        183.00        182.39        34.19 o                         
  -5   2  14        206.24        216.63        35.02 o                         
  -4   2  14        560.29        590.36        55.80 o                         
  -3   2  14         14.60         45.21        24.91 o                         
  -2   2  14        946.64        918.76        90.13 o                         
  -1   2  14        198.90        198.95        32.55 o                         
   0   2  14       1682.20       1879.07       129.04 o                         
   1   2  14        720.49        728.86        77.77 o                         
   2   2  14         17.73         23.29        15.15 o                         
   3   2  14        119.20         77.48        20.10 o                         
  -6   3  14         96.83        103.65        28.24 o                         
  -5   3  14        953.56       1117.44        68.86 o                         
  -4   3  14        278.18        357.87        37.52 o                         
  -3   3  14        283.55        360.53        38.79 o                         
  -2   3  14        286.38        244.38        39.12 o                         
  -1   3  14        972.72       1002.00        98.23 o                         
   0   3  14        118.76        116.31        28.29 o                         
   1   3  14         83.83         38.09        24.52 o                         
   2   3  14       1181.87       1182.52        74.30 o                         
   3   3  14        792.01        720.37        88.85 o                         
  -6   4  14        897.23        961.08        74.82 o                         
  -5   4  14         97.97        142.42        29.32 o                         
  -4   4  14        301.73        338.34        40.84 o                         
  -3   4  14          9.22          9.26        14.49 o                         
  -2   4  14       1037.18       1061.30        93.77 o                         
  -1   4  14         56.92         87.98        19.37 o                         
   0   4  14        260.44        276.86        29.67 o                         
   1   4  14        833.74        802.87        84.86 o                         
   2   4  14       2297.60       2267.80       269.39 o                         
   3   4  14        413.30        453.36        64.15 o                         
  -5   5  14        431.06        480.78        40.96 o                         
  -4   5  14        231.31        224.15        29.85 o                         
  -3   5  14        156.21        171.78        25.71 o                         
  -2   5  14       1570.90       1680.42       133.92 o                         
  -1   5  14       2133.41       2242.11       184.38 o                         
   0   5  14        573.58        504.05        49.49 o                         
   1   5  14        210.68        234.06        33.58 o                         
   2   5  14        146.08         81.78        22.48 o                         
  -5   6  14        411.43        393.55        36.09 o                         
  -4   6  14       1662.93       1789.54       100.30 o                         
  -3   6  14        167.92        142.27        32.66 o                         
  -2   6  14        197.88        160.34        25.38 o                         
  -1   6  14       1133.46       1031.99        96.82 o                         
   0   6  14        847.25        868.23       102.80 o                         
   1   6  14        420.38        426.97        49.02 o                         
   2   6  14         39.81         29.10        21.55 o                         
  -5   7  14         85.46         92.18        23.18 o                         
  -4   7  14       1225.60       1215.21       110.73 o                         
  -3   7  14       1913.87       1878.15       119.11 o                         
  -2   7  14          9.05         -1.44        14.56 o                         
  -1   7  14       1303.07       1397.45       146.77 o                         
   0   7  14        710.61        721.37        73.35 o                         
   1   7  14        330.38        318.27        38.24 o                         
   2   7  14         16.30         87.90        31.60 o                         
  -4   8  14        169.99        127.73        44.96 o                         
  -3   8  14        265.50        258.72        56.56 o                         
  -2   8  14        238.21        331.62        68.95 o                         
  -1   8  14         89.57        107.49        30.16 o                         
   0   8  14        102.38         68.26        24.34 o                         
   1   8  14         73.61         62.54        20.65 o                         
  -3   9  14          5.06         18.09        26.21 o                         
  -2   9  14        208.73        171.11        43.96 o                         
  -1   9  14       1055.64       1117.50       114.80 o                         
   0   9  14        204.82        187.69        34.67 o                         
  -5   0  15       3438.22       3946.63       372.26 o                         
  -3   0  15        940.79       1020.30       130.12 o                         
  -1   0  15       2910.17       3222.73       394.78 o                         
   1   0  15       2156.43       2172.88       276.42 o                         
  -5   1  15          0.16        -20.32        20.32 o                         
  -4   1  15        523.08        547.81        53.74 o                         
  -3   1  15        990.52        991.12        63.81 o                         
  -2   1  15          2.37         30.80        20.99 o                         
  -1   1  15        200.82        206.70        26.98 o                         
   0   1  15        510.33        539.40        50.00 o                         
   1   1  15         29.58         29.87        16.13 o                         
   2   1  15         95.28         90.77        24.41 o                         
  -5   2  15         33.64         55.44        33.17 o                         
  -4   2  15         85.76        115.32        24.21 o                         
  -3   2  15         52.98         57.04        28.02 o                         
  -2   2  15        665.51        642.57        85.55 o                         
  -1   2  15        102.81         71.38        16.76 o                         
   0   2  15         29.27         71.05        16.20 o                         
   1   2  15        251.85        237.70        35.86 o                         
   2   2  15          0.68          3.56        15.03 o                         
  -5   3  15        192.91        204.63        29.11 o                         
  -4   3  15       1095.29       1094.33        98.76 o                         
  -3   3  15        211.90        238.91        33.23 o                         
  -2   3  15          7.32         47.09        17.74 o                         
  -1   3  15         55.76         73.80        20.32 o                         
   0   3  15        913.28        977.74        67.01 o                         
   1   3  15       1567.63       1575.92       146.22 o                         
  -4   4  15         23.30         46.85        15.98 o                         
  -3   4  15        409.50        509.78        49.26 o                         
  -2   4  15        337.13        360.95        37.52 o                         
  -1   4  15       1637.15       1768.17        98.28 o                         
   0   4  15        305.88        265.31        38.26 o                         
   1   4  15       1308.41       1222.08       123.42 o                         
  -4   5  15        603.91        650.21        69.26 o                         
  -3   5  15        273.89        302.01        42.22 o                         
  -2   5  15         36.74         81.62        20.21 o                         
  -1   5  15        413.46        416.36        37.02 o                         
   0   5  15        583.87        564.28        56.25 o                         
   1   5  15        140.12         97.68        29.19 o                         
  -3   6  15          7.53         34.20        24.80 o                         
  -2   6  15       1084.52       1081.03        95.95 o                         
  -1   6  15          4.82         40.75        20.18 o                         
   0   6  15         22.64         41.44        18.11 o                         
  -3   7  15       1739.23       1581.50       134.84 o                         
  -2   7  15          0.44          3.92        16.71 o                         
  -1   7  15        286.00        254.29        37.45 o                         
  -2   0  16       2188.20       2512.21       258.49 o                         
   0   0  16        373.94        321.04        70.84 o                         
  -3   1  16        322.28        346.00        36.53 o                         
  -2   1  16        314.22        243.69        40.48 o                         
  -1   1  16         71.29         99.59        23.39 o                         
  -3   2  16        366.48        315.89        53.75 o                         
  -2   2  16         11.43        -16.78        16.78 o                         
  -1   2  16          1.86        -13.67        33.02 o                         
  -2   3  16        205.61        198.06        30.07 o                         
  -1   3  16        118.79         55.16        16.22 o                         
                                                                                
