# Supplementary material for: Crystal structures of four dimeric manganese(II) bromide coordination complexes with various derivatives of pyridine N-oxide
Source: Acta Crystallogr E Crystallogr Commun. 2019 Jul 30;75(Pt 8):1284–90. doi: 10.1107/S2056989019010557 (PMC6690471; doi:10.1107/S2056989019010557)
Supplement: Supplementary file 3 [file e-75-01284-IIsup3.hkl]

data_II                                                                         
_shelx_title ' x778c_a.res in P-1'                                              
_shelx_refln_list_code          4                                               
_shelx_F_calc_maximum      177.53                                               
_exptl_crystal_F_000       462.00                                               
_reflns_d_resolution_high  0.7700                                               
                                                                                
loop_                                                                           
 _space_group_symop_operation_xyz                                               
 'x, y, z'                                                                      
 '-x, -y, -z'                                                                   
                                                                                
_cell_length_a     8.9560                                                       
_cell_length_b     9.7922                                                       
_cell_length_c    10.2945                                                       
_cell_angle_alpha 110.048                                                       
_cell_angle_beta   90.336                                                       
_cell_angle_gamma  98.052                                                       
                                                                                
_shelx_F_squared_multiplier     1.000                                           
                                                                                
loop_                                                                           
 _refln_index_h                                                                 
 _refln_index_k                                                                 
 _refln_index_l                                                                 
 _refln_F_squared_calc                                                          
 _refln_F_squared_meas                                                          
 _refln_F_squared_sigma                                                         
 _refln_observed_status                                                         
   1   0   0       1151.36       1166.57         8.81 o                         
   2   0   0       5149.46       5572.55        41.54 o                         
   3   0   0       5689.21       5863.88       134.56 o                         
   4   0   0          3.08          7.03         7.36 o                         
   5   0   0       4755.39       4705.86        63.08 o                         
   6   0   0       6550.65       6726.74       108.98 o                         
   7   0   0         10.66         -0.52        13.00 o                         
   8   0   0       1054.33       1068.92        50.68 o                         
   9   0   0        130.27        160.31        26.78 o                         
  10   0   0          8.71         -0.18        21.01 o                         
  11   0   0        550.69        560.76        52.51 o                         
 -11   1   0         38.58         53.08        25.16 o                         
 -10   1   0        222.82        261.42        70.62 o                         
  -9   1   0       1428.00       1514.50        48.88 o                         
  -8   1   0         93.69         82.41        17.53 o                         
  -7   1   0       2491.58       2615.04        70.72 o                         
  -6   1   0         52.72         45.65        11.54 o                         
  -5   1   0       1154.54       1182.09        43.03 o                         
  -4   1   0       6324.23       6333.04       103.79 o                         
  -3   1   0        886.31        850.43        19.22 o                         
  -2   1   0       6731.89       6848.20        71.32 o                         
  -1   1   0        267.53        269.62        11.11 o                         
   0   1   0       5773.12       6154.60       317.75 o                         
   1   1   0       2593.34       2702.40        67.71 o                         
   2   1   0       1548.91       1526.99        64.53 o                         
   3   1   0       1060.12       1103.72        52.89 o                         
   4   1   0       2228.00       2361.13        64.55 o                         
   5   1   0       3310.49       3287.99        50.18 o                         
   6   1   0       1755.68       1757.78        41.51 o                         
   7   1   0        365.74        397.95        24.58 o                         
   8   1   0        576.00        518.66        29.95 o                         
   9   1   0         82.38         71.19        26.24 o                         
  10   1   0        161.15        189.28        64.55 o                         
  11   1   0        978.48       1032.08        68.11 o                         
 -11   2   0        770.69        948.68        82.57 o                         
 -10   2   0          3.68         28.60        35.02 o                         
  -9   2   0          7.70         16.04        17.56 o                         
  -8   2   0         11.42         24.59        32.64 o                         
  -7   2   0       1374.53       1331.03        48.41 o                         
  -6   2   0        217.14        216.05        17.11 o                         
  -5   2   0       3021.41       2985.89        71.64 o                         
  -4   2   0       4933.88       4838.43        62.65 o                         
  -3   2   0       1470.15       1383.15        42.80 o                         
  -2   2   0      14078.73      13796.45       249.94 o                         
  -1   2   0      12929.53      13725.89       132.07 o                         
   0   2   0       1996.05       2100.15        85.93 o                         
   1   2   0       2627.53       2809.91        44.80 o                         
   2   2   0       1232.76       1210.61        22.49 o                         
   3   2   0       1889.01       1747.31       123.10 o                         
   4   2   0      10762.73       9935.65       547.99 o                         
   5   2   0        342.80        324.57        21.04 o                         
   6   2   0          7.52         12.46        11.13 o                         
   7   2   0        803.25        758.19        31.19 o                         
   8   2   0         18.98         14.06        14.97 o                         
   9   2   0       1603.81       1027.07       538.47 o                         
  10   2   0        220.44        244.40        79.57 o                         
  11   2   0         79.57        112.30        41.15 o                         
 -11   3   0        483.05        569.63        77.35 o                         
 -10   3   0        465.42        522.43        35.61 o                         
  -9   3   0         29.55         32.37        17.66 o                         
  -8   3   0       1458.72       1353.66        85.90 o                         
  -7   3   0        533.33        502.97        25.43 o                         
  -6   3   0       1954.41       1898.87        51.51 o                         
  -5   3   0       7809.66       7183.56       302.50 o                         
  -4   3   0        558.99        514.50        24.52 o                         
  -3   3   0        311.24        247.23        13.47 o                         
  -2   3   0       1985.24       2074.78        37.63 o                         
  -1   3   0        282.81        295.87        13.54 o                         
   0   3   0      14687.69      15932.59       312.41 o                         
   1   3   0       2842.28       2856.08        70.67 o                         
   2   3   0       2957.41       3205.37        60.96 o                         
   3   3   0        687.05        643.38        18.76 o                         
   4   3   0       3729.87       3592.47       136.21 o                         
   5   3   0       1751.50       1666.32        81.93 o                         
   6   3   0       1496.43       1401.71        89.05 o                         
   7   3   0          3.37          7.54        14.33 o                         
   8   3   0        740.59        750.63        52.61 o                         
   9   3   0        447.77        508.32        50.47 o                         
  10   3   0        208.36        174.68       103.31 o                         
 -11   4   0         13.69         72.93        58.96 o                         
 -10   4   0         84.10         79.41        21.82 o                         
  -9   4   0        136.34        151.77        27.91 o                         
  -8   4   0        541.19        540.92        29.70 o                         
  -7   4   0       2452.50       2407.96       157.54 o                         
  -6   4   0        310.32        320.12        34.83 o                         
  -5   4   0        920.82        878.20        57.54 o                         
  -4   4   0        928.31        826.66        52.19 o                         
  -3   4   0       1568.09       1510.95        34.04 o                         
  -2   4   0       2647.01       2805.21        44.53 o                         
  -1   4   0        687.42        620.25        21.60 o                         
   0   4   0       2554.09       2663.55        41.98 o                         
   1   4   0        526.05        567.43        42.38 o                         
   2   4   0       3110.90       3047.43       169.42 o                         
   3   4   0        360.37        404.19        30.46 o                         
   4   4   0       1500.72       1500.03        60.96 o                         
   5   4   0       2415.39       2486.24       104.21 o                         
   6   4   0       1239.73       1347.97        61.12 o                         
   7   4   0        555.06        610.46        54.14 o                         
   8   4   0       2226.82       2358.27        90.95 o                         
   9   4   0          0.37          9.86        33.27 o                         
  10   4   0          2.14         50.46        40.02 o                         
 -11   5   0        116.05        132.81        59.77 o                         
 -10   5   0         74.72         80.65        36.08 o                         
  -9   5   0        157.39        164.00        23.32 o                         
  -8   5   0          1.54        -17.57        17.57 o                         
  -7   5   0       2524.14       2382.63       126.70 o                         
  -6   5   0        424.11        394.88        23.35 o                         
  -5   5   0         79.64         79.14        13.26 o                         
  -4   5   0       1613.19       1477.30        68.83 o                         
  -3   5   0        230.40        235.82        17.15 o                         
  -2   5   0       7399.76       7689.17       130.32 o                         
  -1   5   0      12840.62      13220.02       104.63 o                         
   0   5   0         28.92         24.29        10.76 o                         
   1   5   0       2313.47       2377.85        65.15 o                         
   2   5   0        467.91        483.50        33.54 o                         
   3   5   0        722.73        784.99        42.89 o                         
   4   5   0      10348.40      11142.24       293.53 o                         
   5   5   0       1212.05       1109.92        55.72 o                         
   6   5   0        343.28        311.89        36.42 o                         
   7   5   0        736.23        770.47        55.68 o                         
   8   5   0        255.02        250.21        41.72 o                         
   9   5   0        357.32        397.09        51.02 o                         
 -10   6   0        509.76        600.04        85.00 o                         
  -9   6   0        466.52        484.86       120.32 o                         
  -8   6   0        808.04        758.59        62.43 o                         
  -7   6   0          7.50         17.90        15.27 o                         
  -6   6   0        260.54        245.53        33.73 o                         
  -5   6   0        845.11        768.69        40.27 o                         
  -4   6   0        229.23        229.31        20.26 o                         
  -3   6   0       2571.03       2594.87        55.12 o                         
  -2   6   0        342.40        398.38        23.37 o                         
  -1   6   0       2065.83       2134.39        47.02 o                         
   0   6   0       1684.10       1664.30        53.55 o                         
   1   6   0         13.59         30.51        11.20 o                         
   2   6   0        118.86         91.75        23.63 o                         
   3   6   0        124.64        124.40        27.18 o                         
   4   6   0       3784.24       4059.69       123.34 o                         
   5   6   0        446.29        408.44        41.42 o                         
   6   6   0        426.82        375.07        44.10 o                         
   7   6   0        230.46        276.26        44.58 o                         
   8   6   0        132.99        167.44        41.61 o                         
   9   6   0        476.01        506.09        62.05 o                         
 -10   7   0         40.05         68.26        53.77 o                         
  -9   7   0         17.19         46.14        70.56 o                         
  -8   7   0        158.92        170.90        30.00 o                         
  -7   7   0        686.91        665.08        34.71 o                         
  -6   7   0         11.47          7.31        21.50 o                         
  -5   7   0        306.25        282.25        24.55 o                         
  -4   7   0         34.89         29.09        20.63 o                         
  -3   7   0       3330.08       3479.21        67.26 o                         
  -2   7   0         24.83         33.52        14.73 o                         
  -1   7   0        403.26        423.25        39.83 o                         
   0   7   0       1949.22       1850.44        68.93 o                         
   1   7   0        144.33        131.68        33.87 o                         
   2   7   0       2274.47       2399.07        81.06 o                         
   3   7   0       3768.90       4094.31       127.11 o                         
   4   7   0         28.47         49.63        32.35 o                         
   5   7   0        296.25        360.13        66.68 o                         
   6   7   0        144.99        134.99        47.30 o                         
   7   7   0        235.69        302.33        52.38 o                         
   8   7   0       1065.51       1048.79        78.85 o                         
  -9   8   0         63.76        140.45        35.23 o                         
  -8   8   0          5.60          4.38        25.93 o                         
  -7   8   0       1328.78       1363.85       102.52 o                         
  -6   8   0        899.63        836.65        91.80 o                         
  -5   8   0         65.12         41.76        18.82 o                         
  -4   8   0        715.89        692.54        36.46 o                         
  -3   8   0         11.59          4.72        16.98 o                         
  -2   8   0        686.47        714.90        36.46 o                         
  -1   8   0       3173.65       3181.68        66.19 o                         
   0   8   0        234.10        246.71        22.95 o                         
   1   8   0        906.87        865.96        98.40 o                         
   2   8   0        107.05         97.50        30.57 o                         
   3   8   0        145.30        134.02        35.06 o                         
   4   8   0        640.22        684.47        98.16 o                         
   5   8   0        295.46        314.04        48.35 o                         
   6   8   0         95.02         98.84        42.05 o                         
   7   8   0         29.62         25.15        62.06 o                         
  -8   9   0        626.22        642.58        53.74 o                         
  -7   9   0         57.25        -20.88        29.54 o                         
  -6   9   0          0.85        -26.83        28.44 o                         
  -5   9   0         74.86         56.60        22.36 o                         
  -4   9   0          2.42        -17.41        33.58 o                         
  -3   9   0        715.62        683.35        38.26 o                         
  -2   9   0         27.69          3.04        21.51 o                         
  -1   9   0        379.27        377.87        37.99 o                         
   0   9   0        104.88         72.79        33.52 o                         
   1   9   0        484.73        469.74        47.41 o                         
   2   9   0          8.11         -3.64        28.51 o                         
   3   9   0        151.70        174.36        39.43 o                         
   4   9   0       1460.97       1568.83        83.51 o                         
   5   9   0        146.56        193.63        43.41 o                         
   6   9   0        592.02        660.24        66.95 o                         
  -7  10   0          0.37         36.43        33.76 o                         
  -6  10   0          2.41          2.98        31.87 o                         
  -5  10   0        136.60        248.32        40.98 o                         
  -4  10   0         29.28         -5.34        22.01 o                         
  -3  10   0       1557.58       1570.62        99.99 o                         
  -2  10   0        682.43        686.18        40.08 o                         
  -1  10   0         66.31         75.05        39.52 o                         
   0  10   0        314.02        352.54        43.39 o                         
   1  10   0          2.11        -20.96        49.61 o                         
   2  10   0       1347.34       1270.67        74.51 o                         
   3  10   0        931.97        925.11        68.90 o                         
   4  10   0         49.03        112.03        41.28 o                         
  -6  11   0        185.24        188.97        63.39 o                         
  -5  11   0        406.82        474.46        53.13 o                         
  -4  11   0        377.27        326.86        66.48 o                         
  -3  11   0         12.67          6.26        47.21 o                         
  -2  11   0          4.40         -1.39        32.78 o                         
  -1  11   0        215.84        266.54        44.73 o                         
   0  11   0          3.11        -14.70        34.05 o                         
   1  11   0        180.64        145.40        38.46 o                         
   2  11   0         99.69         50.15        37.34 o                         
   0 -12   1        239.27        265.19        54.51 o                         
   1 -12   1         40.84          7.29        36.26 o                         
   2 -12   1         72.55        226.12        76.06 o                         
   3 -12   1         39.09         20.45        64.84 o                         
  -3 -11   1        155.93         84.92        43.12 o                         
  -2 -11   1       1505.86       1490.35        84.24 o                         
  -1 -11   1          8.11         -8.53        33.58 o                         
   0 -11   1          4.61         16.29        31.51 o                         
   1 -11   1        317.96        312.13        66.09 o                         
   2 -11   1         66.58         55.49        31.96 o                         
   3 -11   1        563.29        598.18        53.39 o                         
   4 -11   1        314.41        232.97        40.79 o                         
   5 -11   1         53.41         63.13        37.91 o                         
   6 -11   1         31.28         26.07        47.85 o                         
  -5 -10   1          2.81        138.76        45.19 o                         
  -4 -10   1         84.99          2.68        42.52 o                         
  -3 -10   1         31.87        -15.10        33.45 o                         
  -2 -10   1        330.46        296.68        43.06 o                         
  -1 -10   1         31.06        -10.26        31.83 o                         
   0 -10   1        570.99        459.20        46.06 o                         
   1 -10   1         81.78         99.00        34.76 o                         
   2 -10   1         73.13        109.85        27.19 o                         
   3 -10   1        719.30        684.84        39.34 o                         
   4 -10   1        226.92        215.39        28.09 o                         
   5 -10   1         13.62         20.60        39.59 o                         
   6 -10   1         36.56         37.99        50.75 o                         
   7 -10   1          5.48        -23.80        34.28 o                         
   8 -10   1        178.73        291.77        54.56 o                         
  -6  -9   1        454.99        461.02        83.73 o                         
  -5  -9   1         89.39         65.08        39.73 o                         
  -4  -9   1         90.95        101.57        37.96 o                         
  -3  -9   1        911.57        945.11        64.12 o                         
  -2  -9   1        646.77        578.71        50.86 o                         
  -1  -9   1       1552.84       1500.55        69.88 o                         
   0  -9   1       1106.02       1070.03        41.36 o                         
   1  -9   1        434.31        429.89        29.75 o                         
   2  -9   1       1241.00       1257.56        99.97 o                         
   3  -9   1        104.81         98.16        21.87 o                         
   4  -9   1          3.30          0.81        23.71 o                         
   5  -9   1       1199.27       1088.61        62.88 o                         
   6  -9   1        213.19        197.39        34.84 o                         
   7  -9   1        751.42        720.43        55.26 o                         
   8  -9   1         22.15         42.90        55.79 o                         
   9  -9   1         91.66         81.93        33.26 o                         
  -7  -8   1       1064.99       1070.59       108.00 o                         
  -6  -8   1          3.47         -8.99        36.93 o                         
  -5  -8   1        203.88        266.42        44.99 o                         
  -4  -8   1         94.45        100.00        35.70 o                         
  -3  -8   1        277.30        276.32        39.22 o                         
  -2  -8   1       2422.31       2534.52       113.83 o                         
  -1  -8   1        392.05        375.84        25.60 o                         
   0  -8   1         23.02         11.08        15.57 o                         
   1  -8   1        209.26        240.39        40.31 o                         
   2  -8   1        358.65        364.70        38.04 o                         
   3  -8   1        753.64        732.63        35.76 o                         
   4  -8   1        353.20        339.45        50.64 o                         
   5  -8   1         78.21         67.17        17.90 o                         
   6  -8   1         38.07         47.95        25.33 o                         
   7  -8   1        556.13        570.08        46.39 o                         
   8  -8   1         63.33         43.00        51.99 o                         
   9  -8   1         36.08         97.64        30.17 o                         
  -8  -7   1          5.12         39.87        70.14 o                         
  -7  -7   1        339.68        370.45        92.00 o                         
  -6  -7   1        625.62        688.33        78.06 o                         
  -5  -7   1         86.52        101.05        34.42 o                         
  -4  -7   1         22.60         25.34        25.89 o                         
  -3  -7   1          2.25         17.53        34.39 o                         
  -2  -7   1       2160.16       2479.43        81.66 o                         
  -1  -7   1        168.95        174.30        18.13 o                         
   0  -7   1        312.33        345.38        23.49 o                         
   1  -7   1        324.10        310.30        22.21 o                         
   2  -7   1        183.28        158.61        18.56 o                         
   3  -7   1       4226.07       4186.29       112.46 o                         
   4  -7   1       2401.92       2470.52        75.21 o                         
   5  -7   1        193.40        182.09        19.34 o                         
   6  -7   1        943.63        839.25        34.10 o                         
   7  -7   1         49.39         68.25        40.02 o                         
   8  -7   1         17.66         45.46        28.69 o                         
   9  -7   1        792.58        863.03        54.74 o                         
  10  -7   1         28.20         66.02        32.01 o                         
  -9  -6   1        836.96        893.37        70.19 o                         
  -8  -6   1         61.15         99.62        66.09 o                         
  -7  -6   1         12.93         17.33        30.80 o                         
  -6  -6   1        755.37        724.68        54.19 o                         
  -5  -6   1        439.36        370.26        40.67 o                         
  -4  -6   1       1016.09       1043.13        55.49 o                         
  -3  -6   1       4461.78       5021.34       202.30 o                         
  -2  -6   1         64.63         75.78        12.61 o                         
  -1  -6   1       1763.68       1759.88        41.17 o                         
   0  -6   1       1259.47       1287.64        36.40 o                         
   1  -6   1        959.40        889.90        31.59 o                         
   2  -6   1       8000.21       8478.88       114.60 o                         
   3  -6   1         34.16         62.73        13.59 o                         
   4  -6   1        102.33        103.79        15.35 o                         
   5  -6   1       1154.93        982.23        32.84 o                         
   6  -6   1         75.81         63.68        14.35 o                         
   7  -6   1        822.95        771.85        32.66 o                         
   8  -6   1        428.48        401.98        38.07 o                         
   9  -6   1        128.19        149.41        30.17 o                         
  10  -6   1         10.27         50.76        33.30 o                         
  -9  -5   1         55.24         60.59        34.84 o                         
  -8  -5   1        203.24        205.72        39.19 o                         
  -7  -5   1        936.18        983.18       146.56 o                         
  -6  -5   1         94.26        101.58        27.74 o                         
  -5  -5   1       1442.27       1388.25       118.04 o                         
  -4  -5   1        615.21        650.94        42.42 o                         
  -3  -5   1        777.34        755.06        24.57 o                         
  -2  -5   1       3600.67       3531.96       132.33 o                         
  -1  -5   1        143.43        184.83        14.53 o                         
   0  -5   1          3.85         14.63         9.47 o                         
   1  -5   1        942.20        969.50        28.61 o                         
   2  -5   1       7737.55       7910.66       107.04 o                         
   3  -5   1          0.16         21.71        12.07 o                         
   4  -5   1          3.87         42.06        11.35 o                         
   5  -5   1        615.83        549.58        25.04 o                         
   6  -5   1        169.97        167.40        16.28 o                         
   7  -5   1       1720.41       1591.01        78.21 o                         
   8  -5   1       1538.51       1447.91        68.01 o                         
   9  -5   1          0.68         -0.40        24.37 o                         
  10  -5   1        270.13        303.48        48.25 o                         
  11  -5   1          5.40        -35.71        50.50 o                         
 -10  -4   1         21.02          1.19        36.37 o                         
  -9  -4   1        681.40        658.88        55.84 o                         
  -8  -4   1         38.76         10.81        28.28 o                         
  -7  -4   1        195.84        164.12        30.92 o                         
  -6  -4   1         85.33        115.32        24.47 o                         
  -5  -4   1       1544.34       1483.14       113.99 o                         
  -4  -4   1        270.38        268.18        16.54 o                         
  -3  -4   1        573.93        564.97        42.02 o                         
  -2  -4   1       8199.33       9266.49       451.20 o                         
  -1  -4   1        810.36        785.30        30.60 o                         
   0  -4   1         99.31         94.81        10.88 o                         
   1  -4   1       5502.78       5499.31        60.36 o                         
   2  -4   1       2302.45       2325.85        37.13 o                         
   3  -4   1       1738.10       1627.36        31.89 o                         
   4  -4   1       3250.46       2952.26       110.29 o                         
   5  -4   1       1194.71       1086.15        44.90 o                         
   6  -4   1       3126.81       2928.02       186.84 o                         
   7  -4   1         13.74          2.09        15.37 o                         
   8  -4   1          3.97         16.27        16.37 o                         
   9  -4   1        406.46        434.51        29.83 o                         
  10  -4   1        112.83        141.43        31.13 o                         
  11  -4   1        218.16        266.41        60.72 o                         
 -10  -3   1          1.42        -13.03        33.34 o                         
  -9  -3   1       1884.41       2028.76       106.68 o                         
  -8  -3   1        886.48        944.47        40.71 o                         
  -7  -3   1          5.19          3.64        18.39 o                         
  -6  -3   1       1859.39       1803.72        60.78 o                         
  -5  -3   1         37.82         35.26        10.87 o                         
  -4  -3   1       3737.40       3534.54        61.18 o                         
  -3  -3   1      11381.43      11241.28       335.89 o                         
  -2  -3   1        168.76        179.85        12.89 o                         
  -1  -3   1       1815.77       1951.06        44.44 o                         
   0  -3   1        338.08        316.70        13.30 o                         
   1  -3   1        305.62        303.64        28.99 o                         
   2  -3   1       6090.65       5774.62        79.74 o                         
   3  -3   1       1404.57       1211.44        39.61 o                         
   4  -3   1         89.34         91.35         9.92 o                         
   5  -3   1         18.76          8.62         9.03 o                         
   6  -3   1       1867.79       1831.30        43.09 o                         
   7  -3   1        507.76        482.39        38.89 o                         
   8  -3   1         59.95         44.97        24.47 o                         
   9  -3   1        588.79        599.24        33.88 o                         
  10  -3   1          0.82        -39.96        39.96 o                         
  11  -3   1        627.43        564.03        70.56 o                         
 -11  -2   1        225.96        302.76        70.87 o                         
 -10  -2   1       1263.36       1417.55        73.33 o                         
  -9  -2   1        340.73        377.96        60.50 o                         
  -8  -2   1        174.83        150.64        20.75 o                         
  -7  -2   1       1105.42       1046.97        56.90 o                         
  -6  -2   1         69.17         76.72        13.71 o                         
  -5  -2   1       1867.96       1795.12        90.78 o                         
  -4  -2   1        253.25        238.28        14.97 o                         
  -3  -2   1       6692.02       6694.72       113.81 o                         
  -2  -2   1       3111.77       3220.81        64.99 o                         
  -1  -2   1       4627.50       4849.91        82.86 o                         
   0  -2   1         52.35         58.49         5.91 o                         
   1  -2   1        149.57        162.20         5.64 o                         
   2  -2   1      22230.75      20765.50       243.74 o                         
   3  -2   1       2802.80       2724.77        44.27 o                         
   4  -2   1       2202.87       2060.03        41.94 o                         
   5  -2   1        814.59        789.38        29.29 o                         
   6  -2   1          5.31         -0.17        11.19 o                         
   7  -2   1       2843.37       2875.79       113.09 o                         
   8  -2   1       1894.32       1936.06        51.17 o                         
   9  -2   1        328.75        320.30        27.33 o                         
  10  -2   1        885.69       1033.04        46.47 o                         
  11  -2   1         35.04         47.51        30.53 o                         
 -11  -1   1        163.48        149.17        53.70 o                         
 -10  -1   1        914.39        891.26        44.22 o                         
  -9  -1   1         75.28         93.99        20.68 o                         
  -8  -1   1          4.28         -1.08        16.89 o                         
  -7  -1   1       2721.00       2631.10        83.66 o                         
  -6  -1   1        158.75        176.35        25.17 o                         
  -5  -1   1       7029.86       6737.29       148.44 o                         
  -4  -1   1       2189.15       2182.79        75.30 o                         
  -3  -1   1        855.34        870.28        31.78 o                         
  -2  -1   1        617.32        667.97        42.74 o                         
  -1  -1   1        203.72        238.60        11.14 o                         
   0  -1   1       8353.04       8920.99        27.69 o                         
   1  -1   1       2859.64       2924.52       123.54 o                         
   2  -1   1       1514.84       1523.49        20.53 o                         
   3  -1   1       2659.99       2596.90        60.54 o                         
   4  -1   1       1032.17       1051.47        25.11 o                         
   5  -1   1         10.91         18.02         9.14 o                         
   6  -1   1       5685.84       5789.24        83.68 o                         
   7  -1   1        369.29        394.27        23.71 o                         
   8  -1   1        184.96        191.23        21.12 o                         
   9  -1   1          8.30          8.94        17.98 o                         
  10  -1   1        351.05        363.71        40.75 o                         
  11  -1   1        230.61        213.87        31.04 o                         
 -11   0   1         67.62        104.22        34.15 o                         
 -10   0   1         36.91          5.17        20.64 o                         
  -9   0   1       2015.61       2074.72        58.10 o                         
  -8   0   1        556.78        544.23        29.55 o                         
  -7   0   1        293.23        322.29        39.35 o                         
  -6   0   1       1245.36       1299.37        49.92 o                         
  -5   0   1        959.83        989.50        26.80 o                         
  -4   0   1         33.81         48.89         8.23 o                         
  -3   0   1       5137.73       5258.60        65.38 o                         
  -2   0   1        466.22        525.21        24.86 o                         
  -1   0   1        670.49        843.43        16.65 o                         
   0   0   1       2691.88       2315.73        22.33 o                         
   1   0   1       6506.21       6462.48       129.83 o                         
   2   0   1       4188.66       4250.63        36.57 o                         
   3   0   1       1852.23       1918.96        30.94 o                         
   4   0   1        258.11        281.69        14.60 o                         
   5   0   1        166.68        163.80        14.22 o                         
   6   0   1       6978.95       7310.35        82.24 o                         
   7   0   1        886.41        976.24        37.12 o                         
   8   0   1         14.97          7.94        15.90 o                         
   9   0   1        444.08        492.10        40.40 o                         
  10   0   1          1.35        -14.79        27.35 o                         
  11   0   1        562.42        612.70       130.66 o                         
 -11   1   1         22.79         77.52        32.26 o                         
 -10   1   1        859.58        944.96        59.81 o                         
  -9   1   1         80.65         81.92        24.58 o                         
  -8   1   1         93.03         68.21        20.79 o                         
  -7   1   1          8.45          3.06        11.76 o                         
  -6   1   1       1338.34       1313.20        69.69 o                         
  -5   1   1       3253.69       3206.55       172.42 o                         
  -4   1   1         49.33         46.71         8.48 o                         
  -3   1   1        783.33        757.98        25.67 o                         
  -2   1   1       2445.25       2467.97       103.70 o                         
  -1   1   1       3746.55       4165.75        69.79 o                         
   0   1   1       1287.74       1275.07        25.09 o                         
   1   1   1        291.82        330.43        14.69 o                         
   2   1   1      16940.95      17770.23       449.29 o                         
   3   1   1          6.37         15.64         7.31 o                         
   4   1   1       2426.25       2419.83        85.18 o                         
   5   1   1       3273.40       3244.04        80.77 o                         
   6   1   1       2389.23       2507.20       145.79 o                         
   7   1   1        377.30        368.20        24.84 o                         
   8   1   1        809.13        750.45        35.28 o                         
   9   1   1        125.30        184.14        38.53 o                         
  10   1   1        819.59        912.17        59.36 o                         
  11   1   1         45.94         83.72        38.24 o                         
 -11   2   1        409.60        341.32        44.26 o                         
 -10   2   1       1512.55       1629.85       193.72 o                         
  -9   2   1        197.25        183.42        22.46 o                         
  -8   2   1        673.53        643.66        31.11 o                         
  -7   2   1        418.56        397.36        29.71 o                         
  -6   2   1         60.72         56.68        12.89 o                         
  -5   2   1      12227.27      12180.74       588.16 o                         
  -4   2   1       3697.55       3418.29       166.88 o                         
  -3   2   1        106.93        119.71         9.94 o                         
  -2   2   1      15403.40      15564.83       549.62 o                         
  -1   2   1          5.13          7.60         6.57 o                         
   0   2   1       3157.11       3506.94        36.01 o                         
   1   2   1      12360.05      12991.69       324.81 o                         
   2   2   1        127.41        134.22        14.19 o                         
   3   2   1        576.52        535.81        22.66 o                         
   4   2   1        131.67        131.03        10.65 o                         
   5   2   1        741.94        678.17        39.51 o                         
   6   2   1       2215.69       2051.51       108.35 o                         
   7   2   1         33.03         43.06        15.05 o                         
   8   2   1        191.86        179.40        85.64 o                         
   9   2   1         20.82          8.19        26.41 o                         
  10   2   1        775.36        876.24       101.34 o                         
 -11   3   1        242.81        193.12        38.44 o                         
 -10   3   1        259.47        257.78        45.59 o                         
  -9   3   1        390.73        373.05        40.45 o                         
  -8   3   1        137.57        130.21        24.76 o                         
  -7   3   1        356.95        310.23        20.96 o                         
  -6   3   1       1585.85       1535.56        79.15 o                         
  -5   3   1       1417.55       1312.35        91.22 o                         
  -4   3   1          7.10         33.46         9.06 o                         
  -3   3   1        452.40        453.63        33.77 o                         
  -2   3   1       1911.84       2106.63        82.44 o                         
  -1   3   1       1022.83       1058.64        26.11 o                         
   0   3   1       1005.29       1074.07        24.35 o                         
   1   3   1      14000.63      14599.32       171.61 o                         
   2   3   1        697.14        690.20        32.55 o                         
   3   3   1       1220.51       1161.74        42.33 o                         
   4   3   1        252.48        254.49        24.58 o                         
   5   3   1         53.73         36.84        18.61 o                         
   6   3   1       5079.43       5184.92       148.71 o                         
   7   3   1        744.40        732.23        48.30 o                         
   8   3   1        948.43        959.99        58.07 o                         
   9   3   1        420.69        466.61        49.73 o                         
  10   3   1         17.44         10.84        42.09 o                         
 -11   4   1         39.98         64.25        52.96 o                         
 -10   4   1        167.06        172.36        35.27 o                         
  -9   4   1        404.04        362.00        71.25 o                         
  -8   4   1        352.31        342.66        24.92 o                         
  -7   4   1        568.81        505.79        28.80 o                         
  -6   4   1       5465.83       5213.07       409.23 o                         
  -5   4   1          1.02         -9.90         9.90 o                         
  -4   4   1        482.82        428.14        34.43 o                         
  -3   4   1       3682.34       3919.29       164.60 o                         
  -2   4   1        122.39        122.63        13.18 o                         
  -1   4   1      10417.05      11194.91        96.00 o                         
   0   4   1       3362.40       3519.41        49.17 o                         
   1   4   1        664.05        671.95        77.74 o                         
   2   4   1       3753.93       4035.16       115.58 o                         
   3   4   1         78.87         97.09        24.07 o                         
   4   4   1       2124.79       2198.98        67.41 o                         
   5   4   1        768.12        712.94        43.87 o                         
   6   4   1        588.95        595.87        44.12 o                         
   7   4   1         29.30         39.82        27.43 o                         
   8   4   1          0.85         -8.85        28.80 o                         
   9   4   1        234.30        181.98        43.29 o                         
  10   4   1        817.41        941.01        72.63 o                         
 -11   5   1         24.94         97.90        59.84 o                         
 -10   5   1       1153.03       1200.52       150.24 o                         
  -9   5   1         79.66         57.89        18.63 o                         
  -8   5   1        332.17        295.91        32.25 o                         
  -7   5   1        306.37        307.86        31.01 o                         
  -6   5   1        178.31        144.97        18.22 o                         
  -5   5   1       1343.10       1263.80        53.60 o                         
  -4   5   1       1537.13       1507.22        74.49 o                         
  -3   5   1        507.05        528.75        25.51 o                         
  -2   5   1        594.65        574.25        34.20 o                         
  -1   5   1       3086.66       3230.43        54.85 o                         
   0   5   1         13.27         18.05        10.98 o                         
   1   5   1        322.16        304.25        16.32 o                         
   2   5   1        116.85        178.61        25.63 o                         
   3   5   1         37.06         75.88        31.45 o                         
   4   5   1        307.84        254.59        31.64 o                         
   5   5   1       2317.81       2351.89       151.44 o                         
   6   5   1         92.12         74.85        30.71 o                         
   7   5   1        512.87        532.72        50.87 o                         
   8   5   1         11.34         40.90        35.50 o                         
   9   5   1        171.12        150.06        65.39 o                         
 -10   6   1        160.72         95.59        52.52 o                         
  -9   6   1          7.10        -26.12        37.81 o                         
  -8   6   1        115.27        118.79        20.57 o                         
  -7   6   1         12.23         17.68        15.54 o                         
  -6   6   1        783.42        703.92        60.26 o                         
  -5   6   1        428.22        408.92        25.91 o                         
  -4   6   1        813.57        807.74        34.47 o                         
  -3   6   1        566.16        570.23        29.13 o                         
  -2   6   1       1903.74       1964.60        66.66 o                         
  -1   6   1        437.28        454.31        27.13 o                         
   0   6   1        827.13        829.76        38.83 o                         
   1   6   1       1655.34       1535.35        79.54 o                         
   2   6   1          3.56         21.67        22.24 o                         
   3   6   1       2979.01       3131.28       151.69 o                         
   4   6   1         11.78          3.74        25.72 o                         
   5   6   1        193.15        230.79        41.16 o                         
   6   6   1       1147.72       1154.72        69.12 o                         
   7   6   1        232.33        215.54        41.68 o                         
   8   6   1        227.90        199.11        45.70 o                         
 -10   7   1          4.03        -14.12        57.74 o                         
  -9   7   1         96.94        188.60        62.30 o                         
  -8   7   1         96.75         91.67        28.93 o                         
  -7   7   1        464.90        452.73        31.14 o                         
  -6   7   1       3973.62       3841.05       233.73 o                         
  -5   7   1        374.23        353.56        32.50 o                         
  -4   7   1        922.41        845.73        47.39 o                         
  -3   7   1        405.65        450.96        29.85 o                         
  -2   7   1        116.40        107.32        23.88 o                         
  -1   7   1       2676.94       2744.08        66.65 o                         
   0   7   1       2272.76       2285.49        51.95 o                         
   1   7   1         10.33         -8.78        22.61 o                         
   2   7   1       2193.77       2167.24       111.05 o                         
   3   7   1        295.82        252.20        35.75 o                         
   4   7   1        275.99        218.61        36.83 o                         
   5   7   1       1140.14       1105.66        69.15 o                         
   6   7   1        115.11        117.64        58.29 o                         
   7   7   1          1.60         -6.23        37.55 o                         
  -9   8   1         75.45         65.72        53.59 o                         
  -8   8   1        518.21        602.55        80.62 o                         
  -7   8   1          3.59          0.60        20.81 o                         
  -6   8   1        270.30        234.86        25.71 o                         
  -5   8   1         14.10         20.03        19.98 o                         
  -4   8   1         12.41         21.23        26.56 o                         
  -3   8   1         81.55         81.57        21.64 o                         
  -2   8   1        710.01        744.36        75.40 o                         
  -1   8   1       2557.97       2541.04        61.85 o                         
   0   8   1        129.87        170.32        31.01 o                         
   1   8   1        507.62        476.23        44.68 o                         
   2   8   1        350.37        326.97        38.93 o                         
   3   8   1          7.18         45.84        42.44 o                         
   4   8   1        488.63        501.99        50.52 o                         
   5   8   1       1961.02       1979.86       107.30 o                         
   6   8   1         64.05        120.79        44.21 o                         
  -8   9   1        524.93        580.51        79.37 o                         
  -7   9   1        358.80        359.27        43.18 o                         
  -6   9   1         34.40         47.16        23.19 o                         
  -5   9   1        643.49        629.83        41.80 o                         
  -4   9   1        114.06         91.94        23.57 o                         
  -3   9   1        543.76        538.15        35.59 o                         
  -2   9   1       2502.20       2540.02       140.65 o                         
  -1   9   1        236.41        214.04        36.31 o                         
   0   9   1         18.57          1.20        31.78 o                         
   1   9   1       1244.41       1137.71        66.23 o                         
   2   9   1         34.87         45.51        41.65 o                         
   3   9   1       1182.59       1191.70        73.42 o                         
   4   9   1         88.46        142.77        57.28 o                         
   5   9   1          8.04         25.10        39.26 o                         
  -7  10   1          4.21        -14.86        50.31 o                         
  -6  10   1        531.62        633.09        69.22 o                         
  -5  10   1         94.59         47.30        33.04 o                         
  -4  10   1        235.52        263.74        32.74 o                         
  -3  10   1          6.29         19.57        23.61 o                         
  -2  10   1        292.07        358.18        44.91 o                         
  -1  10   1        152.94        145.55        64.31 o                         
   0  10   1        117.04        139.00        34.50 o                         
   1  10   1          4.74         36.29        31.28 o                         
   2  10   1         26.30          0.69        34.30 o                         
   3  10   1        316.98        493.87        55.77 o                         
   4  10   1        109.75        155.96        49.08 o                         
  -5  11   1        128.85        155.77        42.74 o                         
  -4  11   1        150.60        232.22        77.42 o                         
  -3  11   1        142.54        179.69       143.77 o                         
  -2  11   1         68.53         95.30        38.58 o                         
  -1  11   1        512.13        446.70        52.59 o                         
   0  11   1        220.98        344.65        49.18 o                         
   1  11   1        291.45        231.93        47.02 o                         
  -1 -12   2        290.83        224.85        46.20 o                         
   0 -12   2         17.77         55.61        37.74 o                         
   1 -12   2        122.51        126.89        70.69 o                         
   2 -12   2        398.25        373.34        87.24 o                         
   3 -12   2        214.16        299.08        75.10 o                         
   4 -12   2        311.37        311.25        47.21 o                         
  -3 -11   2         58.69         90.19        41.38 o                         
  -2 -11   2        249.86        349.17        49.25 o                         
  -1 -11   2        136.80        175.98        42.13 o                         
   0 -11   2        145.10        123.24        34.47 o                         
   1 -11   2        156.74        160.99        36.02 o                         
   2 -11   2        325.06        308.46        61.63 o                         
   3 -11   2        247.51        293.67        60.35 o                         
   4 -11   2        979.90       1099.57        69.94 o                         
   5 -11   2         27.90         63.02        35.72 o                         
   6 -11   2         10.33        -33.68        34.79 o                         
  -5 -10   2        530.26        490.11        65.19 o                         
  -4 -10   2        217.74        293.06        53.86 o                         
  -3 -10   2        241.45        264.15        53.60 o                         
  -2 -10   2         32.92         55.52        41.50 o                         
  -1 -10   2         27.33         -0.22        27.02 o                         
   0 -10   2       2610.48       2540.61       161.04 o                         
   1 -10   2        336.08        360.71        30.65 o                         
   2 -10   2        345.16        367.92        49.09 o                         
   3 -10   2        419.44        454.29        33.16 o                         
   4 -10   2        196.96        211.44        37.59 o                         
   5 -10   2        274.37        241.86        36.98 o                         
   6 -10   2        768.64        793.10        58.44 o                         
   7 -10   2         74.33         85.78        37.83 o                         
   8 -10   2        140.07        147.98        40.07 o                         
  -6  -9   2        400.49        496.17        58.20 o                         
  -5  -9   2         28.01        -39.15        39.15 o                         
  -4  -9   2        653.54        661.58        58.77 o                         
  -3  -9   2         19.78         36.00        31.23 o                         
  -2  -9   2        550.77        539.34        48.62 o                         
  -1  -9   2        741.49        754.73        51.05 o                         
   0  -9   2        399.56        431.99        45.79 o                         
   1  -9   2          2.26         17.61        20.63 o                         
   2  -9   2          3.60          4.56        18.45 o                         
   3  -9   2         82.95         63.80        21.03 o                         
   4  -9   2        750.35        740.71        51.63 o                         
   5  -9   2         64.56         96.76        50.50 o                         
   6  -9   2        685.51        701.46        51.51 o                         
   7  -9   2        235.29        238.20        37.56 o                         
   8  -9   2        168.00        156.91        35.55 o                         
   9  -9   2          2.11        -10.28        44.39 o                         
  -7  -8   2        759.91        760.82        68.13 o                         
  -6  -8   2         35.67         -4.97        55.13 o                         
  -5  -8   2        335.45        334.39        72.40 o                         
  -4  -8   2        464.21        559.18        90.42 o                         
  -3  -8   2         47.11         92.72        32.82 o                         
  -2  -8   2        794.42        839.59        53.89 o                         
  -1  -8   2       3827.28       4009.09        97.59 o                         
   0  -8   2         12.62         37.77        28.36 o                         
   1  -8   2        448.00        477.74        28.27 o                         
   2  -8   2        109.40        127.34        19.80 o                         
   3  -8   2        145.42        140.96        20.58 o                         
   4  -8   2       3863.57       4028.04       102.44 o                         
   5  -8   2        524.35        497.87        41.17 o                         
   6  -8   2        106.56        105.66        28.53 o                         
   7  -8   2        337.29        281.93        37.36 o                         
   8  -8   2          0.02         27.57        34.77 o                         
   9  -8   2        686.48        721.91        55.70 o                         
  -8  -7   2        818.96        884.30        71.11 o                         
  -7  -7   2        134.35        196.02        48.82 o                         
  -6  -7   2        413.79        423.46        46.35 o                         
  -5  -7   2       2222.43       2491.53       283.80 o                         
  -4  -7   2        216.58        214.04        34.91 o                         
  -3  -7   2       2754.97       2920.38       159.64 o                         
  -2  -7   2        402.78        429.00        25.58 o                         
  -1  -7   2        411.62        421.51        24.31 o                         
   0  -7   2       1999.30       2050.55        50.90 o                         
   1  -7   2       1135.43       1114.93        36.73 o                         
   2  -7   2       1845.68       1826.08        45.55 o                         
   3  -7   2        848.32        796.04        33.55 o                         
   4  -7   2        607.92        574.05        27.21 o                         
   5  -7   2         20.54          4.01        20.07 o                         
   6  -7   2        147.71        123.52        26.91 o                         
   7  -7   2          1.76        -16.41        39.83 o                         
   8  -7   2        523.30        473.53        41.55 o                         
   9  -7   2        113.78        103.73        31.12 o                         
  10  -7   2        362.87        417.14        46.83 o                         
  -9  -6   2         51.56         16.08        40.50 o                         
  -8  -6   2          0.80         42.81        34.42 o                         
  -7  -6   2       1358.48       1303.85       182.53 o                         
  -6  -6   2        679.28        656.54        50.07 o                         
  -5  -6   2         18.43         20.97        26.19 o                         
  -4  -6   2        170.48        120.84        27.72 o                         
  -3  -6   2       1618.31       1717.35        42.95 o                         
  -2  -6   2         16.41         18.18        11.32 o                         
  -1  -6   2       1994.13       2073.08        45.36 o                         
   0  -6   2        139.25        127.62        14.60 o                         
   1  -6   2        417.13        399.52        21.60 o                         
   2  -6   2       1213.34       1111.42        32.69 o                         
   3  -6   2       2542.97       2462.72        60.91 o                         
   4  -6   2        200.38        178.69        43.52 o                         
   5  -6   2       1638.80       1442.38       103.24 o                         
   6  -6   2        290.34        235.38        28.91 o                         
   7  -6   2       1366.61       1217.17        55.43 o                         
   8  -6   2       2581.15       2767.48       135.55 o                         
   9  -6   2        120.76         90.66        27.81 o                         
  10  -6   2          4.02          4.72        27.76 o                         
  -9  -5   2         94.06         86.18        76.59 o                         
  -8  -5   2        189.63        249.00        43.38 o                         
  -7  -5   2       1847.44       1896.60       114.34 o                         
  -6  -5   2       1943.26       2017.49       105.48 o                         
  -5  -5   2         71.34         45.12        15.21 o                         
  -4  -5   2        984.60       1021.04        43.21 o                         
  -3  -5   2        419.46        395.08        21.49 o                         
  -2  -5   2       1626.46       1779.75        58.04 o                         
  -1  -5   2      12113.65      12467.62       128.02 o                         
   0  -5   2        153.10        142.91        13.24 o                         
   1  -5   2       7671.31       7714.78       190.75 o                         
   2  -5   2          8.65         14.71        10.33 o                         
   3  -5   2         17.56         30.17        22.49 o                         
   4  -5   2       4365.69       3784.22       189.81 o                         
   5  -5   2       1270.10       1147.24        29.81 o                         
   6  -5   2        100.84         97.28        13.72 o                         
   7  -5   2       1005.37        845.40        32.24 o                         
   8  -5   2       1652.04       1533.75        61.53 o                         
   9  -5   2        170.67        174.47        32.21 o                         
  10  -5   2        240.31        186.77        35.25 o                         
  11  -5   2          1.04        -17.17        30.87 o                         
 -10  -4   2        314.43        289.89        48.13 o                         
  -9  -4   2        686.09        675.94        56.22 o                         
  -8  -4   2       3221.24       3516.83       227.55 o                         
  -7  -4   2          1.96        -14.73        21.53 o                         
  -6  -4   2        201.17        186.62        19.74 o                         
  -5  -4   2       1094.50       1053.18        34.18 o                         
  -4  -4   2        627.46        614.33        31.50 o                         
  -3  -4   2      10051.38      10575.00       331.41 o                         
  -2  -4   2        856.15        854.35        26.21 o                         
  -1  -4   2          4.72         40.08        13.29 o                         
   0  -4   2       2012.79       1921.67        35.41 o                         
   1  -4   2        354.83        304.30        14.42 o                         
   2  -4   2        524.79        465.92        15.01 o                         
   3  -4   2       3683.46       3205.18       166.04 o                         
   4  -4   2       4053.98       3664.47        43.33 o                         
   5  -4   2        370.69        299.92        23.33 o                         
   6  -4   2       1325.72       1247.47        60.02 o                         
   7  -4   2        143.40        106.73        15.10 o                         
   8  -4   2        186.07        159.05        19.50 o                         
   9  -4   2        101.43        145.95        27.94 o                         
  10  -4   2        589.10        637.63        48.64 o                         
  11  -4   2        152.92        175.26        36.53 o                         
 -10  -3   2         11.07        -12.51        36.41 o                         
  -9  -3   2        171.19        175.02        34.52 o                         
  -8  -3   2       1568.42       1613.61        50.90 o                         
  -7  -3   2        156.58        157.20        31.25 o                         
  -6  -3   2         86.14         74.97        15.51 o                         
  -5  -3   2        421.35        386.37        25.48 o                         
  -4  -3   2         60.67         68.60        11.18 o                         
  -3  -3   2      15699.97      15762.10       198.80 o                         
  -2  -3   2       1763.80       1825.89        33.92 o                         
  -1  -3   2       1724.99       1847.93        32.16 o                         
   0  -3   2       7202.14       7138.21        57.46 o                         
   1  -3   2        689.30        610.54        18.40 o                         
   2  -3   2       5273.92       4885.63        66.08 o                         
   3  -3   2      20825.87      19523.56       288.02 o                         
   4  -3   2         80.51         94.54         9.94 o                         
   5  -3   2       1104.13        998.84        28.17 o                         
   6  -3   2        782.82        742.89        27.37 o                         
   7  -3   2          6.75          2.66        13.49 o                         
   8  -3   2       3325.08       3432.24        66.82 o                         
   9  -3   2        277.45        283.54        26.20 o                         
  10  -3   2        112.96        130.34        30.80 o                         
  11  -3   2         53.40        420.86       252.61 o                         
 -11  -2   2         71.98         23.21        47.78 o                         
 -10  -2   2        382.90        399.93        68.26 o                         
  -9  -2   2        175.79        191.84        24.75 o                         
  -8  -2   2        669.27        647.87        33.22 o                         
  -7  -2   2       3176.05       3229.85        67.86 o                         
  -6  -2   2       1159.30       1119.77        34.73 o                         
  -5  -2   2       1244.09       1214.75        42.76 o                         
  -4  -2   2       6503.35       6502.60       119.75 o                         
  -3  -2   2         77.82        100.87        10.47 o                         
  -2  -2   2       2923.74       3026.52        64.32 o                         
  -1  -2   2      27407.22      28810.96       588.53 o                         
   0  -2   2        106.06         99.20         7.19 o                         
   1  -2   2      12360.61      12261.11        86.79 o                         
   2  -2   2         16.24         39.77         8.81 o                         
   3  -2   2       2595.45       2423.16        31.35 o                         
   4  -2   2        363.13        337.70        15.68 o                         
   5  -2   2        503.42        561.46        39.74 o                         
   6  -2   2        235.27        232.85        19.24 o                         
   7  -2   2        803.11        816.22        42.25 o                         
   8  -2   2        940.95        972.54        37.44 o                         
   9  -2   2        155.66        174.39        24.28 o                         
  10  -2   2         63.54         36.19        22.73 o                         
  11  -2   2         43.51         88.35        33.30 o                         
 -11  -1   2         54.11        198.34        39.52 o                         
 -10  -1   2          6.89        -22.26        28.63 o                         
  -9  -1   2        232.26        229.79        25.36 o                         
  -8  -1   2       2599.45       2563.02        88.42 o                         
  -7  -1   2          0.92         -7.44        12.78 o                         
  -6  -1   2        122.35        103.91        20.82 o                         
  -5  -1   2        127.97        110.71        16.60 o                         
  -4  -1   2       6014.47       5836.00        65.54 o                         
  -3  -1   2      12021.74      12065.34       131.05 o                         
  -2  -1   2         34.43         61.45         7.33 o                         
  -1  -1   2        230.86        238.54        11.55 o                         
   0  -1   2        978.64       1019.38        15.34 o                         
   1  -1   2       6808.86       7080.84        91.35 o                         
   2  -1   2        768.45        800.22        20.18 o                         
   3  -1   2       2103.29       2137.26        43.27 o                         
   4  -1   2       4733.19       4888.88        86.24 o                         
   5  -1   2         98.02         84.76        12.34 o                         
   6  -1   2       3251.39       3320.42        85.97 o                         
   7  -1   2       2889.99       3063.04        59.76 o                         
   8  -1   2         57.49         32.74        30.35 o                         
   9  -1   2        348.99        384.48        30.25 o                         
  10  -1   2        194.84        221.78        27.64 o                         
 -11   0   2         61.81         54.88        31.47 o                         
 -10   0   2        188.01        187.78        34.22 o                         
  -9   0   2          0.02         -0.89        18.26 o                         
  -8   0   2       2752.39       2678.83       151.68 o                         
  -7   0   2         46.12         39.95        13.46 o                         
  -6   0   2        298.41        298.92        35.95 o                         
  -5   0   2        903.20       1004.07        73.10 o                         
  -4   0   2        698.63        718.94        28.93 o                         
  -3   0   2      12957.01      13927.72       595.12 o                         
  -2   0   2      31518.66      35258.77      1500.53 o                         
  -1   0   2       1340.11       1457.08        66.44 o                         
   0   0   2       8416.01       9278.12        46.21 o                         
   1   0   2        139.14        144.09        11.13 o                         
   2   0   2       1854.37       1773.98        98.21 o                         
   3   0   2       7322.69       7279.30       103.46 o                         
   4   0   2       2694.22       2889.57        44.19 o                         
   5   0   2       5324.20       5497.18        66.98 o                         
   6   0   2         66.65         51.38        12.25 o                         
   7   0   2        432.00        456.63        25.95 o                         
   8   0   2       1779.47       1795.78        51.34 o                         
   9   0   2         59.38         45.81        24.04 o                         
  10   0   2         11.04         48.04        40.49 o                         
  11   0   2         43.93         82.01        35.43 o                         
 -11   1   2        187.18        192.58        39.26 o                         
 -10   1   2        657.98        754.01        79.70 o                         
  -9   1   2       1752.78       1997.11       114.68 o                         
  -8   1   2        107.61         65.38        22.21 o                         
  -7   1   2       1102.05       1101.94        55.75 o                         
  -6   1   2        661.43        601.70        34.31 o                         
  -5   1   2       4782.94       4900.60       123.03 o                         
  -4   1   2       7285.55       7355.40       204.86 o                         
  -3   1   2          3.21          3.24         7.97 o                         
  -2   1   2         12.74         15.16         7.03 o                         
  -1   1   2        569.13        689.40        29.74 o                         
   0   1   2        367.76        392.30        27.22 o                         
   1   1   2       8959.88       9323.29       162.82 o                         
   2   1   2       1059.14        960.87        67.86 o                         
   3   1   2       1251.72       1111.70        24.29 o                         
   4   1   2          4.95          5.34         9.93 o                         
   5   1   2       2115.88       2059.46       126.41 o                         
   6   1   2         34.32         30.62        14.51 o                         
   7   1   2        558.45        548.77        52.76 o                         
   8   1   2       1715.77       1792.98        51.95 o                         
   9   1   2        214.31        270.53        43.79 o                         
  10   1   2        444.25        557.07        51.34 o                         
  11   1   2        450.07        485.95        52.21 o                         
 -11   2   2        278.14        250.02        42.44 o                         
 -10   2   2        429.62        429.10        88.45 o                         
  -9   2   2        151.89        131.17        20.45 o                         
  -8   2   2        743.28        700.10        48.15 o                         
  -7   2   2          5.99         -4.51        11.93 o                         
  -6   2   2        368.13        363.84        19.13 o                         
  -5   2   2       1166.87       1107.57        83.14 o                         
  -4   2   2      17637.72      16992.85       901.16 o                         
  -3   2   2         37.74         46.78         7.72 o                         
  -2   2   2       3791.12       4188.05        57.73 o                         
  -1   2   2        979.28        980.80        23.58 o                         
   0   2   2        592.00        601.97        17.50 o                         
   1   2   2      28839.12      29257.14       219.05 o                         
   2   2   2       8660.56       7889.66       384.13 o                         
   3   2   2        454.66        433.55        15.40 o                         
   4   2   2       6193.12       5738.53       179.54 o                         
   5   2   2          7.48          5.03         9.69 o                         
   6   2   2       1857.62       1641.78       123.02 o                         
   7   2   2       4040.62       4099.78        99.70 o                         
   8   2   2          0.33          6.85        23.97 o                         
   9   2   2        297.76        314.52        41.55 o                         
  10   2   2         51.25         80.24        45.53 o                         
 -11   3   2         90.00        120.73        70.06 o                         
 -10   3   2          4.03        -15.91        32.37 o                         
  -9   3   2         23.61          6.38        31.45 o                         
  -8   3   2       1840.20       1826.94       121.81 o                         
  -7   3   2        364.53        306.27        30.24 o                         
  -6   3   2       2053.73       1961.42       101.65 o                         
  -5   3   2        138.85        115.25        17.21 o                         
  -4   3   2        837.80        789.40        61.41 o                         
  -3   3   2       1438.21       1419.79        90.34 o                         
  -2   3   2       1271.80       1241.41        48.97 o                         
  -1   3   2       2903.48       3163.36        75.38 o                         
   0   3   2       7525.19       7799.66        67.92 o                         
   1   3   2       1875.44       1846.45        65.59 o                         
   2   3   2        415.18        495.38        28.21 o                         
   3   3   2       2361.19       2394.03        62.47 o                         
   4   3   2         12.16         -6.20        16.35 o                         
   5   3   2       1340.97       1365.64        54.54 o                         
   6   3   2         27.28          7.01        22.34 o                         
   7   3   2        909.73        939.73        53.90 o                         
   8   3   2          3.61         21.76        27.79 o                         
   9   3   2        249.79        297.34        44.01 o                         
  10   3   2         90.60        115.17        41.59 o                         
 -11   4   2          0.62         27.55        50.24 o                         
 -10   4   2        937.29        939.29       167.40 o                         
  -9   4   2        645.96        709.12       141.21 o                         
  -8   4   2         26.02         28.65        15.53 o                         
  -7   4   2        341.46        334.41        22.71 o                         
  -6   4   2        421.88        365.54        39.00 o                         
  -5   4   2         23.45         24.17        17.82 o                         
  -4   4   2       4814.32       4797.20       344.02 o                         
  -3   4   2          4.46         -4.55        13.43 o                         
  -2   4   2          0.11          9.68        11.98 o                         
  -1   4   2        188.15        204.29        21.03 o                         
   0   4   2       5539.92       5803.25        65.26 o                         
   1   4   2       1580.41       1629.01        33.28 o                         
   2   4   2          2.20         -4.66        16.52 o                         
   3   4   2       1730.25       1934.91        80.05 o                         
   4   4   2          1.96          5.23        28.89 o                         
   5   4   2       3247.99       3412.22        91.92 o                         
   6   4   2        792.00        817.42        54.19 o                         
   7   4   2         57.34         88.08        52.81 o                         
   8   4   2        261.04        375.60        88.77 o                         
   9   4   2        109.70        132.86        68.57 o                         
 -10   5   2        158.37         87.71        33.49 o                         
  -9   5   2        366.24        380.15        40.92 o                         
  -8   5   2         26.17          4.63        18.30 o                         
  -7   5   2        411.98        391.85        25.89 o                         
  -6   5   2        101.96         73.86        15.08 o                         
  -5   5   2          5.65         24.32        17.51 o                         
  -4   5   2       8055.77       8082.13       331.47 o                         
  -3   5   2        957.78       1071.35        36.30 o                         
  -2   5   2        996.64       1119.43        36.22 o                         
  -1   5   2       1531.91       1571.17        40.95 o                         
   0   5   2         75.97         73.62        13.09 o                         
   1   5   2       4501.49       4508.47       125.83 o                         
   2   5   2       4752.98       5004.07       101.78 o                         
   3   5   2       1649.61       1613.12        62.31 o                         
   4   5   2       3203.19       3215.14        91.06 o                         
   5   5   2        121.40        107.02        29.11 o                         
   6   5   2        113.48         98.98        49.91 o                         
   7   5   2       1106.59       1217.30        71.80 o                         
   8   5   2         26.56         41.71        37.99 o                         
   9   5   2        581.34        644.89        65.53 o                         
 -10   6   2         55.00        -27.92        55.72 o                         
  -9   6   2         16.04         64.28        32.53 o                         
  -8   6   2        408.88        431.54        68.48 o                         
  -7   6   2        111.21        128.71        20.32 o                         
  -6   6   2       2010.60       1980.58       173.94 o                         
  -5   6   2       1530.63       1527.64       101.10 o                         
  -4   6   2        260.56        257.72        27.36 o                         
  -3   6   2        432.09        456.97        28.58 o                         
  -2   6   2        133.89        138.52        19.10 o                         
  -1   6   2        360.55        367.81        23.91 o                         
   0   6   2       2735.05       2759.94       141.54 o                         
   1   6   2        275.15        279.73        32.56 o                         
   2   6   2        108.98        105.53        27.06 o                         
   3   6   2        519.99        514.95        54.91 o                         
   4   6   2        714.81        722.59        51.30 o                         
   5   6   2        513.33        497.84        48.49 o                         
   6   6   2          1.36        -32.85        32.85 o                         
   7   6   2        715.39        782.04        65.09 o                         
   8   6   2         43.06         96.26        42.71 o                         
  -9   7   2        319.84        391.18        72.27 o                         
  -8   7   2         18.86         37.98        27.95 o                         
  -7   7   2         55.44         56.05        18.95 o                         
  -6   7   2        710.36        596.08        57.93 o                         
  -5   7   2        746.49        760.41        39.10 o                         
  -4   7   2        114.30        106.67        26.32 o                         
  -3   7   2        274.79        295.04        26.73 o                         
  -2   7   2         92.28        147.48        27.12 o                         
  -1   7   2        686.88        658.16        42.55 o                         
   0   7   2       5321.45       5434.58        97.76 o                         
   1   7   2       1247.53       1214.54        60.77 o                         
   2   7   2        454.35        426.78        40.47 o                         
   3   7   2        609.68        597.27        48.82 o                         
   4   7   2          2.22         29.15        30.90 o                         
   5   7   2       2612.63       2739.83       103.04 o                         
   6   7   2        533.28        530.34        63.20 o                         
   7   7   2        136.95         82.74        44.34 o                         
  -9   8   2        272.29        256.13        67.78 o                         
  -8   8   2        144.94        179.96        58.85 o                         
  -7   8   2        221.54        169.84        95.56 o                         
  -6   8   2          8.12         25.72        22.33 o                         
  -5   8   2          1.64         21.22        22.41 o                         
  -4   8   2        916.95        964.54        45.46 o                         
  -3   8   2        269.81        276.24        28.99 o                         
  -2   8   2       1452.24       1349.79        49.82 o                         
  -1   8   2        307.76        312.72        26.99 o                         
   0   8   2       1197.48       1068.93        59.69 o                         
   1   8   2        274.53        236.63        37.76 o                         
   2   8   2         36.22         35.10        27.98 o                         
   3   8   2        172.44        216.99        95.55 o                         
   4   8   2        728.06        811.28        62.60 o                         
   5   8   2        154.84        121.10        38.66 o                         
   6   8   2        167.65        127.98        42.99 o                         
  -7   9   2          8.07         42.74        49.72 o                         
  -6   9   2        425.77        472.27        43.06 o                         
  -5   9   2        376.75        389.20        44.91 o                         
  -4   9   2          7.29         24.90        24.38 o                         
  -3   9   2         25.61         66.02        23.94 o                         
  -2   9   2        518.13        534.70        69.04 o                         
  -1   9   2         91.80        131.56        33.95 o                         
   0   9   2        532.45        552.78        51.23 o                         
   1   9   2         89.75         54.95        31.41 o                         
   2   9   2         37.87         25.83        30.88 o                         
   3   9   2        106.73        136.32        56.27 o                         
   4   9   2        984.10       1052.20        87.22 o                         
   5   9   2          0.55        -10.54        39.97 o                         
  -6  10   2        207.79        198.53        57.49 o                         
  -5  10   2        712.59        748.72        49.56 o                         
  -4  10   2         54.54         62.39        33.61 o                         
  -3  10   2        355.36        409.34        51.20 o                         
  -2  10   2         29.07         51.21        34.41 o                         
  -1  10   2         39.27         68.62        40.38 o                         
   0  10   2       1330.96       1366.16        77.74 o                         
   1  10   2        372.11        323.59        47.37 o                         
   2  10   2        428.30        479.52        72.53 o                         
   3  10   2        322.85        406.17        56.22 o                         
  -3  11   2         40.98         61.96        40.08 o                         
  -2  11   2        221.35        139.33        44.54 o                         
  -1  11   2        289.37        317.60        49.38 o                         
   0  11   2         86.59        147.63        40.19 o                         
  -2 -12   3         49.45         69.42        38.92 o                         
  -1 -12   3        137.02        122.16        39.53 o                         
   0 -12   3          9.59        -73.30        73.30 o                         
   1 -12   3        102.72         59.18        68.81 o                         
   2 -12   3        533.38        525.35        91.65 o                         
   3 -12   3        159.16        203.11        66.00 o                         
   4 -12   3        259.61        278.86        46.24 o                         
   5 -12   3        225.63        247.88        46.09 o                         
  -4 -11   3        781.40        865.87        73.28 o                         
  -3 -11   3         37.16         63.22        36.98 o                         
  -2 -11   3        249.92        278.74        82.44 o                         
  -1 -11   3          3.16         30.58        30.92 o                         
   0 -11   3        332.20        345.43        68.94 o                         
   1 -11   3        513.83        497.69        40.42 o                         
   2 -11   3         63.66         49.90        47.55 o                         
   3 -11   3         22.46          5.65        40.99 o                         
   4 -11   3          1.83          3.18        31.38 o                         
   5 -11   3         42.20        -35.53        42.26 o                         
   6 -11   3        193.89        252.38        42.26 o                         
   7 -11   3          0.52          6.71        34.17 o                         
  -5 -10   3        280.93        398.69        56.54 o                         
  -4 -10   3         11.20          1.23        35.11 o                         
  -3 -10   3        328.96        412.42        50.00 o                         
  -2 -10   3        120.52        114.33        36.99 o                         
  -1 -10   3        640.82        633.63        99.71 o                         
   0 -10   3         13.54         16.09        19.87 o                         
   1 -10   3        426.85        396.05        48.72 o                         
   2 -10   3         43.99         25.24        18.44 o                         
   3 -10   3        222.66        276.02        39.21 o                         
   4 -10   3        139.94        136.47        50.70 o                         
   5 -10   3         80.41        104.47        33.07 o                         
   6 -10   3        625.96        632.60        54.05 o                         
   7 -10   3         26.21         -8.09        32.33 o                         
   8 -10   3         14.02         80.73        34.76 o                         
  -6  -9   3        503.39        609.23       113.57 o                         
  -5  -9   3         78.77         83.10        38.21 o                         
  -4  -9   3          7.97         -6.40        39.46 o                         
  -3  -9   3        632.42        648.27        53.21 o                         
  -2  -9   3         86.32         73.73        27.20 o                         
  -1  -9   3       2326.74       2322.78        60.98 o                         
   0  -9   3        694.62        718.21        38.91 o                         
   1  -9   3          2.63          2.90        17.49 o                         
   2  -9   3       1086.07       1000.74       107.88 o                         
   3  -9   3        160.39         96.10        27.40 o                         
   4  -9   3       1024.23       1058.71        58.74 o                         
   5  -9   3       1455.76       1490.14        93.03 o                         
   6  -9   3         53.64         26.42        29.91 o                         
   7  -9   3         42.57         79.97        31.73 o                         
   8  -9   3        208.78        242.08        42.44 o                         
   9  -9   3         13.87          4.93        33.96 o                         
  -7  -8   3         20.94         29.19        38.58 o                         
  -6  -8   3          0.92         -3.24        39.06 o                         
  -5  -8   3       1252.28       1284.30        72.66 o                         
  -4  -8   3       1089.45       1078.08       103.88 o                         
  -3  -8   3        407.09        432.88        43.23 o                         
  -2  -8   3       1576.61       1557.49        47.04 o                         
  -1  -8   3        417.98        435.59        28.10 o                         
   0  -8   3         24.36        173.37        64.26 o                         
   1  -8   3       1877.40       1933.46        53.35 o                         
   2  -8   3         24.72         41.25        15.90 o                         
   3  -8   3        374.11        355.17        23.85 o                         
   4  -8   3         27.92         11.51        24.15 o                         
   5  -8   3        545.54        558.03        49.52 o                         
   6  -8   3        186.58        206.84        32.07 o                         
   7  -8   3         21.01          8.05        26.54 o                         
   8  -8   3          3.18          0.82        28.04 o                         
   9  -8   3         20.14         81.13        35.05 o                         
  -8  -7   3         75.30         76.68        39.42 o                         
  -7  -7   3          0.01          0.51        50.13 o                         
  -6  -7   3       1325.56       1322.11        73.43 o                         
  -5  -7   3        488.66        541.78        50.73 o                         
  -4  -7   3        136.16        128.63        29.58 o                         
  -3  -7   3          1.57         24.31        17.07 o                         
  -2  -7   3       2080.48       2136.56        83.42 o                         
  -1  -7   3       1723.26       1793.12        47.84 o                         
   0  -7   3        150.75        181.38        20.70 o                         
   1  -7   3       4617.34       4571.09       138.68 o                         
   2  -7   3        156.37        149.50        16.65 o                         
   3  -7   3       1947.44       1782.16       104.32 o                         
   4  -7   3        457.27        510.01        57.54 o                         
   5  -7   3        244.41        216.06        29.92 o                         
   6  -7   3        924.35        950.04        64.53 o                         
   7  -7   3        411.85        388.62        58.37 o                         
   8  -7   3        473.11        455.50        51.38 o                         
   9  -7   3        493.52        522.58        47.72 o                         
  10  -7   3         68.76         93.72        33.53 o                         
  -9  -6   3        211.06        215.60        47.30 o                         
  -8  -6   3          2.13         30.26        34.30 o                         
  -7  -6   3        147.27        174.52        53.90 o                         
  -6  -6   3       3409.66       3575.06       133.10 o                         
  -5  -6   3         97.51        100.89        18.93 o                         
  -4  -6   3        406.97        416.09        26.10 o                         
  -3  -6   3        697.49        670.14        30.59 o                         
  -2  -6   3         98.43        110.47        19.23 o                         
  -1  -6   3       4497.76       4572.42        68.86 o                         
   0  -6   3       3799.35       3771.30        58.95 o                         
   1  -6   3         72.94         76.11        12.64 o                         
   2  -6   3       1687.75       1523.35        84.47 o                         
   3  -6   3         41.47         35.51        19.25 o                         
   4  -6   3        457.61        391.94        31.94 o                         
   5  -6   3       1865.40       1777.02       140.03 o                         
   6  -6   3         24.49         25.82        21.82 o                         
   7  -6   3         76.23         62.01        23.34 o                         
   8  -6   3        195.83        215.11        32.61 o                         
   9  -6   3         78.09         44.53        34.81 o                         
  10  -6   3        212.24        174.60        52.72 o                         
  -9  -5   3         49.97         78.56        36.28 o                         
  -8  -5   3        708.31        684.88        75.71 o                         
  -7  -5   3        621.79        613.45        43.76 o                         
  -6  -5   3        787.93        777.27        40.27 o                         
  -5  -5   3        895.19        862.76        35.62 o                         
  -4  -5   3       1161.50       1155.73        37.88 o                         
  -3  -5   3         26.75         27.72        12.70 o                         
  -2  -5   3       2591.29       2487.68        49.62 o                         
  -1  -5   3       3214.09       3364.15        69.94 o                         
   0  -5   3        329.35        331.25        22.41 o                         
   1  -5   3         69.83         65.87        10.14 o                         
   2  -5   3        116.55         83.11        13.43 o                         
   3  -5   3       1689.62       1626.55        86.28 o                         
   4  -5   3         26.88         29.70        17.73 o                         
   5  -5   3       2627.55       2558.13        91.60 o                         
   6  -5   3         11.60         43.43        22.27 o                         
   7  -5   3        464.41        458.08        37.02 o                         
   8  -5   3         17.44         61.76        21.75 o                         
   9  -5   3         30.08         20.23        46.30 o                         
  10  -5   3        632.98        649.88        51.56 o                         
  11  -5   3         44.14         40.16        32.25 o                         
 -10  -4   3        126.51         61.27        54.58 o                         
  -9  -4   3        149.76        129.55        36.70 o                         
  -8  -4   3        358.24        368.93        29.87 o                         
  -7  -4   3        529.22        527.59        31.92 o                         
  -6  -4   3       1049.52       1025.24        62.17 o                         
  -5  -4   3        723.59        714.55        33.78 o                         
  -4  -4   3       2245.38       2247.84        48.05 o                         
  -3  -4   3        169.96        140.30        14.92 o                         
  -2  -4   3       5906.33       5909.85       118.82 o                         
  -1  -4   3        109.15         99.48        11.83 o                         
   0  -4   3        142.45        139.30        12.00 o                         
   1  -4   3       2947.22       2905.74        37.34 o                         
   2  -4   3        535.01        556.98        27.71 o                         
   3  -4   3      14915.88      13999.51       284.74 o                         
   4  -4   3       1560.61       1535.01        48.49 o                         
   5  -4   3          1.81          9.70         8.01 o                         
   6  -4   3       2079.15       1998.88        42.42 o                         
   7  -4   3         44.60         21.68        13.38 o                         
   8  -4   3        724.24        632.45        43.31 o                         
   9  -4   3       1381.96       1366.69        78.15 o                         
  10  -4   3         38.67         31.69        30.58 o                         
  11  -4   3         19.16        -17.65        38.38 o                         
 -10  -3   3         38.91         28.21        49.91 o                         
  -9  -3   3        267.04        237.03        29.21 o                         
  -8  -3   3          8.09          2.16        18.72 o                         
  -7  -3   3         45.80         46.17        17.20 o                         
  -6  -3   3       4866.08       4716.38       180.76 o                         
  -5  -3   3          2.22        -12.34        12.57 o                         
  -4  -3   3       3253.09       3044.21        87.69 o                         
  -3  -3   3         39.76         22.59         9.42 o                         
  -2  -3   3       1873.29       1825.52        35.48 o                         
  -1  -3   3       4939.19       5057.94       129.17 o                         
   0  -3   3       2259.85       2179.62        52.11 o                         
   1  -3   3       2075.97       1973.40        38.52 o                         
   2  -3   3       3659.17       3380.69       130.91 o                         
   3  -3   3       2931.17       2772.25        56.38 o                         
   4  -3   3         66.20         58.54         9.76 o                         
   5  -3   3       1491.52       1479.39        33.79 o                         
   6  -3   3        891.34        873.51        29.92 o                         
   7  -3   3        181.46        156.91        18.31 o                         
   8  -3   3        129.16        118.42        18.36 o                         
   9  -3   3       1259.67       1276.46        47.50 o                         
  10  -3   3          2.87         57.35        28.00 o                         
  11  -3   3         22.87         46.37        31.15 o                         
 -11  -2   3          2.93         74.59        57.30 o                         
 -10  -2   3        834.22        890.03        57.89 o                         
  -9  -2   3          4.70         -5.84        22.11 o                         
  -8  -2   3       1128.23       1174.92        53.03 o                         
  -7  -2   3        754.18        803.63        33.57 o                         
  -6  -2   3        230.66        242.69        19.47 o                         
  -5  -2   3         56.46         62.34        12.45 o                         
  -4  -2   3         22.92         39.31        11.00 o                         
  -3  -2   3         12.53         24.35         8.74 o                         
  -2  -2   3       8079.98       8199.56       120.59 o                         
  -1  -2   3       3407.78       3429.83        57.58 o                         
   0  -2   3       3852.61       3800.92        37.56 o                         
   1  -2   3       1290.14       1194.25        40.73 o                         
   2  -2   3       7930.13       7961.57       201.01 o                         
   3  -2   3       1105.04       1041.23        41.59 o                         
   4  -2   3        508.53        502.01        24.23 o                         
   5  -2   3       3542.86       3413.58        52.49 o                         
   6  -2   3        354.21        335.93        20.74 o                         
   7  -2   3       3184.84       3210.45        91.66 o                         
   8  -2   3        458.63        461.72        28.79 o                         
   9  -2   3        124.87        106.48        21.72 o                         
  10  -2   3        323.71        338.46        39.44 o                         
  11  -2   3        144.17        190.77        38.36 o                         
 -11  -1   3          7.01         60.83        33.80 o                         
 -10  -1   3        176.11        195.64        68.17 o                         
  -9  -1   3          4.55         27.38        30.38 o                         
  -8  -1   3       1286.33       1274.53        42.52 o                         
  -7  -1   3       2595.90       2542.18        53.95 o                         
  -6  -1   3         10.19          6.65        11.14 o                         
  -5  -1   3       3510.38       3480.23        99.60 o                         
  -4  -1   3         18.95         20.04         9.13 o                         
  -3  -1   3       1471.90       1403.48        31.49 o                         
  -2  -1   3      28229.56      28517.54       337.53 o                         
  -1  -1   3        107.50        100.22         7.57 o                         
   0  -1   3        997.11       1006.88        19.03 o                         
   1  -1   3      11717.77      12510.35        68.36 o                         
   2  -1   3        405.90        409.97        25.43 o                         
   3  -1   3       5070.23       4906.02       204.38 o                         
   4  -1   3       4822.82       4777.24        57.77 o                         
   5  -1   3         73.60         81.06        12.93 o                         
   6  -1   3        514.85        517.21        25.02 o                         
   7  -1   3        409.90        375.29        25.00 o                         
   8  -1   3         23.64         17.23        21.09 o                         
   9  -1   3       1082.16       1095.43        90.01 o                         
  10  -1   3        103.15        123.17        26.05 o                         
 -11   0   3        433.98        469.38        63.02 o                         
 -10   0   3         98.91        117.89        30.14 o                         
  -9   0   3       1906.87       1926.89       225.07 o                         
  -8   0   3          8.22         13.94        14.43 o                         
  -7   0   3         90.52         93.35        14.43 o                         
  -6   0   3       3024.81       2760.79       126.06 o                         
  -5   0   3        237.78        214.47        13.37 o                         
  -4   0   3       2535.89       2442.56       200.97 o                         
  -3   0   3       1310.36       1385.10        54.60 o                         
  -2   0   3       6779.99       7060.44       645.21 o                         
  -1   0   3       1585.82       1753.79        30.20 o                         
   0   0   3        219.93        241.70        10.38 o                         
   1   0   3        116.65        121.78         8.77 o                         
   2   0   3       3324.53       3333.37        90.58 o                         
   3   0   3       4064.16       4008.92       181.63 o                         
   4   0   3       3680.88       3806.32        67.13 o                         
   5   0   3        362.79        376.10        20.19 o                         
   6   0   3       1099.91       1116.38        35.74 o                         
   7   0   3        282.53        292.83        23.67 o                         
   8   0   3        346.39        358.65        27.57 o                         
   9   0   3        943.54       1020.81        66.85 o                         
  10   0   3        100.18        113.26        33.26 o                         
  11   0   3        260.53        404.38        70.69 o                         
 -11   1   3          6.97         16.59        47.61 o                         
 -10   1   3         24.02         19.28        26.08 o                         
  -9   1   3       1031.27       1032.09       166.59 o                         
  -8   1   3        161.09        149.22        55.39 o                         
  -7   1   3        459.42        504.44        34.90 o                         
  -6   1   3       1272.48       1269.31        51.92 o                         
  -5   1   3         47.12         48.63        10.08 o                         
  -4   1   3       1627.85       1774.04        35.10 o                         
  -3   1   3       2614.50       2732.98       103.86 o                         
  -2   1   3        733.58        763.01        26.07 o                         
  -1   1   3       2751.03       2871.73        57.49 o                         
   0   1   3       2654.99       2722.90       114.30 o                         
   1   1   3       2108.24       2168.33        40.71 o                         
   2   1   3      10679.12      10375.29        97.52 o                         
   3   1   3         31.08         20.82         8.15 o                         
   4   1   3          9.67          0.97         9.34 o                         
   5   1   3       1173.32       1062.33        32.13 o                         
   6   1   3        112.39         85.90        17.56 o                         
   7   1   3       3970.51       3792.32       207.63 o                         
   8   1   3        471.42        357.92       105.97 o                         
   9   1   3          4.85         -3.27        27.30 o                         
  10   1   3        383.42        446.62        65.06 o                         
 -11   2   3         84.31         27.12        31.53 o                         
 -10   2   3        265.10        268.50        38.69 o                         
  -9   2   3        107.72        111.96        28.54 o                         
  -8   2   3        671.44        717.39        47.19 o                         
  -7   2   3       3463.10       3472.93       118.16 o                         
  -6   2   3         56.78         48.68        10.90 o                         
  -5   2   3       2551.67       2628.73       136.03 o                         
  -4   2   3        495.09        495.78        44.51 o                         
  -3   2   3          1.44         14.21         7.81 o                         
  -2   2   3       5525.08       5634.05       242.76 o                         
  -1   2   3       1918.39       2032.74        36.66 o                         
   0   2   3       1292.55       1300.75        42.35 o                         
   1   2   3        454.13        427.61        17.64 o                         
   2   2   3       5388.86       5258.43       374.87 o                         
   3   2   3       2594.81       2409.19        51.51 o                         
   4   2   3        195.31        208.80        23.52 o                         
   5   2   3          6.23         -1.10        10.55 o                         
   6   2   3        323.40        331.64        32.48 o                         
   7   2   3        654.48        733.71        78.25 o                         
   8   2   3        747.17        742.37        63.81 o                         
   9   2   3         66.23         81.58        31.36 o                         
  10   2   3        208.81        295.75        46.62 o                         
 -11   3   3        190.23        202.29        40.89 o                         
 -10   3   3         60.60         58.98        34.33 o                         
  -9   3   3       1630.18       1740.89       211.97 o                         
  -8   3   3        150.02        180.49        41.17 o                         
  -7   3   3         17.41         18.32        20.51 o                         
  -6   3   3       1061.76        946.20        87.01 o                         
  -5   3   3        108.63         98.22        19.54 o                         
  -4   3   3       1271.49       1177.09       104.10 o                         
  -3   3   3       1721.98       1644.66        60.48 o                         
  -2   3   3       3155.96       3319.89        88.88 o                         
  -1   3   3          9.24         24.32        10.20 o                         
   0   3   3       2587.04       2696.24        80.90 o                         
   1   3   3        221.18        305.44        24.55 o                         
   2   3   3       1098.98        931.88        39.58 o                         
   3   3   3       1924.12       1835.38        57.57 o                         
   4   3   3       1522.86       1567.60        67.56 o                         
   5   3   3        415.80        434.21        36.40 o                         
   6   3   3       5820.08       5821.10       348.04 o                         
   7   3   3        261.51        223.22        34.44 o                         
   8   3   3        235.92        236.39        46.76 o                         
   9   3   3        485.10        478.20        52.30 o                         
 -10   4   3         11.02         69.78        32.42 o                         
  -9   4   3       1227.98       1351.05        96.73 o                         
  -8   4   3        582.10        642.61        93.90 o                         
  -7   4   3        332.03        319.68        33.74 o                         
  -6   4   3       1309.50       1188.31        58.86 o                         
  -5   4   3        114.61         96.15        14.09 o                         
  -4   4   3       4831.16       4839.31       236.48 o                         
  -3   4   3       6313.21       6722.85       359.51 o                         
  -2   4   3        148.73        164.25        17.35 o                         
  -1   4   3       3188.02       3258.84        58.92 o                         
   0   4   3        760.56        760.34        28.03 o                         
   1   4   3        328.23        308.02        17.29 o                         
   2   4   3       9625.43       9735.04       134.91 o                         
   3   4   3        101.65         90.54        21.65 o                         
   4   4   3        598.76        588.22        41.37 o                         
   5   4   3        260.76        292.91        35.31 o                         
   6   4   3        170.01        213.48        39.57 o                         
   7   4   3        407.27        430.34        46.20 o                         
   8   4   3        689.26        720.95        59.89 o                         
   9   4   3        104.61        102.58        43.47 o                         
 -10   5   3        412.57        464.42        50.31 o                         
  -9   5   3          1.55         18.13        36.80 o                         
  -8   5   3        171.19        204.42        33.46 o                         
  -7   5   3        745.18        858.20        51.73 o                         
  -6   5   3        251.42        229.02        21.04 o                         
  -5   5   3       2700.21       2523.71       153.99 o                         
  -4   5   3        359.62        372.32        32.37 o                         
  -3   5   3        150.22        139.88        18.57 o                         
  -2   5   3        697.77        717.44        34.47 o                         
  -1   5   3         22.88         24.08        14.28 o                         
   0   5   3        306.83        302.18        22.91 o                         
   1   5   3        580.05        548.06        38.03 o                         
   2   5   3       3268.19       3275.63        87.00 o                         
   3   5   3        185.97        225.82        43.62 o                         
   4   5   3        443.01        435.25        40.79 o                         
   5   5   3        266.84        296.74        38.64 o                         
   6   5   3        168.37        205.02        45.46 o                         
   7   5   3       1225.04       1243.15        75.92 o                         
   8   5   3        533.51        524.40       115.60 o                         
 -10   6   3        168.85        283.82        69.77 o                         
  -9   6   3        290.13        283.78        41.23 o                         
  -8   6   3         23.97         49.78        30.35 o                         
  -7   6   3         67.30        143.82        32.18 o                         
  -6   6   3         85.47        131.65        25.19 o                         
  -5   6   3       1535.99       1517.57        65.49 o                         
  -4   6   3        119.12        111.00        21.38 o                         
  -3   6   3        326.84        314.74        25.71 o                         
  -2   6   3       3361.96       3575.84        70.24 o                         
  -1   6   3        204.62        189.15        20.17 o                         
   0   6   3       2978.60       2891.98       108.83 o                         
   1   6   3       1801.54       1763.20        67.97 o                         
   2   6   3        133.49        116.47        56.33 o                         
   3   6   3        260.59        261.69        36.54 o                         
   4   6   3        616.11        560.74        47.82 o                         
   5   6   3        257.34        294.14        41.50 o                         
   6   6   3       1878.15       1755.02        87.07 o                         
   7   6   3          3.25         64.12        42.24 o                         
  -9   7   3        683.66        731.38        58.21 o                         
  -8   7   3        538.25        607.09        87.06 o                         
  -7   7   3        163.04        118.14        64.88 o                         
  -6   7   3        874.67        643.40       288.99 o                         
  -5   7   3         44.87         56.38        20.42 o                         
  -4   7   3        785.53        901.65        52.59 o                         
  -3   7   3       1113.41       1135.75        46.51 o                         
  -2   7   3       1032.30        974.92        41.48 o                         
  -1   7   3        756.43        824.26        69.47 o                         
   0   7   3        175.56        159.55        30.99 o                         
   1   7   3         68.41        129.75        29.60 o                         
   2   7   3       1634.01       1562.68        72.21 o                         
   3   7   3         19.72          6.90        29.48 o                         
   4   7   3        244.06        266.39        41.68 o                         
   5   7   3         12.74        -29.91        33.50 o                         
   6   7   3        336.80        326.86        55.33 o                         
  -8   8   3         20.85         11.63        33.11 o                         
  -7   8   3         39.42         66.91        32.68 o                         
  -6   8   3         23.70          8.14        28.20 o                         
  -5   8   3        677.90        645.60        41.69 o                         
  -4   8   3         38.82         30.53        26.03 o                         
  -3   8   3        250.58        346.81        33.72 o                         
  -2   8   3          9.94         15.39        40.90 o                         
  -1   8   3        551.79        547.30        47.91 o                         
   0   8   3        162.19        173.18        36.25 o                         
   1   8   3          5.66        -21.74        46.01 o                         
   2   8   3        970.91       1016.35        63.06 o                         
   3   8   3        226.09        275.70        87.51 o                         
   4   8   3        565.16        471.95        53.24 o                         
   5   8   3        437.18        382.99        55.51 o                         
  -7   9   3         71.93         69.84        51.71 o                         
  -6   9   3         94.37         56.44        32.95 o                         
  -5   9   3       1039.48        980.86        52.09 o                         
  -4   9   3       1101.77       1133.27        53.44 o                         
  -3   9   3        219.02        206.23        30.64 o                         
  -2   9   3        868.82        887.94        62.15 o                         
  -1   9   3        198.24        152.60        38.05 o                         
   0   9   3       1341.32       1246.75        72.86 o                         
   1   9   3       1183.40       1066.85        69.63 o                         
   2   9   3         46.05         61.51        34.98 o                         
   3   9   3        530.02        594.17        59.86 o                         
   4   9   3          2.90         56.75        67.65 o                         
  -5  10   3         97.96         51.67        35.08 o                         
  -4  10   3         66.95         95.46        55.37 o                         
  -3  10   3         19.86         27.46        35.75 o                         
  -2  10   3         26.29        -41.27        60.11 o                         
  -1  10   3        212.36        155.67        96.36 o                         
   0  10   3         77.42        165.78        44.51 o                         
   1  10   3        202.46        262.18        48.35 o                         
   2  10   3          4.92         42.34        40.02 o                         
  -2 -12   4          7.06         67.92        39.44 o                         
  -1 -12   4        255.01        122.51        71.94 o                         
   0 -12   4         31.43        -22.18        66.42 o                         
   1 -12   4        793.84        965.55       116.99 o                         
   2 -12   4        179.96        181.76        43.35 o                         
   3 -12   4         36.84        -23.43        35.54 o                         
   4 -12   4         12.98          7.75        36.30 o                         
   5 -12   4          0.23        -36.17        39.63 o                         
  -4 -11   4        408.04        503.22        61.19 o                         
  -3 -11   4        170.08        155.17        43.25 o                         
  -2 -11   4         40.47         -7.53        42.09 o                         
  -1 -11   4         43.22         33.13        31.36 o                         
   0 -11   4         15.70         24.73        53.64 o                         
   1 -11   4        612.23        639.61        53.73 o                         
   2 -11   4        425.45        481.47        49.15 o                         
   3 -11   4          6.54         72.62        35.54 o                         
   4 -11   4         83.74        147.78        37.29 o                         
   5 -11   4          0.26         -5.80        32.86 o                         
   6 -11   4        401.42        576.24        56.89 o                         
   7 -11   4        638.78        640.27        60.08 o                         
  -5 -10   4        219.21        202.20        58.29 o                         
  -4 -10   4         85.14         74.29        36.30 o                         
  -3 -10   4        776.36        819.36        62.64 o                         
  -2 -10   4       1281.22       1179.94        69.71 o                         
  -1 -10   4        449.52        466.65        34.67 o                         
   0 -10   4       1743.60       1681.81       174.39 o                         
   1 -10   4          9.52         20.30        24.71 o                         
   2 -10   4         13.12        -12.42        28.21 o                         
   3 -10   4       1054.38       1119.53        64.26 o                         
   4 -10   4        801.51        699.42        96.71 o                         
   5 -10   4       1240.35       1308.17       124.90 o                         
   6 -10   4        246.09        257.54        39.82 o                         
   7 -10   4         48.11         14.72        32.12 o                         
   8 -10   4        144.17        180.21        41.79 o                         
  -6  -9   4         21.64         59.27        42.17 o                         
  -5  -9   4         14.05         29.01        35.92 o                         
  -4  -9   4       1159.17       1263.90        86.78 o                         
  -3  -9   4          2.26        -21.43        50.50 o                         
  -2  -9   4          1.41         36.16        18.73 o                         
  -1  -9   4          6.28          1.92        17.96 o                         
   0  -9   4        652.07        691.98        48.02 o                         
   1  -9   4        662.28        656.50        46.10 o                         
   2  -9   4        122.41        134.54        20.15 o                         
   3  -9   4        313.04        307.46        66.53 o                         
   4  -9   4        249.06        232.75        36.44 o                         
   5  -9   4       1628.16       1622.53        91.52 o                         
   6  -9   4        210.60        228.98        37.72 o                         
   7  -9   4          0.62         41.15        49.61 o                         
   8  -9   4        133.48        156.62        49.84 o                         
   9  -9   4         38.15         73.89        38.02 o                         
  -7  -8   4         19.65         42.99        40.95 o                         
  -6  -8   4         57.69         68.35        36.77 o                         
  -5  -8   4         56.65         31.07        31.42 o                         
  -4  -8   4       1442.80       1456.78        76.57 o                         
  -3  -8   4        170.18        160.35        22.73 o                         
  -2  -8   4        257.88        285.84        25.63 o                         
  -1  -8   4         16.35         84.58        31.94 o                         
   0  -8   4        229.12        220.53        28.42 o                         
   1  -8   4       2310.72       2197.31        57.25 o                         
   2  -8   4       2111.18       1878.23       161.58 o                         
   3  -8   4        191.51        156.35        30.57 o                         
   4  -8   4       1926.06       1748.88        73.45 o                         
   5  -8   4        250.44        219.53        33.20 o                         
   6  -8   4         99.41        101.74        29.34 o                         
   7  -8   4       1016.29       1031.95       111.33 o                         
   8  -8   4         70.73         76.57        70.62 o                         
   9  -8   4        283.41        317.94        43.54 o                         
  -8  -7   4        517.18        513.44        58.58 o                         
  -7  -7   4         81.92         83.23        37.78 o                         
  -6  -7   4        987.93        971.18        64.75 o                         
  -5  -7   4       1427.83       1455.70        58.13 o                         
  -4  -7   4        129.29        121.69        20.68 o                         
  -3  -7   4        484.04        478.20        39.93 o                         
  -2  -7   4        815.49        897.77        41.74 o                         
  -1  -7   4        785.14        790.58        33.86 o                         
   0  -7   4       6666.41       6761.91        86.46 o                         
   1  -7   4        263.49        243.08        25.68 o                         
   2  -7   4          5.26          6.02        11.63 o                         
   3  -7   4         55.86         26.66        19.52 o                         
   4  -7   4         18.14         27.08        21.41 o                         
   5  -7   4        753.25        784.60        46.58 o                         
   6  -7   4       1192.77       1068.82        56.62 o                         
   7  -7   4        503.30        440.55        51.77 o                         
   8  -7   4          3.89        -27.01        27.01 o                         
   9  -7   4        131.76        180.49        35.81 o                         
  10  -7   4          9.93        -24.33        47.61 o                         
  -9  -6   4        538.06        664.81        88.08 o                         
  -8  -6   4         15.75         31.85        33.75 o                         
  -7  -6   4        830.68        804.16        58.88 o                         
  -6  -6   4        213.22        217.34        25.26 o                         
  -5  -6   4        330.77        378.73        41.70 o                         
  -4  -6   4       2221.01       2261.71        61.50 o                         
  -3  -6   4         37.96         28.71        15.61 o                         
  -2  -6   4        459.44        497.72        27.11 o                         
  -1  -6   4         24.41          5.27        12.42 o                         
   0  -6   4       4465.42       4415.57        65.97 o                         
   1  -6   4          0.57         -8.82        10.25 o                         
   2  -6   4         16.30         18.17         8.81 o                         
   3  -6   4       1369.61       1298.06        93.12 o                         
   4  -6   4        531.20        491.60        35.56 o                         
   5  -6   4       6178.64       5973.33       112.65 o                         
   6  -6   4       1326.28       1262.74        56.07 o                         
   7  -6   4         71.62         43.72        22.30 o                         
   8  -6   4        287.46        286.57        36.51 o                         
   9  -6   4         32.68          1.40        25.51 o                         
  10  -6   4        235.06        277.43        56.68 o                         
  -9  -5   4        308.55        321.70        65.91 o                         
  -8  -5   4         76.00         90.77        34.18 o                         
  -7  -5   4       1028.32        975.58        97.87 o                         
  -6  -5   4        109.78        104.31        20.51 o                         
  -5  -5   4        132.99        139.82        24.26 o                         
  -4  -5   4       5733.58       5749.06       135.39 o                         
  -3  -5   4        354.34        354.45        23.00 o                         
  -2  -5   4       3824.14       3769.22        62.16 o                         
  -1  -5   4       5036.45       5118.46       117.98 o                         
   0  -5   4       1038.17       1075.07        42.86 o                         
   1  -5   4       1342.60       1309.77        30.16 o                         
   2  -5   4       3868.27       3168.87       359.75 o                         
   3  -5   4       1939.60       1741.99        53.14 o                         
   4  -5   4       3678.02       3640.26        80.03 o                         
   5  -5   4          0.89          0.01        17.11 o                         
   6  -5   4        176.10        194.57        40.71 o                         
   7  -5   4        846.33        810.79        47.27 o                         
   8  -5   4         36.45         13.63        39.17 o                         
   9  -5   4        766.35        740.04       102.50 o                         
  10  -5   4         50.85         39.90        30.13 o                         
 -10  -4   4        343.04        432.08        72.38 o                         
  -9  -4   4          0.94        188.59       115.71 o                         
  -8  -4   4        684.00        723.93        44.65 o                         
  -7  -4   4         35.25         37.63        17.08 o                         
  -6  -4   4       2188.72       2162.62       120.59 o                         
  -5  -4   4       2810.84       2737.27        72.62 o                         
  -4  -4   4        212.65        217.56        19.07 o                         
  -3  -4   4        499.86        432.96        22.47 o                         
  -2  -4   4         95.72         80.06        12.75 o                         
  -1  -4   4       1169.16       1129.61        30.07 o                         
   0  -4   4       7014.86       6825.53        71.36 o                         
   1  -4   4        197.24        208.85        11.96 o                         
   2  -4   4        298.22        272.77        21.77 o                         
   3  -4   4       2179.13       2193.72        80.64 o                         
   4  -4   4       3101.38       3058.15        68.84 o                         
   5  -4   4        257.16        211.14        50.74 o                         
   6  -4   4          5.71         24.57        17.84 o                         
   7  -4   4        438.37        436.99        36.36 o                         
   8  -4   4        136.75        140.38        50.66 o                         
   9  -4   4       2215.79       2316.55        80.55 o                         
  10  -4   4        644.88        644.06        50.74 o                         
  11  -4   4          1.37         36.49        73.58 o                         
 -10  -3   4          7.15        143.78        38.32 o                         
  -9  -3   4        207.42        218.99        69.53 o                         
  -8  -3   4         29.67         33.14        20.04 o                         
  -7  -3   4       1145.11       1070.90        40.76 o                         
  -6  -3   4         82.01         61.43        17.75 o                         
  -5  -3   4       5346.30       5137.30        74.26 o                         
  -4  -3   4        733.65        688.26        27.47 o                         
  -3  -3   4       5474.30       5408.57       209.23 o                         
  -2  -3   4        865.02        875.99        26.01 o                         
  -1  -3   4         97.85        108.24        11.10 o                         
   0  -3   4       9543.67       9774.83       359.56 o                         
   1  -3   4       3426.75       3540.74       113.37 o                         
   2  -3   4         19.20         24.23        10.25 o                         
   3  -3   4       2051.32       1886.33        99.32 o                         
   4  -3   4       1359.38       1430.82        35.19 o                         
   5  -3   4       3102.02       3042.32        48.84 o                         
   6  -3   4       1531.29       1556.36        57.32 o                         
   7  -3   4        378.50        417.88        25.85 o                         
   8  -3   4       1390.62       1403.61        47.45 o                         
   9  -3   4        307.01        331.12        78.25 o                         
  10  -3   4         12.47         -9.73        26.70 o                         
  11  -3   4        455.30        447.74        48.50 o                         
 -10  -2   4         68.32         50.82        31.06 o                         
  -9  -2   4        734.18        713.05        59.08 o                         
  -8  -2   4        176.66        201.55        31.55 o                         
  -7  -2   4       4028.99       4122.20       156.11 o                         
  -6  -2   4       1067.04       1088.33        36.64 o                         
  -5  -2   4        121.17        136.58        15.57 o                         
  -4  -2   4        826.48        748.80        26.24 o                         
  -3  -2   4       2322.38       2319.07        39.44 o                         
  -2  -2   4       7613.57       7344.06        63.09 o                         
  -1  -2   4       4661.40       4703.81        47.03 o                         
   0  -2   4       1872.66       1803.82        59.88 o                         
   1  -2   4       2695.03       2686.25        36.12 o                         
   2  -2   4        130.04        146.57        10.01 o                         
   3  -2   4       1527.29       1657.45        66.35 o                         
   4  -2   4       6937.66       6841.08       159.13 o                         
   5  -2   4          9.58         29.66        16.16 o                         
   6  -2   4        166.68        160.60        17.89 o                         
   7  -2   4         58.66         39.66        19.49 o                         
   8  -2   4        695.18        703.14        35.34 o                         
   9  -2   4        354.66        397.26        31.52 o                         
  10  -2   4         44.24         94.21        30.73 o                         
  11  -2   4        167.69        238.62        54.36 o                         
 -11  -1   4        397.59        419.19        50.68 o                         
 -10  -1   4        230.61        290.94        92.87 o                         
  -9  -1   4         79.43         74.02        27.07 o                         
  -8  -1   4        692.08        675.27        45.97 o                         
  -7  -1   4       1799.26       1881.74       123.82 o                         
  -6  -1   4         73.80         69.20        14.33 o                         
  -5  -1   4       1153.68       1084.94        49.27 o                         
  -4  -1   4         92.23         93.30        11.23 o                         
  -3  -1   4       1051.62        979.76        37.73 o                         
  -2  -1   4       2742.10       2916.90        33.98 o                         
  -1  -1   4       2283.79       2355.22        97.44 o                         
   0  -1   4       1864.81       1902.21        30.94 o                         
   1  -1   4       2675.50       2945.96        39.43 o                         
   2  -1   4        109.34        109.34        10.21 o                         
   3  -1   4         24.74         31.70         8.56 o                         
   4  -1   4      12296.06      12205.68       377.83 o                         
   5  -1   4        283.76        287.01        19.69 o                         
   6  -1   4        103.66         94.72        16.32 o                         
   7  -1   4        803.77        826.58        44.35 o                         
   8  -1   4         24.94         11.96        20.51 o                         
   9  -1   4       1803.74       1908.84        79.49 o                         
  10  -1   4        939.80       1014.72        82.20 o                         
 -11   0   4        153.42        195.13        96.40 o                         
 -10   0   4         54.87         88.53        32.95 o                         
  -9   0   4        141.47        180.72        31.96 o                         
  -8   0   4        274.97        233.11        30.72 o                         
  -7   0   4        434.16        418.11        33.61 o                         
  -6   0   4         70.91         86.67        20.18 o                         
  -5   0   4       4359.21       4655.09       184.21 o                         
  -4   0   4        253.45        269.82        39.61 o                         
  -3   0   4       7825.42       8357.80       875.92 o                         
  -2   0   4         23.35         43.62        14.33 o                         
  -1   0   4        824.69        846.72        22.31 o                         
   0   0   4       7921.55       8551.03        65.22 o                         
   1   0   4       1250.01       1344.75        27.89 o                         
   2   0   4       6817.65       6925.96        89.53 o                         
   3   0   4       7087.86       7188.74       383.55 o                         
   4   0   4       1867.58       1818.29        64.58 o                         
   5   0   4        582.88        562.51        25.81 o                         
   6   0   4       1008.14        984.21        36.15 o                         
   7   0   4        100.23         87.18        19.03 o                         
   8   0   4        952.87        955.70        48.66 o                         
   9   0   4         25.63         76.39        45.24 o                         
  10   0   4        108.21        123.51        37.56 o                         
 -11   1   4         52.96         86.59        35.37 o                         
 -10   1   4        123.68        126.89        34.16 o                         
  -9   1   4         86.38         75.11        54.43 o                         
  -8   1   4          5.49         25.54        26.55 o                         
  -7   1   4       5480.38       5850.28       246.25 o                         
  -6   1   4        300.08        313.07        28.40 o                         
  -5   1   4        306.03        375.93        28.93 o                         
  -4   1   4       2073.17       2340.49        60.11 o                         
  -3   1   4       1154.17       1197.33        40.45 o                         
  -2   1   4       3114.88       3293.20        99.29 o                         
  -1   1   4       6220.02       6284.49       331.42 o                         
   0   1   4          6.75          5.81         7.24 o                         
   1   1   4        582.11        608.53        26.36 o                         
   2   1   4       1502.60       1470.31        40.19 o                         
   3   1   4        571.12        566.63        23.25 o                         
   4   1   4       2446.99       2277.93        76.40 o                         
   5   1   4        456.15        450.29        28.29 o                         
   6   1   4        169.74        134.57        21.24 o                         
   7   1   4        240.66        218.57        38.51 o                         
   8   1   4       2719.39       2788.81        93.44 o                         
   9   1   4          0.18         31.36        54.87 o                         
  10   1   4         10.88        -33.74        33.74 o                         
 -11   2   4        183.99        200.43        58.53 o                         
 -10   2   4         54.44         55.13        30.22 o                         
  -9   2   4        110.54         75.96        26.52 o                         
  -8   2   4        370.89        348.44        36.58 o                         
  -7   2   4       1735.81       1847.93        67.40 o                         
  -6   2   4        443.35        446.12        34.15 o                         
  -5   2   4         22.94         55.87        18.65 o                         
  -4   2   4       1438.48       1453.14        48.81 o                         
  -3   2   4       1925.56       1897.33        88.96 o                         
  -2   2   4        516.32        560.27        28.14 o                         
  -1   2   4      14054.63      15332.54       487.70 o                         
   0   2   4        352.74        346.12        28.96 o                         
   1   2   4       4339.57       4496.47       306.75 o                         
   2   2   4        672.52        682.68        23.73 o                         
   3   2   4         32.45         36.78        12.35 o                         
   4   2   4       4247.28       3832.61       196.71 o                         
   5   2   4        771.34        724.54        42.16 o                         
   6   2   4        972.08       1024.90        53.55 o                         
   7   2   4        284.30        335.23        39.05 o                         
   8   2   4        151.16         77.86        30.96 o                         
   9   2   4        214.35        263.23        44.02 o                         
 -10   3   4        106.82         69.75        31.60 o                         
  -9   3   4        443.75        439.38        43.47 o                         
  -8   3   4       1767.32       1961.06        95.90 o                         
  -7   3   4         15.11         18.47        22.51 o                         
  -6   3   4        108.38        126.78        24.78 o                         
  -5   3   4       1094.40       1098.27        63.61 o                         
  -4   3   4        439.92        407.02        32.48 o                         
  -3   3   4       9284.13       9581.16       206.54 o                         
  -2   3   4       1321.60       1404.93        38.66 o                         
  -1   3   4          1.90         16.08        16.47 o                         
   0   3   4       1352.37       1292.38        55.54 o                         
   1   3   4         68.56         55.36        11.44 o                         
   2   3   4       2281.40       2083.66        51.66 o                         
   3   3   4       2578.41       2470.93        69.51 o                         
   4   3   4        309.51        345.23        32.67 o                         
   5   3   4        132.77        104.82        24.88 o                         
   6   3   4        222.81        208.03        32.51 o                         
   7   3   4         82.79        101.13        32.63 o                         
   8   3   4       1511.27       1465.79        77.40 o                         
   9   3   4        123.86         84.61        55.76 o                         
 -10   4   4        157.64        145.23        39.07 o                         
  -9   4   4          3.39         33.46        29.88 o                         
  -8   4   4        640.68        658.60       110.54 o                         
  -7   4   4        564.28        576.26        43.88 o                         
  -6   4   4        355.77        356.74        34.65 o                         
  -5   4   4         69.26         46.55        15.30 o                         
  -4   4   4        301.29        276.84        21.60 o                         
  -3   4   4       3299.74       3393.50       219.44 o                         
  -2   4   4        167.43        198.53        19.78 o                         
  -1   4   4         63.42         45.35        14.19 o                         
   0   4   4       1446.07       1370.08        40.15 o                         
   1   4   4        459.70        444.45        26.65 o                         
   2   4   4       2012.69       1873.62        63.23 o                         
   3   4   4       2684.58       2785.76       145.75 o                         
   4   4   4          0.93         -5.77        24.38 o                         
   5   4   4        538.80        572.84       100.28 o                         
   6   4   4          2.74        -15.75        48.53 o                         
   7   4   4        166.71        117.41        34.05 o                         
   8   4   4       1857.27       1967.82       138.97 o                         
 -10   5   4          5.96         -0.99        41.73 o                         
  -9   5   4          3.84         12.64        29.89 o                         
  -8   5   4        639.12        763.10        53.12 o                         
  -7   5   4        292.93        335.38        41.91 o                         
  -6   5   4        480.01        500.43        58.68 o                         
  -5   5   4        674.79        655.17        67.74 o                         
  -4   5   4        760.29        722.17        38.48 o                         
  -3   5   4         87.07        110.55        19.04 o                         
  -2   5   4        330.00        306.66        35.08 o                         
  -1   5   4       1059.70       1045.75        39.49 o                         
   0   5   4        849.29        830.28        55.45 o                         
   1   5   4       4667.51       4425.19       100.86 o                         
   2   5   4        198.78        215.66        30.47 o                         
   3   5   4        231.50        216.61        48.60 o                         
   4   5   4       1615.59       1539.63        69.53 o                         
   5   5   4         59.40         25.17        28.56 o                         
   6   5   4        851.82        917.43        64.01 o                         
   7   5   4        514.03        566.05        75.32 o                         
   8   5   4        124.65        133.98        44.19 o                         
  -9   6   4        386.25        318.45        45.37 o                         
  -8   6   4       1142.65       1322.61        71.77 o                         
  -7   6   4        145.25        179.93        42.94 o                         
  -6   6   4        296.87        275.22        36.17 o                         
  -5   6   4        205.60        186.26        29.83 o                         
  -4   6   4         18.86          5.89        18.13 o                         
  -3   6   4       2702.42       2861.67        67.90 o                         
  -2   6   4        544.03        569.06        37.45 o                         
  -1   6   4         23.95         51.23        17.80 o                         
   0   6   4        419.21        333.60        32.23 o                         
   1   6   4       1220.98       1120.71        58.32 o                         
   2   6   4        271.88        197.34        33.42 o                         
   3   6   4        862.63        778.57        54.44 o                         
   4   6   4        133.96         96.00        47.00 o                         
   5   6   4          2.41        -15.37        31.35 o                         
   6   6   4        186.03         96.31        37.10 o                         
   7   6   4        601.18        603.41        76.98 o                         
  -8   7   4        265.37        290.16        64.07 o                         
  -7   7   4         34.40         15.83        31.46 o                         
  -6   7   4         83.67         98.47        32.22 o                         
  -5   7   4         10.31         -3.00        19.71 o                         
  -4   7   4        216.24        253.76        36.41 o                         
  -3   7   4       1643.88       1831.40        59.19 o                         
  -2   7   4        978.29        977.85        44.50 o                         
  -1   7   4        486.65        469.68        32.99 o                         
   0   7   4       1151.51       1154.87        63.90 o                         
   1   7   4         69.30         57.81        27.43 o                         
   2   7   4        649.11        590.61        50.45 o                         
   3   7   4       1909.45       1833.92       150.48 o                         
   4   7   4        142.57        259.20        42.75 o                         
   5   7   4       1280.72       1248.86        96.45 o                         
   6   7   4         81.46         93.76        41.21 o                         
  -7   8   4        190.00        187.41        40.10 o                         
  -6   8   4         86.59        132.49        37.24 o                         
  -5   8   4        500.96        522.60       125.82 o                         
  -4   8   4       1772.97       1854.97       108.96 o                         
  -3   8   4         14.71          4.55        22.08 o                         
  -2   8   4         13.48         25.75        31.78 o                         
  -1   8   4        173.94        177.63        35.43 o                         
   0   8   4         56.84         70.71        32.27 o                         
   1   8   4       1115.08       1019.66        65.10 o                         
   2   8   4        283.97        309.61        56.49 o                         
   3   8   4          4.93        -21.03        34.87 o                         
   4   8   4         16.42          0.09        35.74 o                         
  -6   9   4        128.48        120.21        48.22 o                         
  -5   9   4         13.91         -2.25        34.96 o                         
  -4   9   4        400.04        405.93        46.28 o                         
  -3   9   4         48.82         37.11        49.69 o                         
  -2   9   4         18.75        -36.90        36.90 o                         
  -1   9   4          7.57          8.75        35.84 o                         
   0   9   4         29.57          4.31        33.23 o                         
   1   9   4        640.31        577.96        56.99 o                         
   2   9   4        254.01        305.26        49.18 o                         
   3   9   4         36.58         45.05        41.64 o                         
  -3  10   4        100.79        144.89        45.03 o                         
  -2  10   4        153.15         77.95        54.69 o                         
  -1  10   4        275.05        299.02        50.05 o                         
  -2 -12   5        129.40        179.15        72.93 o                         
  -1 -12   5         40.42          0.74        59.66 o                         
   0 -12   5        164.06        195.96        77.82 o                         
   1 -12   5         58.97         15.89        63.33 o                         
   2 -12   5        875.66       1025.66       115.19 o                         
   3 -12   5          1.50         -7.04        35.77 o                         
   4 -12   5          1.03         12.65        37.24 o                         
   5 -12   5        182.46        199.48        47.36 o                         
  -4 -11   5         15.08         73.38        91.49 o                         
  -3 -11   5         23.56          7.43        37.57 o                         
  -2 -11   5        959.97        980.96        68.34 o                         
  -1 -11   5         83.58        250.06        43.31 o                         
   0 -11   5        368.08        381.03        45.25 o                         
   1 -11   5        214.06        272.06        46.80 o                         
   2 -11   5        150.36        164.17        38.85 o                         
   3 -11   5        236.57        304.11        45.86 o                         
   4 -11   5        227.27        211.84        47.32 o                         
   5 -11   5          5.83         -8.55        35.20 o                         
   6 -11   5          5.58         23.81        37.52 o                         
   7 -11   5         82.34        142.54        44.84 o                         
  -5 -10   5          0.12        -46.31        89.67 o                         
  -4 -10   5        395.01        354.77        49.73 o                         
  -3 -10   5        567.69        501.26        52.41 o                         
  -2 -10   5        193.21        185.75        27.53 o                         
  -1 -10   5         23.50         46.07        21.95 o                         
   0 -10   5        105.93        101.72        22.97 o                         
   1 -10   5         84.59         49.62        28.68 o                         
   2 -10   5        793.10        824.47        57.68 o                         
   3 -10   5        113.89        108.29        32.80 o                         
   4 -10   5        315.15        303.29        41.94 o                         
   5 -10   5          2.02        -10.91        30.88 o                         
   6 -10   5        308.04        350.22        45.61 o                         
   7 -10   5         33.88         29.11        54.87 o                         
   8 -10   5          1.01         25.34        45.24 o                         
  -6  -9   5        160.04        188.00        64.82 o                         
  -5  -9   5        100.31        117.35        53.00 o                         
  -4  -9   5        174.02        185.57        57.12 o                         
  -3  -9   5       1659.30       1699.58        86.86 o                         
  -2  -9   5         72.41         32.47        21.05 o                         
  -1  -9   5        266.35        297.09        27.52 o                         
   0  -9   5         64.84         59.73        19.25 o                         
   1  -9   5         27.99         45.31        17.76 o                         
   2  -9   5       1627.69       1669.07        72.63 o                         
   3  -9   5        107.91        112.47        27.75 o                         
   4  -9   5          8.39          6.08        25.83 o                         
   5  -9   5        108.92         94.74        31.24 o                         
   6  -9   5          0.15         -3.21        48.01 o                         
   7  -9   5        394.05        413.30        45.96 o                         
   8  -9   5        362.81        311.31        87.55 o                         
   9  -9   5          3.24          1.42        34.65 o                         
  -7  -8   5        773.18        781.69        66.85 o                         
  -6  -8   5        178.01        209.22        42.32 o                         
  -5  -8   5       2946.91       3026.55       243.51 o                         
  -4  -8   5        107.84         85.67        32.74 o                         
  -3  -8   5          1.07         -2.76        19.35 o                         
  -2  -8   5       1189.86       1437.28       130.61 o                         
  -1  -8   5        597.34        663.17        34.38 o                         
   0  -8   5       1244.20       1198.05        41.33 o                         
   1  -8   5       1602.77       1642.35        66.53 o                         
   2  -8   5        196.28        204.64        30.02 o                         
   3  -8   5        912.29        876.54        50.38 o                         
   4  -8   5         49.16         23.01        30.36 o                         
   5  -8   5        112.03         48.84        47.59 o                         
   6  -8   5        764.50        688.58        50.88 o                         
   7  -8   5        321.60        309.32        40.58 o                         
   8  -8   5        185.23        269.24        39.81 o                         
   9  -8   5          2.10         28.23        55.15 o                         
  -8  -7   5        107.22        134.50        57.74 o                         
  -7  -7   5         28.96         45.03        44.47 o                         
  -6  -7   5         37.78         25.51        23.91 o                         
  -5  -7   5        743.08        767.51        50.56 o                         
  -4  -7   5         13.81        -13.70        18.45 o                         
  -3  -7   5       1051.87       1064.51        55.43 o                         
  -2  -7   5       1480.11       1377.06        70.23 o                         
  -1  -7   5         29.50         44.39        15.33 o                         
   0  -7   5       1607.56       1625.43        68.78 o                         
   1  -7   5       1250.56       1187.07        49.10 o                         
   2  -7   5          2.24          1.16        18.82 o                         
   3  -7   5        465.95        434.37        35.02 o                         
   4  -7   5        582.56        590.21        41.24 o                         
   5  -7   5        779.94        718.30        46.05 o                         
   6  -7   5       3394.49       3447.88        95.57 o                         
   7  -7   5         34.41         31.76        35.36 o                         
   8  -7   5         12.63         23.09        28.37 o                         
   9  -7   5        278.55        279.16        40.09 o                         
  10  -7   5          7.17        -32.47        32.47 o                         
  -9  -6   5        646.95        699.57        90.37 o                         
  -8  -6   5        509.85        506.74        78.63 o                         
  -7  -6   5        168.62        154.33        26.35 o                         
  -6  -6   5        508.95        483.03        32.88 o                         
  -5  -6   5         39.52         45.16        24.40 o                         
  -4  -6   5       1029.60       1002.91        40.17 o                         
  -3  -6   5       2422.62       2380.30        57.93 o                         
  -2  -6   5        414.80        409.57        26.39 o                         
  -1  -6   5       3187.90       3235.32        61.41 o                         
   0  -6   5        211.46        217.79        18.52 o                         
   1  -6   5         31.14         38.61        20.04 o                         
   2  -6   5       4919.92       4828.13        94.29 o                         
   3  -6   5        160.95        148.30        43.21 o                         
   4  -6   5        767.95        783.09        43.32 o                         
   5  -6   5        183.54        154.32        49.56 o                         
   6  -6   5       1011.37        984.46        51.77 o                         
   7  -6   5        194.10        210.15        31.94 o                         
   8  -6   5        180.21        153.88        31.92 o                         
   9  -6   5         50.42         48.41        30.52 o                         
  10  -6   5         30.39         49.43        33.67 o                         
  -9  -5   5         16.82         34.54        47.15 o                         
  -8  -5   5         12.66         26.25        24.83 o                         
  -7  -5   5        734.07        681.27        47.54 o                         
  -6  -5   5         51.39         32.83        18.08 o                         
  -5  -5   5       4098.91       3907.39       218.89 o                         
  -4  -5   5          8.51        -12.08        14.76 o                         
  -3  -5   5        300.55        264.41        22.17 o                         
  -2  -5   5        601.79        540.21        26.98 o                         
  -1  -5   5       1580.00       1466.82        39.10 o                         
   0  -5   5       1172.05       1151.54        32.07 o                         
   1  -5   5       2841.83       2829.34       125.08 o                         
   2  -5   5       2232.43       2040.64        96.56 o                         
   3  -5   5         37.59         34.12        22.07 o                         
   4  -5   5        430.44        402.77        32.84 o                         
   5  -5   5        855.15        826.60        43.59 o                         
   6  -5   5        655.64        636.81        63.74 o                         
   7  -5   5        359.08        374.04        36.36 o                         
   8  -5   5        258.88        278.38        35.95 o                         
   9  -5   5         56.92         78.25        29.76 o                         
  10  -5   5        380.23        431.63        44.36 o                         
 -10  -4   5        394.46        392.21        68.45 o                         
  -9  -4   5        251.77        247.56        35.52 o                         
  -8  -4   5         33.08          8.71        25.48 o                         
  -7  -4   5          7.81         31.48        20.20 o                         
  -6  -4   5         18.69         24.35        16.95 o                         
  -5  -4   5       1931.56       1900.64        65.25 o                         
  -4  -4   5        575.94        573.98        28.04 o                         
  -3  -4   5          1.13         -3.20        11.82 o                         
  -2  -4   5       2130.17       2006.41        43.10 o                         
  -1  -4   5        576.43        579.23        22.87 o                         
   0  -4   5       5221.92       5121.07       116.84 o                         
   1  -4   5       9406.61       9330.23       502.71 o                         
   2  -4   5        108.70        116.04         9.56 o                         
   3  -4   5       1928.14       1909.86        54.54 o                         
   4  -4   5        509.95        463.83        31.04 o                         
   5  -4   5         16.15         25.37        17.12 o                         
   6  -4   5       3076.03       3068.47        79.91 o                         
   7  -4   5        325.47        333.97        34.14 o                         
   8  -4   5         62.97         67.75        50.88 o                         
   9  -4   5         24.29         50.74        29.07 o                         
  10  -4   5         72.66         79.79        29.38 o                         
 -10  -3   5         39.90        115.15        35.28 o                         
  -9  -3   5        900.75        982.58        58.77 o                         
  -8  -3   5        435.29        513.56        43.28 o                         
  -7  -3   5        290.42        257.66        41.27 o                         
  -6  -3   5       4437.70       4100.27        73.08 o                         
  -5  -3   5        808.16        754.80        51.70 o                         
  -4  -3   5        295.38        263.05        18.99 o                         
  -3  -3   5       4376.80       4372.49        60.13 o                         
  -2  -3   5        878.67        899.04        26.49 o                         
  -1  -3   5       7953.42       8082.35        78.59 o                         
   0  -3   5       1241.27       1300.27        28.42 o                         
   1  -3   5        280.65        267.21        15.02 o                         
   2  -3   5       2545.73       2588.03        79.69 o                         
   3  -3   5          8.89         20.37         7.93 o                         
   4  -3   5        667.88        650.52        23.28 o                         
   5  -3   5       1080.97       1107.98        30.97 o                         
   6  -3   5        606.24        582.61        45.16 o                         
   7  -3   5          0.15         17.80        21.61 o                         
   8  -3   5         24.39         54.38        26.65 o                         
   9  -3   5          8.11         -2.41        33.45 o                         
  10  -3   5        236.98        217.44        37.78 o                         
 -10  -2   5        799.99        927.34        61.53 o                         
  -9  -2   5          6.51          2.70        25.86 o                         
  -8  -2   5        158.55        143.56        27.36 o                         
  -7  -2   5          8.31        -15.66        21.13 o                         
  -6  -2   5        783.45        728.14        69.46 o                         
  -5  -2   5       2743.51       2606.00        68.64 o                         
  -4  -2   5        258.86        253.76        16.44 o                         
  -3  -2   5       2093.95       2070.42        34.62 o                         
  -2  -2   5          6.05         -4.06         6.75 o                         
  -1  -2   5       8938.13       9009.04       311.93 o                         
   0  -2   5       1267.74       1326.36        28.28 o                         
   1  -2   5         23.70         12.67        10.13 o                         
   2  -2   5       3896.92       4266.57        59.71 o                         
   3  -2   5        164.76        148.18        13.33 o                         
   4  -2   5       4242.15       4325.89       101.65 o                         
   5  -2   5       5200.27       5325.71       135.89 o                         
   6  -2   5         49.91         23.52        14.36 o                         
   7  -2   5       1212.17       1231.93        42.39 o                         
   8  -2   5        197.43        254.37        26.25 o                         
   9  -2   5        526.34        511.86        45.84 o                         
  10  -2   5       1241.84       1402.94       272.29 o                         
 -10  -1   5        852.62        920.38       114.73 o                         
  -9  -1   5          2.66         -8.79        26.10 o                         
  -8  -1   5        365.96        352.26        37.17 o                         
  -7  -1   5        112.83        151.66        27.44 o                         
  -6  -1   5        345.76        322.31        49.32 o                         
  -5  -1   5       4705.70       4968.24       330.49 o                         
  -4  -1   5       2722.94       2687.00        65.15 o                         
  -3  -1   5        987.80        959.17        37.37 o                         
  -2  -1   5       4256.53       4216.88       123.92 o                         
  -1  -1   5          0.81          8.59         6.46 o                         
   0  -1   5       1063.27       1111.07        27.97 o                         
   1  -1   5       3370.13       3549.12        78.18 o                         
   2  -1   5        728.71        758.40        24.49 o                         
   3  -1   5       3835.61       3698.74       135.95 o                         
   4  -1   5        141.07        132.46        14.90 o                         
   5  -1   5        122.94        113.03        15.75 o                         
   6  -1   5       2511.80       2477.80        69.38 o                         
   7  -1   5         19.36          6.82        16.49 o                         
   8  -1   5         16.75         32.81        20.96 o                         
   9  -1   5        111.96        119.85        27.33 o                         
  10  -1   5        761.66        742.19        76.83 o                         
 -10   0   5          1.73        -32.53        32.53 o                         
  -9   0   5        448.83        486.61        78.74 o                         
  -8   0   5        521.70        461.67        78.80 o                         
  -7   0   5        961.76       1014.03        58.17 o                         
  -6   0   5       3832.77       4266.56       479.48 o                         
  -5   0   5         54.88         46.08        17.31 o                         
  -4   0   5        108.20        103.57        22.62 o                         
  -3   0   5         46.69         54.67        16.58 o                         
  -2   0   5        494.35        445.58        40.36 o                         
  -1   0   5       4485.94       4679.02       339.32 o                         
   0   0   5        631.65        665.71        21.51 o                         
   1   0   5       2095.00       2169.21        39.83 o                         
   2   0   5          8.00          1.72        10.07 o                         
   3   0   5       3606.57       3698.60       175.01 o                         
   4   0   5        240.26        237.03        22.54 o                         
   5   0   5        107.04        121.99        16.77 o                         
   6   0   5       1332.15       1302.48        47.55 o                         
   7   0   5         73.84        110.42        24.11 o                         
   8   0   5        533.27        544.39        43.08 o                         
   9   0   5        559.71        522.59        67.75 o                         
  10   0   5        111.43        115.93        49.50 o                         
 -10   1   5        352.92        412.55        98.81 o                         
  -9   1   5         60.07         94.75        38.53 o                         
  -8   1   5         15.19         23.49        25.78 o                         
  -7   1   5         95.61        110.11        33.06 o                         
  -6   1   5       2386.55       2978.35       111.51 o                         
  -5   1   5          4.45          6.96        38.67 o                         
  -4   1   5        522.91        544.63        34.14 o                         
  -3   1   5        762.74        786.57        48.46 o                         
  -2   1   5        196.47        211.28        15.30 o                         
  -1   1   5      15966.22      16080.09      1154.04 o                         
   0   1   5        826.70        760.41        48.79 o                         
   1   1   5        141.66        149.06        14.10 o                         
   2   1   5       2585.35       2493.46        63.68 o                         
   3   1   5         27.94         47.66        21.61 o                         
   4   1   5       1189.74       1040.85        73.61 o                         
   5   1   5       7533.17       6985.14       320.97 o                         
   6   1   5         61.59         77.18        27.31 o                         
   7   1   5       1395.37       1365.05        64.69 o                         
   8   1   5         12.94        -31.39        31.39 o                         
   9   1   5         11.28         25.65        30.95 o                         
 -10   2   5        628.89        632.37       132.37 o                         
  -9   2   5        161.04        147.24        32.28 o                         
  -8   2   5       1285.15       1451.68        67.21 o                         
  -7   2   5        519.47        539.16        41.70 o                         
  -6   2   5         97.17        110.09        54.08 o                         
  -5   2   5       1738.51       1710.11        86.96 o                         
  -4   2   5        428.78        459.57        61.88 o                         
  -3   2   5       2378.29       2393.42        96.35 o                         
  -2   2   5       3905.95       3991.14        72.95 o                         
  -1   2   5        674.68        634.42        44.04 o                         
   0   2   5          5.19         15.19        10.58 o                         
   1   2   5       2394.11       2475.48       162.78 o                         
   2   2   5        255.54        235.39        18.18 o                         
   3   2   5       3637.49       3272.50       162.06 o                         
   4   2   5         19.66         46.09        14.51 o                         
   5   2   5        161.64        237.96        61.92 o                         
   6   2   5         41.85         57.27        26.19 o                         
   7   2   5         56.89         61.01        58.26 o                         
   8   2   5         15.44        -32.00        32.00 o                         
   9   2   5         21.49         27.83        33.82 o                         
 -10   3   5         22.46         28.29        61.86 o                         
  -9   3   5        313.93        360.51       103.40 o                         
  -8   3   5         27.51         58.93        27.16 o                         
  -7   3   5          4.91        -22.95        24.50 o                         
  -6   3   5       2166.80       2226.93       121.70 o                         
  -5   3   5        219.61        186.81        28.32 o                         
  -4   3   5         26.50         -4.83        19.69 o                         
  -3   3   5        271.42        291.24        21.40 o                         
  -2   3   5       2125.55       2191.17        68.02 o                         
  -1   3   5       1343.71       1473.99        43.58 o                         
   0   3   5          9.11         11.26        12.48 o                         
   1   3   5       1143.81       1087.72        52.66 o                         
   2   3   5         52.80         43.92        15.50 o                         
   3   3   5       5471.74       5276.60       105.52 o                         
   4   3   5       1889.28       1723.13        81.39 o                         
   5   3   5         27.86         -3.06        24.39 o                         
   6   3   5       1282.68       1158.75        63.23 o                         
   7   3   5         70.91         43.24        29.36 o                         
   8   3   5        910.22        948.45        67.22 o                         
 -10   4   5          5.17        -35.44        35.66 o                         
  -9   4   5        469.07        491.81        50.16 o                         
  -8   4   5         58.34         32.76        28.44 o                         
  -7   4   5        147.42        140.08        30.45 o                         
  -6   4   5       2436.93       2612.55       156.99 o                         
  -5   4   5        522.03        495.74        78.93 o                         
  -4   4   5        319.36        341.48        23.94 o                         
  -3   4   5       1945.76       1953.89       104.36 o                         
  -2   4   5        338.72        344.36        26.09 o                         
  -1   4   5       4043.47       4179.12       172.57 o                         
   0   4   5       1691.60       1669.92        46.17 o                         
   1   4   5       1323.09       1294.11        39.84 o                         
   2   4   5       1384.55       1348.94        57.55 o                         
   3   4   5        110.27        122.59        27.13 o                         
   4   4   5         91.81        107.32        28.84 o                         
   5   4   5       1047.14       1127.30        63.00 o                         
   6   4   5          2.55         26.32        31.11 o                         
   7   4   5        275.10        262.79        70.71 o                         
   8   4   5         38.85         -0.77        37.95 o                         
  -9   5   5        135.42         90.78        36.23 o                         
  -8   5   5       1045.36        950.28       104.19 o                         
  -7   5   5        877.14        963.28        59.21 o                         
  -6   5   5        135.54        132.57        37.83 o                         
  -5   5   5       1186.76       1222.32       121.63 o                         
  -4   5   5          8.53         80.26        19.91 o                         
  -3   5   5       1011.15        971.75        60.96 o                         
  -2   5   5       1664.73       1842.54        55.49 o                         
  -1   5   5          9.14         29.59        17.41 o                         
   0   5   5        168.97        139.57        34.13 o                         
   1   5   5         82.54         92.20        35.55 o                         
   2   5   5       1210.21       1022.37        56.57 o                         
   3   5   5       1016.31        990.37        57.37 o                         
   4   5   5        277.36        234.75        37.51 o                         
   5   5   5        429.93        382.17        44.03 o                         
   6   5   5         20.79         21.83        35.54 o                         
   7   5   5        969.98       1051.65       143.47 o                         
  -8   6   5        284.83        225.32        43.65 o                         
  -7   6   5        374.45        484.89        48.72 o                         
  -6   6   5          1.99         -5.44        27.69 o                         
  -5   6   5        208.08        202.16        32.96 o                         
  -4   6   5        172.51        138.48        43.11 o                         
  -3   6   5        159.95        151.90        23.89 o                         
  -2   6   5       3928.26       4002.95        85.14 o                         
  -1   6   5        149.88        167.06        25.06 o                         
   0   6   5        519.92        463.78        43.61 o                         
   1   6   5        213.51        221.21        34.77 o                         
   2   6   5        145.81        110.50        30.02 o                         
   3   6   5       2075.51       2008.38        83.26 o                         
   4   6   5        713.60        767.59        89.34 o                         
   5   6   5         73.33         22.28        35.14 o                         
   6   6   5        433.42        393.69        72.29 o                         
  -7   7   5         49.84         75.93        39.92 o                         
  -6   7   5        322.44        361.86        83.91 o                         
  -5   7   5        317.64        305.18        42.25 o                         
  -4   7   5       1413.44       1462.16       151.99 o                         
  -3   7   5        283.80        392.83        34.02 o                         
  -2   7   5         90.30         75.54        24.84 o                         
  -1   7   5        514.73        487.31        60.91 o                         
   0   7   5         83.41         90.37        33.29 o                         
   1   7   5        122.67        146.20        36.30 o                         
   2   7   5        796.32        725.34        56.53 o                         
   3   7   5        250.07        186.14        57.67 o                         
   4   7   5         21.02        -23.58        36.64 o                         
   5   7   5          4.93        -40.80        40.80 o                         
  -6   8   5         13.04         41.42        36.70 o                         
  -5   8   5         98.48         92.20        35.14 o                         
  -4   8   5        328.15        432.71        51.54 o                         
  -3   8   5          3.67         14.20        24.05 o                         
  -2   8   5        381.46        355.41        45.73 o                         
  -1   8   5        205.78        266.08        43.06 o                         
   0   8   5         15.47         28.15        61.31 o                         
   1   8   5        153.45        181.21        39.52 o                         
   2   8   5       1241.88       1165.65        77.16 o                         
   3   8   5          5.15          3.98        92.06 o                         
  -4   9   5         77.14         50.31        56.38 o                         
  -3   9   5        161.14         42.26        47.22 o                         
  -2   9   5       1070.58       1059.87        73.70 o                         
  -1   9   5        261.83        257.69        44.56 o                         
   0   9   5        461.60        463.28        79.41 o                         
   1   9   5        228.51        200.63        45.48 o                         
  -2 -12   6        118.59        116.04        67.01 o                         
  -1 -12   6        473.74        521.48        93.97 o                         
   0 -12   6          9.20         18.46        62.71 o                         
   1 -12   6         41.39         16.81        37.23 o                         
   2 -12   6         71.33         16.45        34.09 o                         
   3 -12   6          9.47        -24.93        38.55 o                         
   4 -12   6        259.12        265.46        48.05 o                         
  -4 -11   6          4.46          2.96        38.82 o                         
  -3 -11   6        305.65        295.93        72.47 o                         
  -2 -11   6          0.87        107.63       110.26 o                         
  -1 -11   6        397.51        271.57       148.07 o                         
   0 -11   6          2.20          8.30        30.34 o                         
   1 -11   6        153.60        205.99        40.42 o                         
   2 -11   6         41.97         25.33        50.64 o                         
   3 -11   6         19.04         55.59        35.05 o                         
   4 -11   6        935.15        888.10        68.30 o                         
   5 -11   6         71.81        165.95        42.23 o                         
   6 -11   6        144.72        158.39        68.24 o                         
  -5 -10   6        149.71        181.46        45.11 o                         
  -4 -10   6         84.02        142.02        68.04 o                         
  -3 -10   6       1687.73       1799.03        83.98 o                         
  -2 -10   6        218.53        254.71        30.26 o                         
  -1 -10   6          4.36         34.42        57.15 o                         
   0 -10   6        369.41        414.54        45.33 o                         
   1 -10   6        117.43         83.75        28.73 o                         
   2 -10   6       1330.50       1432.23        89.74 o                         
   3 -10   6       1893.82       2040.30        98.93 o                         
   4 -10   6          0.42         59.59        42.17 o                         
   5 -10   6        150.35        154.94        38.28 o                         
   6 -10   6         45.37         41.69        34.02 o                         
   7 -10   6          1.72        -35.96        35.96 o                         
  -6  -9   6        241.42        221.52        56.01 o                         
  -5  -9   6        120.71        123.46        51.43 o                         
  -4  -9   6        386.33        373.58        46.39 o                         
  -3  -9   6        372.96        371.64        33.53 o                         
  -2  -9   6         28.01         32.04        29.17 o                         
  -1  -9   6       1291.28       1263.98        48.19 o                         
   0  -9   6         30.64         37.44        18.20 o                         
   1  -9   6        395.55        416.65        42.45 o                         
   2  -9   6        667.78        586.14        47.32 o                         
   3  -9   6        848.82        973.62        57.43 o                         
   4  -9   6          5.16        -15.49        26.51 o                         
   5  -9   6         21.79        -18.72        27.88 o                         
   6  -9   6          0.31        -26.88        71.94 o                         
   7  -9   6          0.02        -34.69        35.12 o                         
   8  -9   6        820.48        866.15        65.17 o                         
  -7  -8   6        229.12        153.81        61.94 o                         
  -6  -8   6        152.52        177.95        39.88 o                         
  -5  -8   6        113.37        129.91        26.89 o                         
  -4  -8   6        953.14        919.98        46.89 o                         
  -3  -8   6        804.81        832.12        57.34 o                         
  -2  -8   6        241.39        257.18        27.79 o                         
  -1  -8   6       2381.16       2559.16        79.81 o                         
   0  -8   6        543.46        509.97        29.26 o                         
   1  -8   6       2660.92       2654.60       103.53 o                         
   2  -8   6       1342.25       1403.31        62.81 o                         
   3  -8   6        488.22        436.64        69.16 o                         
   4  -8   6       1535.24       1563.61        67.02 o                         
   5  -8   6        232.40        168.61        32.47 o                         
   6  -8   6       1013.78       1067.99       115.78 o                         
   7  -8   6        599.31        564.83        49.43 o                         
   8  -8   6          1.43         -6.26        33.18 o                         
   9  -8   6         42.16         64.91        53.59 o                         
  -8  -7   6        990.02       1026.68       103.86 o                         
  -7  -7   6         21.60        -33.74        33.74 o                         
  -6  -7   6         20.05         25.72        22.61 o                         
  -5  -7   6        187.63        189.90        26.67 o                         
  -4  -7   6         25.00         22.91        19.37 o                         
  -3  -7   6       2822.06       2964.94        70.83 o                         
  -2  -7   6        744.55        739.32        53.11 o                         
  -1  -7   6        141.74        146.23        24.53 o                         
   0  -7   6        149.72        150.41        18.91 o                         
   1  -7   6       1544.92       1416.84        38.61 o                         
   2  -7   6        131.94        182.48        29.91 o                         
   3  -7   6        868.73        849.10        48.23 o                         
   4  -7   6         77.51        100.60        26.16 o                         
   5  -7   6          4.40          7.72        22.35 o                         
   6  -7   6        343.14        315.63        87.90 o                         
   7  -7   6        302.62        339.38        59.32 o                         
   8  -7   6        183.16        165.65        39.08 o                         
   9  -7   6         55.37         55.69        32.51 o                         
  -8  -6   6        271.35        342.41        67.38 o                         
  -7  -6   6        622.45        715.35        50.50 o                         
  -6  -6   6         94.83         80.18        23.32 o                         
  -5  -6   6        296.41        281.64        29.81 o                         
  -4  -6   6       1212.81       1197.51        45.68 o                         
  -3  -6   6        570.06        546.55        31.80 o                         
  -2  -6   6        449.58        406.59        26.76 o                         
  -1  -6   6        101.56        118.39        22.26 o                         
   0  -6   6        475.34        418.06        27.64 o                         
   1  -6   6       2153.41       2131.44        80.60 o                         
   2  -6   6         91.87         85.15        21.38 o                         
   3  -6   6       2703.87       2704.15       173.54 o                         
   4  -6   6          9.49         10.90        36.63 o                         
   5  -6   6        906.77        830.24        47.98 o                         
   6  -6   6          4.03         29.23        24.28 o                         
   7  -6   6         18.29        -11.47        23.45 o                         
   8  -6   6       1019.05       1022.59        61.03 o                         
   9  -6   6        168.75        190.23        37.97 o                         
  10  -6   6        213.88        178.18        55.48 o                         
  -9  -5   6         97.55        152.74        57.30 o                         
  -8  -5   6        412.78        426.21        42.31 o                         
  -7  -5   6        209.55        243.20        48.16 o                         
  -6  -5   6        783.20        640.91        57.19 o                         
  -5  -5   6         83.26         87.91        19.14 o                         
  -4  -5   6       5443.38       5223.01        83.18 o                         
  -3  -5   6         41.26         50.53        15.07 o                         
  -2  -5   6         60.82         54.86        14.00 o                         
  -1  -5   6        186.43        192.27        21.82 o                         
   0  -5   6       1436.97       1564.23        38.41 o                         
   1  -5   6       6650.30       6855.42       314.77 o                         
   2  -5   6       1763.67       1818.30       124.39 o                         
   3  -5   6         13.91          9.72        31.32 o                         
   4  -5   6       1362.00       1242.88        51.57 o                         
   5  -5   6          6.06          3.14        25.45 o                         
   6  -5   6        940.24        942.85        64.36 o                         
   7  -5   6       2093.79       2041.37        74.88 o                         
   8  -5   6          2.59        -28.87        28.87 o                         
   9  -5   6         31.75         29.39        29.09 o                         
  10  -5   6          0.57        -23.48        30.78 o                         
  -9  -4   6         61.67         26.48        29.37 o                         
  -8  -4   6       1694.35       1610.15        73.35 o                         
  -7  -4   6         36.71         29.95        22.70 o                         
  -6  -4   6       2090.70       1912.28        68.10 o                         
  -5  -4   6         52.19         59.98        16.68 o                         
  -4  -4   6        462.73        455.87        25.89 o                         
  -3  -4   6       2370.99       2273.82        48.76 o                         
  -2  -4   6       1213.22       1229.06        37.72 o                         
  -1  -4   6         27.45         10.38         9.90 o                         
   0  -4   6       1797.70       1813.32        45.27 o                         
   1  -4   6       6683.84       7131.80       129.64 o                         
   2  -4   6          8.37         -7.56         9.44 o                         
   3  -4   6        374.01        351.76        27.45 o                         
   4  -4   6        700.96        724.25        39.56 o                         
   5  -4   6        591.04        540.73        36.06 o                         
   6  -4   6       1050.21       1010.50        50.75 o                         
   7  -4   6       3146.07       3213.44        90.02 o                         
   8  -4   6         66.64         92.73        26.62 o                         
   9  -4   6        330.75        296.34        64.11 o                         
  10  -4   6         22.82         27.34        31.04 o                         
 -10  -3   6        225.77        240.47        73.19 o                         
  -9  -3   6        348.53        376.10        42.84 o                         
  -8  -3   6        425.07        400.14        41.47 o                         
  -7  -3   6          8.77         -4.87        23.76 o                         
  -6  -3   6        513.81        463.55        36.90 o                         
  -5  -3   6        127.75        146.87        24.24 o                         
  -4  -3   6       1905.81       1846.47        40.73 o                         
  -3  -3   6       2041.72       2034.44        40.10 o                         
  -2  -3   6       1019.81        990.42        29.39 o                         
  -1  -3   6        996.76        996.70        36.43 o                         
   0  -3   6       4735.47       4698.30        58.45 o                         
   1  -3   6        443.53        432.68        18.88 o                         
   2  -3   6         78.14         70.64        11.92 o                         
   3  -3   6       3090.65       3045.80       121.88 o                         
   4  -3   6        535.84        498.18        21.48 o                         
   5  -3   6       4246.36       4175.97        74.49 o                         
   6  -3   6        722.41        756.57        43.71 o                         
   7  -3   6        364.82        349.74        59.43 o                         
   8  -3   6        462.26        438.31        39.44 o                         
   9  -3   6        107.68         75.32        34.22 o                         
  10  -3   6        164.78        158.22        36.85 o                         
 -10  -2   6        654.79        680.99        56.51 o                         
  -9  -2   6        569.18        608.35        51.45 o                         
  -8  -2   6         45.53         48.49        31.63 o                         
  -7  -2   6        549.57        534.12        76.41 o                         
  -6  -2   6          2.44          1.70        22.21 o                         
  -5  -2   6        631.59        624.29        37.63 o                         
  -4  -2   6       7080.61       6918.15       108.62 o                         
  -3  -2   6         44.25         64.12         9.20 o                         
  -2  -2   6        287.79        254.16        19.45 o                         
  -1  -2   6        329.50        305.89        20.02 o                         
   0  -2   6       1245.52       1221.19        66.57 o                         
   1  -2   6       4480.61       4609.03        59.86 o                         
   2  -2   6       2800.02       2820.36        48.07 o                         
   3  -2   6         49.95         60.84        11.56 o                         
   4  -2   6         19.35         -0.67        11.53 o                         
   5  -2   6       2704.90       2640.13        64.12 o                         
   6  -2   6         16.89         19.58        20.60 o                         
   7  -2   6        219.56        217.82        22.85 o                         
   8  -2   6         85.06         65.36        26.13 o                         
   9  -2   6         30.00         94.91        50.24 o                         
  10  -2   6        211.91        280.18        59.66 o                         
 -10  -1   6          2.22         48.32        33.12 o                         
  -9  -1   6        148.82        200.86        38.43 o                         
  -8  -1   6       1037.27       1060.19       146.56 o                         
  -7  -1   6         19.87         30.52        42.24 o                         
  -6  -1   6       1552.10       1540.83        69.44 o                         
  -5  -1   6        672.16        625.07        38.09 o                         
  -4  -1   6       2006.38       1995.11       178.27 o                         
  -3  -1   6       1564.96       1555.19        56.46 o                         
  -2  -1   6         12.70         14.53         7.01 o                         
  -1  -1   6         23.42         24.46        14.81 o                         
   0  -1   6       5190.13       5350.93       149.30 o                         
   1  -1   6       3334.35       3492.54        52.74 o                         
   2  -1   6       2365.14       2470.70        47.04 o                         
   3  -1   6          4.27         -5.66        11.47 o                         
   4  -1   6        976.72        959.89        39.60 o                         
   5  -1   6        665.81        651.74        48.30 o                         
   6  -1   6         68.30         93.91        23.37 o                         
   7  -1   6       1549.64       1510.67        85.79 o                         
   8  -1   6         62.37         64.84        21.99 o                         
   9  -1   6        782.19        968.31        86.14 o                         
 -10   0   6         63.38         71.33        77.97 o                         
  -9   0   6         41.43         -6.91        27.95 o                         
  -8   0   6        482.11        467.87        62.76 o                         
  -7   0   6         11.23          9.21        24.48 o                         
  -6   0   6       1684.27       1831.69       212.80 o                         
  -5   0   6       1599.80       1673.02       105.67 o                         
  -4   0   6        150.44        160.15        38.08 o                         
  -3   0   6        454.52        414.39        30.10 o                         
  -2   0   6       1397.92       1234.53        98.50 o                         
  -1   0   6       2522.00       2593.56       109.95 o                         
   0   0   6      11004.50      11806.72       103.46 o                         
   1   0   6         51.78         50.16        11.27 o                         
   2   0   6        302.24        342.55        20.60 o                         
   3   0   6        226.91        217.75        18.91 o                         
   4   0   6        128.79        143.29        25.07 o                         
   5   0   6       3707.62       3721.76       279.57 o                         
   6   0   6        450.64        460.47        35.39 o                         
   7   0   6         55.62         48.83        19.30 o                         
   8   0   6        159.04        189.26        48.11 o                         
 -10   1   6        301.95        409.87        49.36 o                         
  -9   1   6        683.59        800.57       158.24 o                         
  -8   1   6         24.49         83.78        37.04 o                         
  -7   1   6       1369.92       1733.80       148.95 o                         
  -6   1   6          1.81        -24.51        24.51 o                         
  -5   1   6         13.10          1.97        20.82 o                         
  -4   1   6       4322.17       4460.52       478.36 o                         
  -3   1   6        213.15        216.20        24.74 o                         
  -2   1   6       2047.28       2057.10        71.72 o                         
  -1   1   6         27.72         14.68        11.55 o                         
   0   1   6       1969.48       1891.46       198.43 o                         
   1   1   6       1223.49       1231.91        80.72 o                         
   2   1   6        145.28        156.60        19.76 o                         
   3   1   6         49.58         31.68        16.44 o                         
   4   1   6        728.76        649.06        65.37 o                         
   5   1   6       2625.07       2308.61       106.27 o                         
   6   1   6       1145.07       1056.08        57.07 o                         
   7   1   6          7.00         -2.30        26.65 o                         
   8   1   6        353.46        373.91        44.50 o                         
   9   1   6         41.95         10.46        31.94 o                         
 -10   2   6         12.79        -36.46        36.46 o                         
  -9   2   6         63.26         87.58        35.22 o                         
  -8   2   6         28.61         32.69        32.13 o                         
  -7   2   6        292.52        284.94        36.83 o                         
  -6   2   6        319.86        296.29        49.06 o                         
  -5   2   6        622.11        583.72        41.07 o                         
  -4   2   6       1479.60       1490.67       120.40 o                         
  -3   2   6        419.52        398.90        35.11 o                         
  -2   2   6       1660.09       1618.83        59.27 o                         
  -1   2   6       1083.13       1115.99        82.48 o                         
   0   2   6        593.37        593.45        52.16 o                         
   1   2   6       2312.93       2307.22       163.37 o                         
   2   2   6        304.73        277.42        25.26 o                         
   3   2   6       1124.45       1040.89        61.55 o                         
   4   2   6       3964.82       3889.36        92.69 o                         
   5   2   6        295.04        275.62        34.44 o                         
   6   2   6         36.19          7.34        49.04 o                         
   7   2   6        658.70        664.93        51.10 o                         
   8   2   6         31.33        -21.15        35.23 o                         
  -9   3   6         25.69         24.63        58.85 o                         
  -8   3   6        214.44        211.15        38.63 o                         
  -7   3   6          9.73          7.53        25.99 o                         
  -6   3   6       2807.87       3186.42       218.85 o                         
  -5   3   6       1639.12       1719.00       182.83 o                         
  -4   3   6        135.73        188.71        29.62 o                         
  -3   3   6       1704.14       1744.91        69.57 o                         
  -2   3   6         23.80         35.20        16.43 o                         
  -1   3   6        427.47        470.00        43.16 o                         
   0   3   6       4939.94       4861.65       136.46 o                         
   1   3   6        154.92        153.65        19.61 o                         
   2   3   6        356.54        331.53        23.65 o                         
   3   3   6         32.73          5.79        20.44 o                         
   4   3   6       1018.48        898.76        72.77 o                         
   5   3   6       1079.98       1013.42        57.55 o                         
   6   3   6        296.29        306.38        40.86 o                         
   7   3   6         11.54          9.10        34.38 o                         
   8   3   6          8.54        -37.22        37.22 o                         
  -9   4   6        121.48        216.67        41.26 o                         
  -8   4   6        178.39        140.75        40.90 o                         
  -7   4   6        769.33        859.09        57.44 o                         
  -6   4   6          8.85          5.70        25.45 o                         
  -5   4   6        357.49        348.88        39.16 o                         
  -4   4   6        369.61        360.66        39.85 o                         
  -3   4   6        480.24        464.60        41.09 o                         
  -2   4   6        394.18        376.43        28.40 o                         
  -1   4   6        299.14        312.33        37.87 o                         
   0   4   6       2389.32       2447.69        98.60 o                         
   1   4   6          7.70         -3.12        16.33 o                         
   2   4   6        199.03        222.54        31.84 o                         
   3   4   6         25.51          0.61        39.28 o                         
   4   4   6        246.59        251.64        51.77 o                         
   5   4   6        884.73        970.92        61.77 o                         
   6   4   6        677.45        616.31        53.79 o                         
   7   4   6        115.73         79.70        38.30 o                         
  -8   5   6         28.80         32.88        32.86 o                         
  -7   5   6       1140.91       1167.16        68.94 o                         
  -6   5   6          0.92         -4.31        28.46 o                         
  -5   5   6         11.22         45.16        29.60 o                         
  -4   5   6        550.08        634.57        56.03 o                         
  -3   5   6          9.57         17.71        23.41 o                         
  -2   5   6       2266.11       2334.35        65.02 o                         
  -1   5   6       2457.14       2461.94        64.98 o                         
   0   5   6         57.82         54.65        30.32 o                         
   1   5   6        589.88        627.68        48.57 o                         
   2   5   6        397.32        412.60        95.15 o                         
   3   5   6        394.48        387.57        49.34 o                         
   4   5   6       2453.94       2328.59        90.51 o                         
   5   5   6         62.84         82.04        38.36 o                         
   6   5   6         69.36        116.73        40.77 o                         
  -8   6   6        227.82        293.62        46.03 o                         
  -7   6   6         78.28         50.68        33.56 o                         
  -6   6   6        148.60        126.68        43.86 o                         
  -5   6   6        676.26        737.24        66.13 o                         
  -4   6   6         70.58         83.35        45.02 o                         
  -3   6   6        788.35        760.29        52.05 o                         
  -2   6   6        106.72         83.95        36.07 o                         
  -1   6   6         17.12         24.32        21.96 o                         
   0   6   6        796.94        741.21       107.34 o                         
   1   6   6         19.64         -7.18        28.51 o                         
   2   6   6        219.05        159.35        34.48 o                         
   3   6   6          6.43         70.84        34.61 o                         
   4   6   6        822.85        725.88        59.91 o                         
   5   6   6          0.33         14.68        39.11 o                         
  -6   7   6         20.12         -0.13        33.88 o                         
  -5   7   6        167.07        233.25        57.85 o                         
  -4   7   6         58.14        100.01        35.79 o                         
  -3   7   6        409.66        457.90        50.30 o                         
  -2   7   6          0.10         12.59        41.19 o                         
  -1   7   6          5.51         12.60        30.97 o                         
   0   7   6        679.74        654.66        57.17 o                         
   1   7   6        152.12        100.28        33.72 o                         
   2   7   6        991.49       1000.84        69.45 o                         
   3   7   6        511.18        485.27       102.59 o                         
   4   7   6         15.37         42.87        52.30 o                         
  -5   8   6         73.04         58.02        79.70 o                         
  -4   8   6        152.78        134.43        57.78 o                         
  -3   8   6         17.19        135.49        55.98 o                         
  -2   8   6        659.69        644.95        78.63 o                         
  -1   8   6        829.46        846.31        65.20 o                         
   0   8   6         96.42        142.15        42.98 o                         
   1   8   6        420.07        412.24        77.84 o                         
   2   8   6         69.63         38.37        39.06 o                         
  -1 -12   7        311.65        405.08        87.17 o                         
   0 -12   7        129.23         69.98        52.21 o                         
   1 -12   7         62.28         12.44        38.20 o                         
   2 -12   7          4.70          1.82        38.29 o                         
   3 -12   7          0.89        -17.72        37.32 o                         
   4 -12   7         82.96         86.64        58.68 o                         
  -3 -11   7        202.02        135.94        40.84 o                         
  -2 -11   7        929.61        955.40       107.58 o                         
  -1 -11   7          0.46         67.90        36.59 o                         
   0 -11   7         70.00         42.76        34.58 o                         
   1 -11   7        490.85        504.74        51.68 o                         
   2 -11   7        262.73        283.93        43.98 o                         
   3 -11   7        614.47        710.66        66.13 o                         
   4 -11   7          5.82         79.02        37.91 o                         
   5 -11   7          6.24         79.19        71.59 o                         
   6 -11   7         47.50         83.17        41.41 o                         
  -5 -10   7          4.50         13.48        39.97 o                         
  -4 -10   7         44.01          0.37        35.34 o                         
  -3 -10   7          6.47         25.14        25.63 o                         
  -2 -10   7        243.09        330.86        46.29 o                         
  -1 -10   7        333.22        169.97       111.10 o                         
   0 -10   7        235.69        224.37        37.14 o                         
   1 -10   7        249.93        274.60        39.43 o                         
   2 -10   7         22.26         33.75        30.52 o                         
   3 -10   7        819.38        901.72        60.81 o                         
   4 -10   7         70.64         68.59        34.01 o                         
   5 -10   7         37.40         -3.67        31.39 o                         
   6 -10   7        172.87        191.46        39.93 o                         
   7 -10   7          8.04         26.84        35.41 o                         
  -6  -9   7        365.60        360.32        74.62 o                         
  -5  -9   7        109.87        127.05        40.06 o                         
  -4  -9   7         36.72         97.63        36.74 o                         
  -3  -9   7        117.23         94.09        25.99 o                         
  -2  -9   7        128.34        153.55        26.48 o                         
  -1  -9   7       1548.90       1716.50        69.83 o                         
   0  -9   7        117.02         74.51        67.36 o                         
   1  -9   7        237.33        208.56        35.28 o                         
   2  -9   7        304.97        325.70        40.93 o                         
   3  -9   7        109.06         74.88        69.47 o                         
   4  -9   7         96.50         24.04        28.25 o                         
   5  -9   7        977.16       1004.50        64.58 o                         
   6  -9   7         69.56         79.17        42.24 o                         
   7  -9   7        224.27        179.18        36.50 o                         
   8  -9   7         14.93         20.26        35.22 o                         
  -7  -8   7        575.08        649.44        85.84 o                         
  -6  -8   7         48.67         41.18        25.82 o                         
  -5  -8   7        503.62        478.85        38.31 o                         
  -4  -8   7         30.13         79.18        24.70 o                         
  -3  -8   7        444.08        456.20        35.11 o                         
  -2  -8   7       2231.05       2289.48       208.11 o                         
  -1  -8   7         16.51         -9.22        19.06 o                         
   0  -8   7        136.71        153.48        21.27 o                         
   1  -8   7        738.19        806.26        57.45 o                         
   2  -8   7        168.70        160.54        28.99 o                         
   3  -8   7       1883.20       1856.56        93.90 o                         
   4  -8   7        155.72        118.11        29.05 o                         
   5  -8   7        403.62        486.66        45.21 o                         
   6  -8   7          0.64         -9.87        70.17 o                         
   7  -8   7        137.06        126.45        43.12 o                         
   8  -8   7          3.16          7.41        42.85 o                         
  -8  -7   7          3.92         60.28        54.10 o                         
  -7  -7   7        138.49        124.73        35.10 o                         
  -6  -7   7        855.95        759.36        45.74 o                         
  -5  -7   7         31.17          8.37        35.38 o                         
  -4  -7   7        139.42        166.15        26.45 o                         
  -3  -7   7         41.47         43.79        29.88 o                         
  -2  -7   7       1547.95       1466.06        50.36 o                         
  -1  -7   7        195.37        198.02        21.97 o                         
   0  -7   7         10.61         15.24        14.82 o                         
   1  -7   7        167.39        168.16        28.38 o                         
   2  -7   7         68.42         79.75        24.72 o                         
   3  -7   7       2875.76       2921.77        84.03 o                         
   4  -7   7       1245.01       1219.87        62.52 o                         
   5  -7   7         41.41         32.90        24.84 o                         
   6  -7   7        293.94        292.49        39.36 o                         
   7  -7   7         16.45        -14.26        26.37 o                         
   8  -7   7        127.08        199.81        39.91 o                         
   9  -7   7        608.44        657.03        57.88 o                         
  -8  -6   7         95.13         86.00        33.39 o                         
  -7  -6   7        145.72         96.36        29.61 o                         
  -6  -6   7       1214.52       1253.66        62.97 o                         
  -5  -6   7        118.26         78.56        22.17 o                         
  -4  -6   7       2431.48       2264.15        60.06 o                         
  -3  -6   7       3213.28       3183.75        67.89 o                         
  -2  -6   7         82.28         68.64        21.52 o                         
  -1  -6   7       3582.90       3734.09        66.66 o                         
   0  -6   7       2241.70       2200.72        48.49 o                         
   1  -6   7       1214.92       1186.19        33.77 o                         
   2  -6   7       3307.96       3434.14       256.03 o                         
   3  -6   7         66.70         51.91        25.58 o                         
   4  -6   7         63.38        103.99        35.95 o                         
   5  -6   7        671.53        608.92        72.44 o                         
   6  -6   7         84.52         71.99        79.39 o                         
   7  -6   7        922.01        917.39        65.54 o                         
   8  -6   7         15.28         -6.46        29.72 o                         
   9  -6   7        179.27        203.37        38.84 o                         
  -9  -5   7          2.47         -6.09        73.87 o                         
  -8  -5   7        188.64        252.98        38.78 o                         
  -7  -5   7       1239.38       1125.04        60.40 o                         
  -6  -5   7         95.44         99.38        27.98 o                         
  -5  -5   7        629.92        555.66        32.41 o                         
  -4  -5   7        299.20        300.21        24.05 o                         
  -3  -5   7        110.72        101.40        17.81 o                         
  -2  -5   7       2113.05       2096.83        48.91 o                         
  -1  -5   7         61.67         68.88        14.44 o                         
   0  -5   7        273.04        243.12        18.02 o                         
   1  -5   7        243.05        263.22        19.29 o                         
   2  -5   7       2464.43       2520.51        45.12 o                         
   3  -5   7        107.29         65.02        19.15 o                         
   4  -5   7         27.38         29.95        21.16 o                         
   5  -5   7        282.62        365.71        68.35 o                         
   6  -5   7         38.00         47.80        24.81 o                         
   7  -5   7       1617.39       1603.89        96.73 o                         
   8  -5   7        319.51        291.33        38.97 o                         
   9  -5   7         18.16         11.92        32.86 o                         
  -9  -4   7        494.34        414.98        54.03 o                         
  -8  -4   7        178.67        171.55        34.48 o                         
  -7  -4   7        530.44        427.35        42.04 o                         
  -6  -4   7          7.39         -0.20        22.72 o                         
  -5  -4   7        837.36        808.15        46.51 o                         
  -4  -4   7          0.17        -13.72        13.72 o                         
  -3  -4   7          1.78         -5.47        12.26 o                         
  -2  -4   7       5720.35       5609.15       210.64 o                         
  -1  -4   7        278.38        271.11        17.90 o                         
   0  -4   7        678.38        677.57        28.72 o                         
   1  -4   7        759.97        763.40        28.27 o                         
   2  -4   7        214.78        188.60        16.73 o                         
   3  -4   7       1843.19       1733.95        62.76 o                         
   4  -4   7       1165.52       1238.23        52.19 o                         
   5  -4   7        259.95        298.80        37.77 o                         
   6  -4   7       1146.07       1072.78        53.64 o                         
   7  -4   7        742.91        689.43        49.65 o                         
   8  -4   7         41.92         20.45        27.60 o                         
   9  -4   7        461.95        453.59        47.01 o                         
  -9  -3   7       1344.87       1262.52        70.45 o                         
  -8  -3   7        138.79        104.64        31.51 o                         
  -7  -3   7         18.19         14.88        25.13 o                         
  -6  -3   7        893.66        862.50        82.95 o                         
  -5  -3   7         28.00         18.14        19.28 o                         
  -4  -3   7       3345.16       3164.58        81.11 o                         
  -3  -3   7       2120.64       1972.79        38.55 o                         
  -2  -3   7         29.13         21.28        10.60 o                         
  -1  -3   7       2286.00       2316.63        43.69 o                         
   0  -3   7         21.89         15.06        10.72 o                         
   1  -3   7        181.54        190.51        15.48 o                         
   2  -3   7       5689.23       5702.38        79.64 o                         
   3  -3   7        131.25        120.60        21.39 o                         
   4  -3   7         55.02         51.18        15.11 o                         
   5  -3   7         63.92         60.68        14.64 o                         
   6  -3   7         94.37         65.61        64.29 o                         
   7  -3   7        727.97        801.88        51.02 o                         
   8  -3   7         55.83         56.31        27.68 o                         
   9  -3   7        346.46        253.96        39.10 o                         
  -9  -2   7        185.59        198.39        57.03 o                         
  -8  -2   7        139.10        118.26        32.42 o                         
  -7  -2   7        643.67        630.60        51.75 o                         
  -6  -2   7         17.07         18.67        22.46 o                         
  -5  -2   7        402.09        371.52        40.14 o                         
  -4  -2   7        869.65        815.60        42.86 o                         
  -3  -2   7       1114.95       1045.59        46.27 o                         
  -2  -2   7        116.37        112.76        12.07 o                         
  -1  -2   7        894.65        916.19        27.69 o                         
   0  -2   7        102.13        114.76        18.00 o                         
   1  -2   7        133.20        156.77        35.88 o                         
   2  -2   7       8293.25       8808.43        91.37 o                         
   3  -2   7          5.03         -1.48        12.70 o                         
   4  -2   7        420.27        434.52        24.23 o                         
   5  -2   7        826.52        782.33        33.11 o                         
   6  -2   7          4.23          3.62        15.88 o                         
   7  -2   7       2330.98       2369.51       158.15 o                         
   8  -2   7        874.00        915.76       159.64 o                         
   9  -2   7         31.69        114.64        49.43 o                         
  -9  -1   7        217.68        292.75        42.78 o                         
  -8  -1   7        292.49        358.83        49.49 o                         
  -7  -1   7        863.93        874.94       148.03 o                         
  -6  -1   7        330.45        383.85        37.26 o                         
  -5  -1   7       3984.49       4088.37       407.16 o                         
  -4  -1   7        344.46        307.17        29.69 o                         
  -3  -1   7          4.21         21.23        26.68 o                         
  -2  -1   7       5440.02       5377.00        86.47 o                         
  -1  -1   7        118.55        119.49        13.41 o                         
   0  -1   7       5850.72       6010.42        72.83 o                         
   1  -1   7       2592.20       2747.40        51.64 o                         
   2  -1   7         49.11         48.16        13.28 o                         
   3  -1   7       1707.18       1731.54        70.09 o                         
   4  -1   7       2704.99       2727.73       174.08 o                         
   5  -1   7         69.89         86.16        23.78 o                         
   6  -1   7       1826.94       1810.31       107.44 o                         
   7  -1   7        107.06         65.02        20.08 o                         
   8  -1   7         60.61         74.59        39.06 o                         
   9  -1   7          2.55         16.62        41.60 o                         
  -9   0   7       1356.08       1379.04       236.10 o                         
  -8   0   7        132.62         77.88        31.00 o                         
  -7   0   7         45.67         74.81        27.70 o                         
  -6   0   7        494.96        517.95        50.28 o                         
  -5   0   7       1392.10       1321.22       126.00 o                         
  -4   0   7        779.73        815.57       101.56 o                         
  -3   0   7       1130.33       1077.07        55.32 o                         
  -2   0   7        169.75        144.25        23.45 o                         
  -1   0   7         88.70         64.46        13.13 o                         
   0   0   7        907.18        945.54        63.11 o                         
   1   0   7       1978.71       2022.04        46.47 o                         
   2   0   7       1568.28       1676.86        57.62 o                         
   3   0   7       2602.37       2756.89       113.99 o                         
   4   0   7          0.76          5.66        14.80 o                         
   5   0   7        835.22        788.87        39.83 o                         
   6   0   7       2295.40       2204.43       147.87 o                         
   7   0   7         15.66        -24.56        25.57 o                         
   8   0   7         12.24        -19.75        39.61 o                         
   9   0   7        281.79        436.31        76.06 o                         
  -9   1   7        341.62        498.43       114.47 o                         
  -8   1   7         30.20         76.85        32.31 o                         
  -7   1   7         28.55         13.74        27.55 o                         
  -6   1   7        498.46        440.26        74.31 o                         
  -5   1   7        841.10        816.10        47.36 o                         
  -4   1   7        711.42        733.11        73.12 o                         
  -3   1   7       3115.34       3172.36       269.00 o                         
  -2   1   7          1.80          3.03        12.60 o                         
  -1   1   7       2049.16       1924.86       142.53 o                         
   0   1   7        111.04        105.34        21.02 o                         
   1   1   7        139.58        167.16        18.71 o                         
   2   1   7       2813.87       2784.46        72.41 o                         
   3   1   7       1276.24       1182.78        73.12 o                         
   4   1   7        579.83        520.39        63.39 o                         
   5   1   7        473.85        457.42        39.18 o                         
   6   1   7        347.72        361.93        39.93 o                         
   7   1   7        669.51        676.16        51.75 o                         
   8   1   7        207.11        259.01        58.29 o                         
  -9   2   7         13.73          5.83        61.05 o                         
  -8   2   7        172.96        230.68        38.67 o                         
  -7   2   7        171.78        236.51        67.93 o                         
  -6   2   7        267.78        349.02        39.84 o                         
  -5   2   7       2702.26       2808.01       363.13 o                         
  -4   2   7        671.47        697.01        45.80 o                         
  -3   2   7          6.76          4.11        23.15 o                         
  -2   2   7       1474.02       1422.67        81.26 o                         
  -1   2   7         83.23         93.80        17.80 o                         
   0   2   7       1773.76       1754.23       101.88 o                         
   1   2   7       1319.83       1351.08        52.42 o                         
   2   2   7         65.55         44.33        15.62 o                         
   3   2   7        282.05        236.87        38.30 o                         
   4   2   7        196.51        202.01        30.88 o                         
   5   2   7         10.22        -10.27        25.58 o                         
   6   2   7        877.68        837.23        55.72 o                         
   7   2   7        194.45        197.87        36.71 o                         
   8   2   7         61.23         84.87        36.70 o                         
  -9   3   7        282.62        300.66        89.32 o                         
  -8   3   7        182.10        144.23        37.40 o                         
  -7   3   7          0.84         37.78        46.73 o                         
  -6   3   7        432.97        460.67        45.70 o                         
  -5   3   7       1452.04       1581.49       195.15 o                         
  -4   3   7         86.16         61.11        25.07 o                         
  -3   3   7          6.52          4.72        39.94 o                         
  -2   3   7        112.80        103.54        36.83 o                         
  -1   3   7         89.49        103.02        24.09 o                         
   0   3   7       1103.10       1145.30        83.75 o                         
   1   3   7       3663.78       3548.09        90.75 o                         
   2   3   7          7.56         10.85        16.79 o                         
   3   3   7       1330.35       1210.33       110.56 o                         
   4   3   7         19.28         -2.08        25.71 o                         
   5   3   7        235.97        251.61        36.95 o                         
   6   3   7       2317.34       2274.56       213.39 o                         
   7   3   7         65.58          1.28        34.89 o                         
  -8   4   7        121.78        195.07        73.80 o                         
  -7   4   7        416.90        442.69        51.89 o                         
  -6   4   7        372.42        389.05        44.85 o                         
  -5   4   7         24.33         24.29        39.28 o                         
  -4   4   7        199.39        185.09        36.31 o                         
  -3   4   7        954.93       1022.95        84.79 o                         
  -2   4   7        439.47        457.75        32.25 o                         
  -1   4   7       4036.96       4087.98       201.17 o                         
   0   4   7          3.80         -6.33        29.55 o                         
   1   4   7         86.21        128.47        29.93 o                         
   2   4   7       1058.93       1041.23        85.79 o                         
   3   4   7         69.19         37.85        29.29 o                         
   4   4   7        690.10        660.96        53.53 o                         
   5   4   7        352.88        311.52        62.71 o                         
   6   4   7        116.29         70.16        36.38 o                         
  -7   5   7         53.82        106.18        39.04 o                         
  -6   5   7          2.52         17.43        34.66 o                         
  -5   5   7       1556.34       1684.69        81.20 o                         
  -4   5   7        193.12        201.80        39.21 o                         
  -3   5   7         50.23         64.84        29.87 o                         
  -2   5   7         54.18         39.26        22.84 o                         
  -1   5   7       1065.73        975.66        48.55 o                         
   0   5   7         14.86         30.21        27.39 o                         
   1   5   7        220.33        234.37        37.01 o                         
   2   5   7        527.63        439.88        44.75 o                         
   3   5   7         17.99         -4.62        31.34 o                         
   4   5   7        432.47        431.85        50.77 o                         
   5   5   7        797.94        707.54        61.40 o                         
  -6   6   7         79.74        117.28        44.52 o                         
  -5   6   7        847.82        979.40        67.79 o                         
  -4   6   7        310.22        326.88        45.45 o                         
  -3   6   7        166.01        230.46        53.44 o                         
  -2   6   7        484.25        430.36        44.77 o                         
  -1   6   7         52.88         60.93        33.25 o                         
   0   6   7        412.63        333.72        45.60 o                         
   1   6   7       1060.86       1022.11       113.89 o                         
   2   6   7         84.13         62.66        44.17 o                         
   3   6   7        788.48        740.01        62.52 o                         
   4   6   7         17.14         57.41        39.66 o                         
  -5   7   7          2.62         59.58        78.54 o                         
  -4   7   7        133.77        132.24        53.70 o                         
  -2   7   7         13.45         41.01        50.68 o                         
  -1   7   7        907.54        903.22        67.02 o                         
   0   7   7        123.02        127.92        39.90 o                         
   1   7   7          4.10        -44.44        63.74 o                         
   2   7   7         44.63         34.60        45.68 o                         
   0 -12   8        185.97        140.44        47.00 o                         
   1 -12   8        187.56        148.11        43.97 o                         
   2 -12   8        156.48        220.54        70.41 o                         
   3 -12   8         13.25         24.19        54.06 o                         
  -3 -11   8          5.45         18.50        57.82 o                         
  -2 -11   8        192.00        197.19        40.11 o                         
  -1 -11   8        143.04        165.06        40.69 o                         
   0 -11   8        271.03        308.80        46.56 o                         
   1 -11   8        330.51        340.01        51.07 o                         
   2 -11   8        188.37        237.89        43.57 o                         
   3 -11   8         76.00         47.43        34.05 o                         
   4 -11   8        319.19        315.98        49.78 o                         
   5 -11   8          4.92         22.45        39.36 o                         
  -4 -10   8         49.51         99.28        52.24 o                         
  -3 -10   8         93.97        100.47        29.29 o                         
  -2 -10   8         12.55         -3.73        61.09 o                         
  -1 -10   8         28.03         72.22        33.81 o                         
   0 -10   8        967.37       1030.87        72.16 o                         
   1 -10   8        296.37        328.39        44.30 o                         
   2 -10   8         10.43         75.79        31.83 o                         
   3 -10   8        115.15        198.87       143.95 o                         
   4 -10   8        103.09         85.03        37.40 o                         
   5 -10   8        389.23        342.37        47.66 o                         
   6 -10   8        196.31        194.75        44.25 o                         
  -5  -9   8         45.54         80.47        35.10 o                         
  -4  -9   8        550.75        603.01        43.19 o                         
  -3  -9   8         39.72         51.72        30.23 o                         
  -2  -9   8        396.20        388.54        46.01 o                         
  -1  -9   8        457.32        470.50        47.10 o                         
   0  -9   8        726.54        737.33        53.70 o                         
   1  -9   8        112.66        113.60        31.77 o                         
   2  -9   8         89.41         73.48        43.40 o                         
   3  -9   8         94.95         49.95        28.23 o                         
   4  -9   8        504.03        516.66        48.81 o                         
   5  -9   8        253.74        321.86       126.63 o                         
   6  -9   8        259.95        343.16        46.27 o                         
   7  -9   8          5.64          2.11        35.23 o                         
  -6  -8   8         35.99         71.36        32.80 o                         
  -5  -8   8        193.88        207.14        46.25 o                         
  -4  -8   8        281.27        273.29        31.62 o                         
  -3  -8   8         18.18         17.01        22.05 o                         
  -2  -8   8       1068.69       1094.38        48.26 o                         
  -1  -8   8       1639.39       1727.81       167.85 o                         
   0  -8   8          1.75         -6.84        32.24 o                         
   1  -8   8        189.20        254.95        95.16 o                         
   2  -8   8        124.94        118.71        28.63 o                         
   3  -8   8        424.33        443.86        86.28 o                         
   4  -8   8       2457.52       2596.34        91.36 o                         
   5  -8   8         35.44         33.30        27.87 o                         
   6  -8   8        123.61        126.84        34.89 o                         
   7  -8   8        230.51        169.88        37.54 o                         
   8  -8   8          5.53         -3.95        33.33 o                         
  -7  -7   8         10.59        -44.72        44.72 o                         
  -6  -7   8        235.09        212.67        37.35 o                         
  -5  -7   8       1117.38       1160.87        63.29 o                         
  -4  -7   8         42.66         36.77        22.35 o                         
  -3  -7   8       1205.67       1169.91        52.89 o                         
  -2  -7   8        522.26        448.42        30.47 o                         
  -1  -7   8        139.79        150.28        21.32 o                         
   0  -7   8       1194.09       1150.04        40.42 o                         
   1  -7   8        103.76        118.09        25.76 o                         
   2  -7   8        802.27        779.99        49.60 o                         
   3  -7   8        114.13        110.16        32.81 o                         
   4  -7   8        988.35       1019.95        85.42 o                         
   5  -7   8        112.49         98.05        29.45 o                         
   6  -7   8          6.87          0.34        32.55 o                         
   7  -7   8          9.88         19.20        40.24 o                         
   8  -7   8        131.45        151.53        36.96 o                         
  -8  -6   8         42.97         51.70        34.80 o                         
  -7  -6   8       1302.65       1149.69        65.73 o                         
  -6  -6   8          1.62        -10.89        56.90 o                         
  -5  -6   8        149.13        149.97        29.47 o                         
  -4  -6   8          6.31          2.64        17.34 o                         
  -3  -6   8        813.88        800.04        36.68 o                         
  -2  -6   8        157.37        126.24        19.29 o                         
  -1  -6   8       1374.54       1412.14        43.11 o                         
   0  -6   8       1958.77       1996.61        60.72 o                         
   1  -6   8          0.17         -4.08        12.54 o                         
   2  -6   8        882.48        853.39        46.96 o                         
   3  -6   8       1229.79       1161.40        56.12 o                         
   4  -6   8        395.68        383.04        36.78 o                         
   5  -6   8        567.46        526.66        43.73 o                         
   6  -6   8        463.78        503.17        44.58 o                         
   7  -6   8        174.04        159.29        37.20 o                         
   8  -6   8        826.88        886.10       122.36 o                         
   9  -6   8          7.22         64.69        34.49 o                         
  -8  -5   8          9.81         49.31        30.61 o                         
  -7  -5   8        845.28        787.98        54.98 o                         
  -6  -5   8         56.39         37.81        28.69 o                         
  -5  -5   8         70.81         44.65        23.56 o                         
  -4  -5   8         67.52         65.58        24.55 o                         
  -3  -5   8       1160.29       1129.71        38.01 o                         
  -2  -5   8       1836.64       1759.41        57.28 o                         
  -1  -5   8       2350.08       2320.74        82.40 o                         
   0  -5   8          5.32         13.05        12.46 o                         
   1  -5   8       1138.43       1141.61        45.62 o                         
   2  -5   8         23.99         -0.91        11.54 o                         
   3  -5   8         30.91         -2.99        19.88 o                         
   4  -5   8       1644.60       1773.70        66.72 o                         
   5  -5   8        319.80        350.62        66.83 o                         
   6  -5   8         79.93         82.21        27.42 o                         
   7  -5   8          6.21         17.06        27.58 o                         
   8  -5   8        125.21        172.39        38.95 o                         
   9  -5   8        225.14        228.70        40.44 o                         
  -8  -4   8       1151.87       1141.44        67.71 o                         
  -7  -4   8        204.62        190.43        34.79 o                         
  -6  -4   8        238.32        227.78        33.53 o                         
  -5  -4   8       1404.64       1276.99        59.79 o                         
  -4  -4   8        173.42        129.46        25.15 o                         
  -3  -4   8       3791.60       3658.60       108.36 o                         
  -2  -4   8         66.73         74.52        14.05 o                         
  -1  -4   8        318.89        338.51        22.80 o                         
   0  -4   8        990.68       1022.09        33.91 o                         
   1  -4   8         57.00         53.76        13.14 o                         
   2  -4   8        782.17        793.49        29.19 o                         
   3  -4   8       1062.96       1069.00        32.81 o                         
   4  -4   8       1959.47       1925.45        67.69 o                         
   5  -4   8         27.75         50.09        23.15 o                         
   6  -4   8        225.90        223.24        48.62 o                         
   7  -4   8         40.35         22.44        26.23 o                         
   8  -4   8        231.79        241.20        49.50 o                         
   9  -4   8        216.14        232.97        68.32 o                         
  -9  -3   8          8.96         23.68        32.29 o                         
  -8  -3   8        387.86        329.49        64.31 o                         
  -7  -3   8        902.00        905.62        57.70 o                         
  -6  -3   8         50.28         75.72        27.50 o                         
  -5  -3   8        299.49        256.14        32.76 o                         
  -4  -3   8         42.10         46.36        20.31 o                         
  -3  -3   8       3435.16       3404.02        83.70 o                         
  -2  -3   8        593.78        559.16        23.99 o                         
  -1  -3   8        104.76        130.58        15.65 o                         
   0  -3   8       1005.71        967.73        32.19 o                         
   1  -3   8        120.91        118.15        23.51 o                         
   2  -3   8       3052.77       3124.72        57.99 o                         
   3  -3   8       3410.74       3431.07        62.88 o                         
   4  -3   8         14.52         37.57        14.57 o                         
   5  -3   8        504.26        539.67        40.95 o                         
   6  -3   8        145.93        130.32        27.35 o                         
   7  -3   8        213.13        213.60        34.29 o                         
   8  -3   8       1453.81       1533.77       171.83 o                         
   9  -3   8         22.35        -10.45        40.93 o                         
  -9  -2   8         15.72        102.96        37.97 o                         
  -8  -2   8         53.61         32.73        29.69 o                         
  -7  -2   8       1911.16       1841.96        90.02 o                         
  -6  -2   8        351.71        373.28        38.30 o                         
  -5  -2   8        568.79        503.04        40.24 o                         
  -4  -2   8        878.48        880.03        48.24 o                         
  -3  -2   8        442.39        429.34        61.13 o                         
  -2  -2   8        421.97        407.83        31.63 o                         
  -1  -2   8       2411.23       2406.55        89.98 o                         
   0  -2   8        221.40        216.82        23.08 o                         
   1  -2   8       2822.60       2931.12        60.28 o                         
   2  -2   8       1613.73       1614.10        94.10 o                         
   3  -2   8        627.29        623.65        34.29 o                         
   4  -2   8        646.03        749.85        33.08 o                         
   5  -2   8        319.49        286.93        31.95 o                         
   6  -2   8        323.05        374.77        38.37 o                         
   7  -2   8         77.61         85.43        32.97 o                         
   8  -2   8        924.44        927.66       189.26 o                         
   9  -2   8         28.89         -8.28        42.74 o                         
  -9  -1   8        124.07        112.91        45.24 o                         
  -8  -1   8        994.15       1010.72        79.44 o                         
  -7  -1   8          8.09         24.31        28.23 o                         
  -6  -1   8          7.58        -18.17        26.39 o                         
  -5  -1   8        131.16        129.68        29.33 o                         
  -4  -1   8        417.44        420.64        59.71 o                         
  -3  -1   8       3110.60       2879.88       212.84 o                         
  -2  -1   8          2.97          0.90        18.82 o                         
  -1  -1   8        656.10        663.12        26.91 o                         
   0  -1   8        121.26        104.94        16.20 o                         
   1  -1   8       1226.14       1243.83        49.16 o                         
   2  -1   8          2.83         -3.72        20.58 o                         
   3  -1   8        475.68        533.94        29.87 o                         
   4  -1   8        765.31        794.31        50.89 o                         
   5  -1   8         17.98         36.47        28.27 o                         
   6  -1   8        902.11        922.34        77.27 o                         
   7  -1   8        845.89        874.75       175.49 o                         
   8  -1   8        154.76        281.69        59.69 o                         
  -9   0   8         35.20         46.39        33.95 o                         
  -8   0   8        601.95        679.92       115.14 o                         
  -7   0   8          9.27          9.81        28.84 o                         
  -6   0   8        100.60        121.06        29.56 o                         
  -5   0   8         33.15         -6.58        25.33 o                         
  -4   0   8          9.24         21.67        23.94 o                         
  -3   0   8       4213.14       4345.68       303.28 o                         
  -2   0   8        748.64        713.16        78.74 o                         
  -1   0   8         14.06         -4.74        12.79 o                         
   0   0   8       1085.87       1033.00        74.27 o                         
   1   0   8       1428.85       1574.49        60.22 o                         
   2   0   8        830.46        878.48        35.82 o                         
   3   0   8       2499.80       2617.55        91.13 o                         
   4   0   8         14.68         15.55        17.33 o                         
   5   0   8        976.06        938.97       105.61 o                         
   6   0   8         16.35         14.01        38.76 o                         
   7   0   8        108.05        149.43        47.44 o                         
   8   0   8        572.29        725.94        88.12 o                         
  -9   1   8        292.84        321.59        72.67 o                         
  -8   1   8         66.80         67.37        34.32 o                         
  -7   1   8       1216.64       1365.74        71.60 o                         
  -6   1   8        295.76        310.54        52.69 o                         
  -5   1   8       1171.35       1174.51        61.68 o                         
  -4   1   8       2561.89       2662.31       139.23 o                         
  -3   1   8        590.56        630.93        43.27 o                         
  -2   1   8        354.22        361.53        36.32 o                         
  -1   1   8        826.94        725.78        38.02 o                         
   0   1   8          7.10          6.70        15.06 o                         
   1   1   8       3614.00       3699.87       274.07 o                         
   2   1   8         82.02         93.24        20.68 o                         
   3   1   8        803.26        710.24        50.09 o                         
   4   1   8         21.00         25.01        19.28 o                         
   5   1   8        331.11        313.22        39.52 o                         
   6   1   8        153.51        194.98        44.37 o                         
   7   1   8         47.83         48.05        77.84 o                         
  -8   2   8        274.27        389.37        48.80 o                         
  -7   2   8          5.91          5.49        46.54 o                         
  -6   2   8         24.08         10.19        44.69 o                         
  -5   2   8        235.34        268.69        72.53 o                         
  -4   2   8       1615.22       1663.80        91.32 o                         
  -3   2   8        176.39        215.90        32.61 o                         
  -2   2   8         88.32         90.95        27.10 o                         
  -1   2   8        272.47        288.01        29.22 o                         
   0   2   8         23.23         35.86        18.11 o                         
   1   2   8       4322.38       4329.16       151.67 o                         
   2   2   8        773.88        771.94        44.46 o                         
   3   2   8         11.67         37.93        20.38 o                         
   4   2   8        580.10        625.97        47.30 o                         
   5   2   8         88.54         64.34        31.24 o                         
   6   2   8        757.90        805.88        58.72 o                         
   7   2   8        776.14        714.19        64.53 o                         
  -8   3   8       1273.95       1390.39       152.34 o                         
  -7   3   8          8.51         -4.45        34.96 o                         
  -6   3   8        800.05        819.85        63.79 o                         
  -5   3   8        188.31        170.05        35.29 o                         
  -4   3   8         89.69         90.52        30.28 o                         
  -3   3   8       1530.41       1586.17        72.97 o                         
  -2   3   8       1117.94       1122.68        60.06 o                         
  -1   3   8        649.28        698.92        37.81 o                         
   0   3   8        903.87        880.79        45.46 o                         
   1   3   8        470.84        472.96        32.39 o                         
   2   3   8         29.46         22.20        25.56 o                         
   3   3   8        543.85        503.23        44.89 o                         
   4   3   8          4.88          6.53        30.22 o                         
   5   3   8        478.88        491.55        50.67 o                         
   6   3   8         84.79        152.18        41.16 o                         
  -7   4   8         78.18         62.33        37.09 o                         
  -6   4   8          4.47         19.25        33.04 o                         
  -5   4   8         12.56          8.02        42.22 o                         
  -4   4   8       1163.59       1125.84       109.16 o                         
  -3   4   8         85.36         27.69        28.85 o                         
  -2   4   8          9.37        -24.02        36.19 o                         
  -1   4   8         70.49         97.60        24.22 o                         
   0   4   8        282.73        284.09        30.03 o                         
   1   4   8        629.03        590.49        49.13 o                         
   2   4   8         40.75         54.15        30.27 o                         
   3   4   8        307.13        305.42        42.51 o                         
   4   4   8         12.37          5.02        33.13 o                         
   5   4   8       1274.62       1325.12        78.30 o                         
  -6   5   8         14.69         50.84        37.33 o                         
  -5   5   8        227.04        252.39        44.37 o                         
  -4   5   8       1275.61       1298.48        74.00 o                         
  -3   5   8        140.20        187.02        39.88 o                         
  -2   5   8        249.55        251.90        53.18 o                         
  -1   5   8         79.63        115.00        27.22 o                         
   0   5   8         17.43         38.98        33.30 o                         
   1   5   8       1699.92       1657.46        90.27 o                         
   2   5   8        426.35        349.84        44.78 o                         
   3   5   8        348.16        244.53        42.51 o                         
   4   5   8        227.94        219.29        45.53 o                         
  -5   6   8        121.28         79.91        38.51 o                         
  -4   6   8         23.27         51.01        36.22 o                         
  -3   6   8        417.40        328.61        46.20 o                         
  -2   6   8         86.58         93.42        53.77 o                         
  -1   6   8        254.79        187.50        55.68 o                         
   0   6   8        844.76        863.27        64.48 o                         
   1   6   8        194.97        196.18        44.83 o                         
   2   6   8         13.81          6.58        37.80 o                         
  -2 -11   9        431.22        402.42        52.07 o                         
  -1 -11   9          8.51         52.03        37.92 o                         
   0 -11   9        920.69        940.54        89.80 o                         
   1 -11   9        401.08        432.38        53.44 o                         
   2 -11   9          9.21        255.89        46.30 o                         
   3 -11   9         90.11        155.78        41.93 o                         
   4 -11   9          0.29          4.33        36.66 o                         
  -4 -10   9        160.00        140.64        56.79 o                         
  -3 -10   9        354.78        417.70        52.96 o                         
  -2 -10   9         56.70         82.90        34.71 o                         
  -1 -10   9        168.26        206.49        41.14 o                         
   0 -10   9         11.91          1.60        80.16 o                         
   1 -10   9        645.24        770.88        57.42 o                         
   2 -10   9         66.33        103.10        36.47 o                         
   3 -10   9         58.95        151.42        57.12 o                         
   4 -10   9          9.27         25.42        67.14 o                         
   5 -10   9          0.29        -34.81        52.54 o                         
   6 -10   9        481.70        539.75        58.93 o                         
  -5  -9   9        108.79        109.86        38.63 o                         
  -4  -9   9        204.92        194.33        40.45 o                         
  -3  -9   9        772.10        771.91        54.98 o                         
  -2  -9   9         27.57         31.79        24.10 o                         
  -1  -9   9       1551.86       1673.27        78.01 o                         
   0  -9   9         46.84         27.08        78.45 o                         
   1  -9   9         34.07         52.16        66.59 o                         
   2  -9   9        645.06        632.66        51.88 o                         
   3  -9   9        312.05        284.20        47.35 o                         
   4  -9   9        527.44        590.13        79.72 o                         
   5  -9   9        324.94        369.18        49.82 o                         
   6  -9   9         59.78         20.86        36.14 o                         
   7  -9   9         47.08         99.65        35.33 o                         
  -6  -8   9         16.64         48.34        35.26 o                         
  -5  -8   9        969.02        981.75       150.13 o                         
  -4  -8   9        373.13        364.99        90.84 o                         
  -3  -8   9          1.89          4.09        22.75 o                         
  -2  -8   9        534.71        506.44        35.83 o                         
  -1  -8   9        282.77        252.53        31.46 o                         
   0  -8   9        169.44        141.16        29.22 o                         
   1  -8   9        962.10       1032.80        77.16 o                         
   2  -8   9         57.13         55.49        27.41 o                         
   3  -8   9         47.67         67.90        51.84 o                         
   4  -8   9        216.37        186.83        34.72 o                         
   5  -8   9        114.11        126.00        80.36 o                         
   6  -8   9        214.36        248.14        40.97 o                         
   7  -8   9         14.45         -5.71        72.23 o                         
  -6  -7   9        529.03        589.53        53.96 o                         
  -5  -7   9        415.80        390.12        43.94 o                         
  -4  -7   9          0.33        -27.43        27.43 o                         
  -3  -7   9          4.61        -13.97        19.38 o                         
  -2  -7   9         47.27         85.04        20.30 o                         
  -1  -7   9        519.48        484.60        30.47 o                         
   0  -7   9        273.26        260.57        25.69 o                         
   1  -7   9       1284.85       1356.45       185.29 o                         
   2  -7   9         27.29         -0.03        24.54 o                         
   3  -7   9        452.96        455.35        41.94 o                         
   4  -7   9         46.04         17.23        43.82 o                         
   5  -7   9         20.20         34.20        60.34 o                         
   6  -7   9        622.12        628.55        53.92 o                         
   7  -7   9        175.23        162.94        38.19 o                         
   8  -7   9        365.29        372.47        48.97 o                         
  -7  -6   9        173.69        232.88        40.53 o                         
  -6  -6   9       1480.95       1330.50        70.02 o                         
  -5  -6   9         49.66         50.04        39.43 o                         
  -4  -6   9        239.85        261.48        66.53 o                         
  -3  -6   9        991.94        897.49        38.94 o                         
  -2  -6   9        303.97        287.88        24.26 o                         
  -1  -6   9       3312.51       3377.63        66.65 o                         
   0  -6   9        178.98        149.19        24.37 o                         
   1  -6   9          8.44        -10.79        13.40 o                         
   2  -6   9        824.85        809.04        78.87 o                         
   3  -6   9          8.99         39.41        24.70 o                         
   4  -6   9        959.35        953.53        75.65 o                         
   5  -6   9       1664.10       1826.85        75.32 o                         
   6  -6   9        132.88         94.18        30.80 o                         
   7  -6   9         38.60         55.15        33.22 o                         
   8  -6   9         62.10         24.16        32.36 o                         
  -8  -5   9        381.29        350.37        46.47 o                         
  -7  -5   9        124.66         93.69        42.09 o                         
  -6  -5   9        227.13        183.30        47.41 o                         
  -5  -5   9       1187.62       1102.06       117.21 o                         
  -4  -5   9        173.10        197.65        31.32 o                         
  -3  -5   9         33.30         27.55        42.00 o                         
  -2  -5   9        532.64        531.08        32.45 o                         
  -1  -5   9       1431.87       1458.37        43.10 o                         
   0  -5   9          0.54         26.02        15.33 o                         
   1  -5   9        336.64        359.00        24.12 o                         
   2  -5   9        235.45        274.02        49.14 o                         
   3  -5   9        885.13        917.68        50.78 o                         
   4  -5   9        688.83        646.94        46.93 o                         
   5  -5   9       1353.87       1372.24        64.99 o                         
   6  -5   9          1.68        -18.79        28.00 o                         
   7  -5   9        180.54        212.56        38.20 o                         
   8  -5   9         35.88        -13.55        33.61 o                         
  -8  -4   9        434.82        438.83        49.23 o                         
  -7  -4   9         79.62         76.05        40.55 o                         
  -6  -4   9         35.38         20.47        27.49 o                         
  -5  -4   9       1645.96       1598.83        68.30 o                         
  -4  -4   9        305.18        282.97        33.77 o                         
  -3  -4   9        802.41        805.70        48.64 o                         
  -2  -4   9       2280.35       2213.98        49.18 o                         
  -1  -4   9        210.30        225.10        20.10 o                         
   0  -4   9        599.27        597.71        28.33 o                         
   1  -4   9       2068.29       2079.36        55.47 o                         
   2  -4   9        452.11        473.53        28.60 o                         
   3  -4   9       3656.50       3791.21        94.58 o                         
   4  -4   9        194.47        231.93        53.68 o                         
   5  -4   9        187.98        194.03        42.07 o                         
   6  -4   9        673.51        714.09        52.14 o                         
   7  -4   9         55.35         55.80        30.48 o                         
   8  -4   9        282.78        343.88        45.70 o                         
  -8  -3   9         19.71         42.31        31.33 o                         
  -7  -3   9         98.69        146.33        52.21 o                         
  -6  -3   9       1505.29       1487.96        88.07 o                         
  -5  -3   9         10.27          9.27        24.50 o                         
  -4  -3   9        278.64        273.07        33.38 o                         
  -3  -3   9        251.83        270.23        44.78 o                         
  -2  -3   9        815.55        732.95        44.06 o                         
  -1  -3   9       2604.61       2600.78        52.66 o                         
   0  -3   9        406.75        441.58        24.73 o                         
   1  -3   9          0.96          0.26        14.08 o                         
   2  -3   9         66.13         89.62        17.73 o                         
   3  -3   9        462.34        439.45        27.49 o                         
   4  -3   9         16.14         -1.33        23.40 o                         
   5  -3   9        368.41        360.08        64.42 o                         
   6  -3   9        175.05        165.41        33.59 o                         
   7  -3   9         29.55         33.06        30.04 o                         
   8  -3   9        390.53        291.81        53.62 o                         
  -8  -2   9        334.21        298.61        63.44 o                         
  -7  -2   9         72.51         52.55        30.35 o                         
  -6  -2   9        638.15        642.14        50.89 o                         
  -5  -2   9        309.87        296.39        36.49 o                         
  -4  -2   9        175.78        145.02        75.41 o                         
  -3  -2   9         41.77          7.21        22.68 o                         
  -2  -2   9        973.16       1030.94       133.29 o                         
  -1  -2   9       1526.60       1530.69        40.41 o                         
   0  -2   9       1236.06       1234.07        39.47 o                         
   1  -2   9        105.23        103.44        18.86 o                         
   2  -2   9       1705.08       1777.32        50.50 o                         
   3  -2   9        639.89        686.33        45.78 o                         
   4  -2   9        428.88        425.50        29.23 o                         
   5  -2   9        984.17        949.07        61.43 o                         
   6  -2   9        207.56        160.17        31.60 o                         
   7  -2   9        500.92        606.73       128.96 o                         
   8  -2   9          1.22        -45.94        45.94 o                         
  -8  -1   9        658.76        643.37        57.86 o                         
  -7  -1   9        651.97        623.24        95.48 o                         
  -6  -1   9         32.86         59.29        27.28 o                         
  -5  -1   9        712.42        678.03        53.02 o                         
  -4  -1   9        250.30        211.71        31.43 o                         
  -3  -1   9        786.45        794.30        49.26 o                         
  -2  -1   9       4197.73       4193.34       101.11 o                         
  -1  -1   9          1.36         27.28        22.79 o                         
   0  -1   9       1528.21       1512.03        44.81 o                         
   1  -1   9        497.64        517.47        29.77 o                         
   2  -1   9        770.88        816.79        37.23 o                         
   3  -1   9       2543.43       2719.99       142.33 o                         
   4  -1   9        411.95        424.88        39.32 o                         
   5  -1   9          3.78          8.96        20.38 o                         
   6  -1   9        200.77        188.91        32.43 o                         
   7  -1   9        222.28        342.23        61.86 o                         
  -8   0   9         52.99         41.46        36.24 o                         
  -7   0   9          0.67         13.23        31.63 o                         
  -6   0   9        795.80        819.54        56.84 o                         
  -5   0   9         65.51         41.68        27.92 o                         
  -4   0   9        418.38        304.22        71.79 o                         
  -3   0   9         38.21         31.03        23.41 o                         
  -2   0   9        978.97        931.11        64.38 o                         
  -1   0   9        396.57        392.71        55.67 o                         
   0   0   9         39.57         42.56        21.99 o                         
   1   0   9         96.45         69.23        25.09 o                         
   2   0   9        269.82        324.39        35.99 o                         
   3   0   9       2704.67       2664.56       189.32 o                         
   4   0   9        354.06        336.34        79.15 o                         
   5   0   9          0.10         43.95        37.26 o                         
   6   0   9        231.30        209.75        48.36 o                         
   7   0   9         16.25        121.59        60.10 o                         
  -8   1   9         19.26         -3.97        34.82 o                         
  -7   1   9         97.27         82.66        35.21 o                         
  -6   1   9        915.06        997.26        63.79 o                         
  -5   1   9          7.33         45.29        31.28 o                         
  -4   1   9       1259.56       1237.69       125.16 o                         
  -3   1   9        331.16        302.77        37.45 o                         
  -2   1   9         29.83        -23.46        28.78 o                         
  -1   1   9       1473.38       1500.57       131.41 o                         
   0   1   9        903.86        753.97       121.17 o                         
   1   1   9       1095.13       1041.53        60.95 o                         
   2   1   9       2517.16       2517.96       194.69 o                         
   3   1   9        229.51        209.71        38.29 o                         
   4   1   9        146.24        119.94        30.31 o                         
   5   1   9        885.98        859.65        56.32 o                         
   6   1   9         61.35         67.95        34.63 o                         
  -7   2   9        195.51        330.39       109.49 o                         
  -6   2   9         62.27         98.55        36.01 o                         
  -5   2   9        452.89        466.56        47.63 o                         
  -4   2   9         32.11         18.55        28.44 o                         
  -3   2   9          2.65         20.93        28.88 o                         
  -2   2   9       2018.33       2122.46        82.53 o                         
  -1   2   9        188.94        203.10        36.75 o                         
   0   2   9        378.67        297.44        28.56 o                         
   1   2   9         23.88         20.35        21.27 o                         
   2   2   9        503.67        490.68        35.01 o                         
   3   2   9        869.38        857.54        54.27 o                         
   4   2   9          7.19        -18.45        28.65 o                         
   5   2   9         48.76        -10.95        31.04 o                         
   6   2   9         11.60        -29.90        33.18 o                         
  -7   3   9         23.56        -38.13        38.13 o                         
  -6   3   9        150.16        182.06        38.80 o                         
  -5   3   9        130.13        168.38        39.23 o                         
  -4   3   9        370.47        376.84        45.05 o                         
  -3   3   9         13.63        -15.28        32.08 o                         
  -2   3   9       1002.34       1042.83        94.67 o                         
  -1   3   9         38.50         49.50        42.88 o                         
   0   3   9        125.39        161.12        26.75 o                         
   1   3   9         91.42         80.65        30.91 o                         
   2   3   9        123.42        126.77        46.41 o                         
   3   3   9        727.76        742.66        55.90 o                         
   4   3   9        491.40        515.79        52.16 o                         
   5   3   9        134.14        150.06        42.89 o                         
  -6   4   9        214.61        223.63        45.92 o                         
  -5   4   9          1.41          2.16        36.82 o                         
  -4   4   9       1223.02       1127.30        71.06 o                         
  -3   4   9        761.27        717.66        58.99 o                         
  -2   4   9          8.50         21.19        31.04 o                         
  -1   4   9        711.16        738.15        55.11 o                         
   0   4   9        186.34        181.45        38.00 o                         
   1   4   9        304.77        320.66        44.06 o                         
   2   4   9       1429.47       1224.67        71.10 o                         
   3   4   9         19.35        -19.40        36.75 o                         
   4   4   9        116.86        138.40        42.05 o                         
  -4   5   9         69.47         22.50        39.96 o                         
  -3   5   9         68.18         53.95        36.03 o                         
  -2   5   9        236.46        159.21        57.89 o                         
  -1   5   9         41.47        -18.76        52.30 o                         
   0   5   9         71.25         32.18        52.67 o                         
   1   5   9          2.56         -4.42        35.77 o                         
   2   5   9        744.44        800.53        65.23 o                         
   0 -11  10         39.14          3.31        37.40 o                         
   1 -11  10        376.78        484.31       107.17 o                         
   2 -11  10          0.91         31.68        39.60 o                         
  -3 -10  10        405.19        434.10        78.63 o                         
  -2 -10  10         72.80         61.58        37.45 o                         
  -1 -10  10        258.25        266.32        44.11 o                         
   0 -10  10        274.54        380.34        47.52 o                         
   1 -10  10        112.84        305.11        45.49 o                         
   2 -10  10         80.90         88.62        36.86 o                         
   3 -10  10        591.39        685.78        78.98 o                         
   4 -10  10         77.03        103.90        42.45 o                         
  -4  -9  10        654.79        579.39        56.21 o                         
  -3  -9  10         64.14         40.23        44.78 o                         
  -2  -9  10         14.23         45.27        39.90 o                         
  -1  -9  10         13.06         61.57        35.35 o                         
   0  -9  10        119.22         87.14        39.81 o                         
   1  -9  10        971.92       1085.55        66.17 o                         
   2  -9  10         43.26         77.01        34.90 o                         
   3  -9  10        309.35        351.53        45.11 o                         
   4  -9  10          4.93          2.79        48.97 o                         
   5  -9  10        355.76        355.76        49.27 o                         
   6  -9  10         11.51         38.13        37.24 o                         
  -5  -8  10          0.09         94.21        39.37 o                         
  -4  -8  10        553.90        565.59        66.44 o                         
  -3  -8  10          0.97        -24.55        29.09 o                         
  -2  -8  10         12.27         12.00        20.22 o                         
  -1  -8  10         30.30         97.98        37.18 o                         
   0  -8  10        106.31         92.57        30.51 o                         
   1  -8  10       1339.80       1514.17        70.31 o                         
   2  -8  10        504.28        510.02        45.59 o                         
   3  -8  10          3.69         48.67        30.03 o                         
   4  -8  10        306.85        294.51        42.33 o                         
   5  -8  10         23.25         49.85        32.16 o                         
   6  -8  10         65.15         20.15        33.63 o                         
  -6  -7  10        739.93        756.45        60.59 o                         
  -5  -7  10        396.77        396.83        50.75 o                         
  -4  -7  10        494.67        441.56        45.66 o                         
  -3  -7  10        802.60        773.17        53.53 o                         
  -2  -7  10        214.42        203.50        24.81 o                         
  -1  -7  10        407.85        403.38        31.10 o                         
   0  -7  10       1908.36       2128.86        98.16 o                         
   1  -7  10        162.77        160.81        40.44 o                         
   2  -7  10         19.58         57.29        33.21 o                         
   3  -7  10         48.01         83.55        30.91 o                         
   4  -7  10          1.84          2.39        26.79 o                         
   5  -7  10        693.73        776.07        57.06 o                         
   6  -7  10          6.07         82.30        34.03 o                         
   7  -7  10        187.30        268.82        94.06 o                         
  -6  -6  10        230.94        303.67        42.74 o                         
  -5  -6  10         43.93         53.93        30.28 o                         
  -4  -6  10        729.77        769.25        59.73 o                         
  -3  -6  10         35.54         45.19        24.80 o                         
  -2  -6  10          0.82         -2.77        17.71 o                         
  -1  -6  10         47.50         47.11        18.58 o                         
   0  -6  10       1249.01       1255.47        43.35 o                         
   1  -6  10          4.34         12.32        27.95 o                         
   2  -6  10          1.34        -25.19        25.19 o                         
   3  -6  10        285.27        286.56        38.05 o                         
   4  -6  10          5.04         31.10        26.15 o                         
   5  -6  10       1322.29       1357.86        69.67 o                         
   6  -6  10         93.76         73.16        64.80 o                         
   7  -6  10         15.16         22.19        38.84 o                         
  -7  -5  10         98.49        140.43        38.55 o                         
  -6  -5  10        214.27        158.44        35.73 o                         
  -5  -5  10         64.96         63.66        40.07 o                         
  -4  -5  10       1239.44       1015.65        72.71 o                         
  -3  -5  10         79.15         77.22        26.26 o                         
  -2  -5  10        848.24        874.32        50.91 o                         
  -1  -5  10        222.35        206.30        30.35 o                         
   0  -5  10        352.59        357.95        37.98 o                         
   1  -5  10        782.49        858.84        35.76 o                         
   2  -5  10        151.46        172.37        30.25 o                         
   3  -5  10        534.99        557.95        44.65 o                         
   4  -5  10        548.34        613.57        47.48 o                         
   5  -5  10        311.77        319.35        40.67 o                         
   6  -5  10         74.72         67.26        38.89 o                         
   7  -5  10        423.37        492.80        50.30 o                         
  -7  -4  10          8.62          7.13        31.39 o                         
  -6  -4  10       1107.33       1069.51        63.83 o                         
  -5  -4  10        658.64        694.81        53.00 o                         
  -4  -4  10         25.96         61.24        27.50 o                         
  -3  -4  10        374.64        341.99        38.34 o                         
  -2  -4  10         63.23         74.78        24.60 o                         
  -1  -4  10          3.07         25.02        15.33 o                         
   0  -4  10       2784.95       2920.95        61.16 o                         
   1  -4  10        362.83        355.64        44.55 o                         
   2  -4  10         21.18         21.03        26.79 o                         
   3  -4  10          0.27          2.94        22.89 o                         
   4  -4  10        619.53        637.51        48.13 o                         
   5  -4  10        547.43        572.55        46.78 o                         
   6  -4  10          7.78         -3.52        28.22 o                         
   7  -4  10        188.14        194.06        38.20 o                         
  -7  -3  10        275.53        227.67        39.52 o                         
  -6  -3  10         62.63        101.80        35.16 o                         
  -5  -3  10        425.51        426.62        44.00 o                         
  -4  -3  10         99.89        130.36        29.77 o                         
  -3  -3  10        313.05        308.63        35.78 o                         
  -2  -3  10        710.85        617.58        45.20 o                         
  -1  -3  10        276.56        322.80        35.51 o                         
   0  -3  10       1581.70       1544.66        46.07 o                         
   1  -3  10         16.58         11.38        15.86 o                         
   2  -3  10        355.22        362.84        27.61 o                         
   3  -3  10        207.60        252.17        25.97 o                         
   4  -3  10         66.01         82.81        39.98 o                         
   5  -3  10       1400.69       1384.71       181.17 o                         
   6  -3  10        520.59        468.14        45.91 o                         
   7  -3  10         54.78         39.43        44.80 o                         
  -7  -2  10       1736.04       1743.26        86.91 o                         
  -6  -2  10          2.50         13.07        28.62 o                         
  -5  -2  10         31.82         33.59        28.39 o                         
  -4  -2  10       1132.74       1108.84        60.75 o                         
  -3  -2  10        184.31        256.88        52.76 o                         
  -2  -2  10       1968.44       1964.48       144.21 o                         
  -1  -2  10       1547.31       1456.06       123.08 o                         
   0  -2  10        874.38        856.42        72.00 o                         
   1  -2  10        916.37        939.51        39.74 o                         
   2  -2  10         53.19         52.10        20.27 o                         
   3  -2  10         70.86         79.35        21.99 o                         
   4  -2  10       1648.71       1686.44        87.96 o                         
   5  -2  10         46.46         33.77        27.50 o                         
   6  -2  10         81.19         82.77        32.23 o                         
   7  -2  10          2.03         15.34        43.29 o                         
  -7  -1  10        300.00        330.77        72.71 o                         
  -6  -1  10        229.80        207.27        39.53 o                         
  -5  -1  10        571.50        581.14        55.92 o                         
  -4  -1  10        130.24        147.27        33.35 o                         
  -3  -1  10        189.83        170.97        32.01 o                         
  -2  -1  10        729.06        685.09       126.46 o                         
  -1  -1  10        401.39        383.27        64.09 o                         
   0  -1  10        322.79        258.02        89.13 o                         
   1  -1  10        256.71        280.46        26.48 o                         
   2  -1  10          2.30          8.46        24.45 o                         
   3  -1  10        178.72        204.68        27.83 o                         
   4  -1  10       2307.32       2353.91       177.94 o                         
   5  -1  10          2.85         65.13        36.49 o                         
   6  -1  10         54.56         23.72        40.09 o                         
  -7   0  10        304.49        320.98        46.85 o                         
  -6   0  10        374.17        414.50        48.51 o                         
  -5   0  10        756.85        754.14        56.94 o                         
  -4   0  10          2.83          7.49        28.00 o                         
  -3   0  10       1045.18       1000.37       110.17 o                         
  -2   0  10        125.30        125.78        30.24 o                         
  -1   0  10        110.73         91.35        27.28 o                         
   0   0  10       1030.41        847.12        95.07 o                         
   1   0  10        135.40        110.09        23.60 o                         
   2   0  10       1198.27       1207.82        86.65 o                         
   3   0  10        111.97        160.31        40.02 o                         
   4   0  10        170.34        154.69        27.21 o                         
   5   0  10        289.24        297.71        41.23 o                         
   6   0  10         18.92         46.60        51.45 o                         
  -7   1  10       1314.07       1418.82        91.36 o                         
  -6   1  10         73.88         87.91        37.54 o                         
  -5   1  10         11.15         47.41        40.55 o                         
  -4   1  10        307.45        363.94        44.07 o                         
  -3   1  10          2.86        -10.02        28.41 o                         
  -2   1  10        993.93       1077.20        70.32 o                         
  -1   1  10       1370.01       1519.37        74.89 o                         
   0   1  10         11.27         -1.97        21.05 o                         
   1   1  10         79.10         87.51        23.55 o                         
   2   1  10        179.16        148.61        27.04 o                         
   3   1  10          7.18          4.77        28.52 o                         
   4   1  10        554.10        489.30        54.93 o                         
   5   1  10        107.03        114.59        36.19 o                         
  -6   2  10          3.47        -14.93        38.05 o                         
  -5   2  10         43.29         19.36        33.98 o                         
  -4   2  10         10.53         42.94        40.40 o                         
  -3   2  10        436.17        516.48        53.02 o                         
  -2   2  10        581.22        534.47        53.11 o                         
  -1   2  10        863.50        875.92        69.77 o                         
   0   2  10         17.22        -14.23        42.96 o                         
   1   2  10        577.52        597.04        48.99 o                         
   2   2  10          2.60        -12.67        30.24 o                         
   3   2  10         39.10         50.52        43.71 o                         
   4   2  10       1290.83       1178.82        69.39 o                         
  -5   3  10        368.89        365.96        49.42 o                         
  -4   3  10        593.41        560.57        56.47 o                         
  -3   3  10       2100.73       1966.49        90.37 o                         
  -2   3  10         24.61          6.35        36.28 o                         
  -1   3  10         17.04          5.35        33.27 o                         
   0   3  10        664.86        633.60       104.86 o                         
   1   3  10          2.80        -23.85        34.05 o                         
   2   3  10       1072.39       1117.48        71.63 o                         
   3   3  10        347.16        351.37        47.50 o                         
  -4   4  10          6.06        -28.23        59.56 o                         
  -3   4  10        423.35        402.24        52.30 o                         
  -2   4  10         18.24         25.00        96.93 o                         
  -1   4  10         49.19         87.86        58.85 o                         
   0   4  10        128.80        219.31        61.20 o                         
   1   4  10         18.67        -17.95        48.73 o                         
  -1 -10  11         20.91         17.57        33.25 o                         
   0 -10  11         61.61        144.32        42.90 o                         
   1 -10  11         10.62         48.88        80.71 o                         
   2 -10  11        132.34         53.35        36.30 o                         
   3 -10  11        258.28        315.19        51.01 o                         
  -3  -9  11        317.78        302.76        69.22 o                         
  -1  -9  11        119.28        150.06        37.44 o                         
   0  -9  11          0.72         17.59        46.32 o                         
   1  -9  11        203.30        229.30        42.58 o                         
   2  -9  11        757.72        813.12        83.47 o                         
   3  -9  11         24.72         58.10        34.90 o                         
   4  -9  11         45.52         46.45        36.18 o                         
  -4  -8  11         16.40         46.56        52.89 o                         
  -3  -8  11         22.53         41.83        30.61 o                         
  -2  -8  11        605.39        595.52        83.89 o                         
  -1  -8  11          6.42        -35.38        35.38 o                         
   0  -8  11        303.75        346.33        43.86 o                         
   1  -8  11         93.82         36.20        28.93 o                         
   2  -8  11        272.87        278.06        42.97 o                         
   3  -8  11        144.56        139.55        39.10 o                         
   4  -8  11         39.86         46.84        60.98 o                         
   5  -8  11          1.68        -13.85        35.70 o                         
  -5  -7  11        292.87        269.17        61.27 o                         
  -4  -7  11        188.50        229.19        48.51 o                         
  -3  -7  11         84.64         92.73       103.57 o                         
  -2  -7  11        573.27        531.57        47.10 o                         
  -1  -7  11          0.87        -33.16        33.16 o                         
   0  -7  11        538.99        485.88        54.65 o                         
   1  -7  11        355.34        393.45        40.58 o                         
   2  -7  11        342.35        289.98        51.18 o                         
   3  -7  11        399.31        392.27        44.77 o                         
   4  -7  11        150.05        152.98        41.63 o                         
   5  -7  11        325.96        369.33        57.06 o                         
   6  -7  11        712.80        799.93        62.81 o                         
  -5  -6  11        106.69        126.11        39.53 o                         
  -4  -6  11        753.45        715.89        54.93 o                         
  -3  -6  11        719.28        621.68        52.26 o                         
  -2  -6  11         39.12         51.24        28.25 o                         
  -1  -6  11        787.10        803.77        50.35 o                         
   0  -6  11          9.41          5.83        45.79 o                         
   1  -6  11          1.96         57.71        36.59 o                         
   2  -6  11       1589.98       1692.55        73.01 o                         
   3  -6  11        110.00         80.08        29.05 o                         
   4  -6  11         23.77        -10.61        28.42 o                         
   5  -6  11          2.70         18.19        31.28 o                         
   6  -6  11        209.39        224.73        73.48 o                         
  -6  -5  11         26.99         26.86        56.38 o                         
  -5  -5  11        784.34        736.27        57.09 o                         
  -4  -5  11          0.65         11.13        32.05 o                         
  -3  -5  11        111.36        102.82        31.89 o                         
  -2  -5  11        245.55        241.12        34.45 o                         
  -1  -5  11         74.72         71.41        26.12 o                         
   0  -5  11        674.26        681.66        34.37 o                         
   1  -5  11        182.27        171.61        53.31 o                         
   2  -5  11        824.69        832.93        53.58 o                         
   3  -5  11         40.89         59.08        45.35 o                         
   4  -5  11        203.16        207.06        36.43 o                         
   5  -5  11        116.78        117.22        34.35 o                         
   6  -5  11         72.97         37.65        35.68 o                         
  -6  -4  11          4.98         -3.37        42.06 o                         
  -5  -4  11       1338.99       1234.41        70.14 o                         
  -4  -4  11         21.42         34.18        28.86 o                         
  -3  -4  11          9.23         -8.58        27.83 o                         
  -2  -4  11        489.21        489.15        44.26 o                         
  -1  -4  11        197.49        188.11        33.05 o                         
   0  -4  11       1259.87       1259.87        54.06 o                         
   1  -4  11       1776.85       1760.08        53.41 o                         
   2  -4  11         56.72        107.91        36.08 o                         
   3  -4  11        406.00        431.08        78.96 o                         
   4  -4  11          6.93         10.14        27.72 o                         
   5  -4  11        153.69        166.94        35.85 o                         
   6  -4  11        646.73        650.61       108.70 o                         
  -6  -3  11        356.81        349.61        47.44 o                         
  -5  -3  11        145.50        125.80        46.78 o                         
  -4  -3  11        228.97        190.90        37.18 o                         
  -3  -3  11        974.26       1050.86        60.57 o                         
  -2  -3  11         17.59         45.56        37.99 o                         
  -1  -3  11       1583.16       1661.73       101.21 o                         
   0  -3  11        474.32        453.82        32.28 o                         
   1  -3  11          3.42         10.36        18.12 o                         
   2  -3  11        322.70        312.67        49.21 o                         
   3  -3  11         66.13         55.33        36.82 o                         
   4  -3  11        174.70        190.15        46.05 o                         
   5  -3  11         88.21         74.57        33.88 o                         
   6  -3  11        885.63        889.03       223.47 o                         
  -6  -2  11         77.92         81.85        35.66 o                         
  -5  -2  11        548.61        599.24       158.19 o                         
  -4  -2  11         64.40         64.40        30.98 o                         
  -3  -2  11        373.54        435.61        45.63 o                         
  -2  -2  11        118.03         71.17        29.34 o                         
  -1  -2  11        883.02        792.46        53.45 o                         
   0  -2  11          1.80         -1.62        26.58 o                         
   1  -2  11         73.85         88.95        22.71 o                         
   2  -2  11        634.86        624.33        38.17 o                         
   3  -2  11          7.55         17.56        22.18 o                         
   4  -2  11       1107.03       1095.74       166.85 o                         
   5  -2  11        314.70        299.81        40.21 o                         
   6  -2  11         72.33         65.14        44.83 o                         
  -6  -1  11          7.57         -4.97        34.20 o                         
  -5  -1  11       1376.72       1471.94       105.39 o                         
  -4  -1  11         28.41          6.72        30.75 o                         
  -3  -1  11        162.96        121.68        34.34 o                         
  -2  -1  11        535.12        535.49        62.51 o                         
  -1  -1  11        174.29        215.14        36.59 o                         
   0  -1  11        869.89        879.48        57.66 o                         
   1  -1  11       1185.79       1204.04        67.88 o                         
   2  -1  11          2.29        -28.07        31.75 o                         
   3  -1  11        394.39        404.05        72.64 o                         
   4  -1  11         43.30         64.14        30.35 o                         
  -6   0  11        436.47        488.44        55.73 o                         
  -5   0  11         85.19        102.65        35.32 o                         
  -4   0  11         32.34         79.06        52.65 o                         
  -3   0  11        195.00        214.39        41.06 o                         
  -2   0  11        102.68         93.85        77.09 o                         
  -1   0  11       1390.21       1521.99        91.30 o                         
   0   0  11         47.45         13.92        31.65 o                         
   1   0  11        492.11        440.55        67.92 o                         
   2   0  11         44.33         61.22        53.53 o                         
   3   0  11        235.30        277.70        47.23 o                         
   4   0  11         84.86        202.52       136.39 o                         
  -5   1  11         41.22         47.03        36.44 o                         
  -4   1  11        362.39        357.92        48.83 o                         
  -3   1  11        154.99        195.05        41.82 o                         
  -2   1  11        219.00        191.75        41.15 o                         
  -1   1  11       2098.02       2028.80       140.11 o                         
   0   1  11        143.96         68.08        34.85 o                         
   1   1  11         12.18         16.04        34.87 o                         
   2   1  11        372.82        411.39        57.47 o                         
   3   1  11         91.93        144.21        34.56 o                         
   4   1  11        785.57        815.18        99.98 o                         
  -4   2  11        127.98        137.97        43.05 o                         
  -3   2  11         58.56         50.43        35.59 o                         
  -2   2  11        248.97        213.11        45.35 o                         
  -1   2  11        249.25        199.65        50.06 o                         
   0   2  11         46.05         38.18        43.97 o                         
   2   2  11          8.47         -6.22        48.88 o                         
  -2   3  11        153.45        122.56        71.31 o                         
  -1   3  11        147.26        147.48        64.88 o                         
   0   3  11         70.15         -1.21        53.48 o                         
   0  -9  12          6.64        -68.63        68.63 o                         
   1  -9  12         86.23        110.88        51.38 o                         
   2  -9  12        134.41         40.91        92.92 o                         
  -2  -8  12        223.79        194.08        69.70 o                         
   0  -8  12        160.00        208.54        72.23 o                         
   1  -8  12        396.60        464.07        62.27 o                         
   2  -8  12          0.10        -51.66        67.71 o                         
   3  -8  12          8.14         17.69        39.30 o                         
  -3  -7  12       1051.40       1134.86        70.30 o                         
  -2  -7  12         72.16         61.16        52.26 o                         
  -1  -7  12         11.18         33.80        53.92 o                         
   1  -7  12        332.34        313.22        50.35 o                         
   2  -7  12        504.32        585.84        52.28 o                         
   3  -7  12        525.14        588.40        52.99 o                         
   4  -7  12         49.70         57.79        34.69 o                         
  -4  -6  12        154.32        117.81        38.67 o                         
  -3  -6  12        326.84        339.46        44.67 o                         
  -2  -6  12         22.47        -15.55        27.00 o                         
  -1  -6  12         37.76         12.69        54.17 o                         
   0  -6  12         37.04        113.90        58.37 o                         
   1  -6  12        287.16        321.00        46.16 o                         
   2  -6  12        248.24        228.90        37.32 o                         
   3  -6  12        538.78        609.63        52.17 o                         
   4  -6  12         33.02         40.90        56.71 o                         
  -4  -5  12       1138.66       1108.60       109.01 o                         
  -3  -5  12        441.33        410.65        47.05 o                         
  -2  -5  12        326.91        351.42        43.08 o                         
  -1  -5  12        141.66        168.67        36.30 o                         
   0  -5  12         56.12         33.47        50.98 o                         
   1  -5  12       1784.79       1908.57        84.41 o                         
   2  -5  12         29.75         80.12        37.90 o                         
   3  -5  12         30.14         72.80        32.69 o                         
   4  -5  12        485.63        560.85        52.85 o                         
   5  -5  12          8.76         88.08        86.93 o                         
  -5  -4  12          2.73         31.86        37.01 o                         
  -4  -4  12         84.88        191.88        41.02 o                         
  -3  -4  12        450.06        502.12        48.60 o                         
  -2  -4  12        332.70        299.47        40.59 o                         
  -1  -4  12         46.60         13.80        28.34 o                         
   0  -4  12        169.39        165.44        45.00 o                         
   1  -4  12        404.42        427.62        64.56 o                         
   2  -4  12         31.50         67.38        31.93 o                         
   3  -4  12        216.07        283.08        41.70 o                         
   4  -4  12          4.87        -30.53        30.53 o                         
   5  -4  12         36.70         68.89        37.58 o                         
  -5  -3  12         13.53        -37.59        37.59 o                         
  -4  -3  12        564.44        582.62        88.71 o                         
  -3  -3  12        741.23        755.69        57.86 o                         
  -2  -3  12          8.11         -2.05        29.83 o                         
  -1  -3  12         80.70         87.38        64.34 o                         
   0  -3  12        508.40        472.21        47.36 o                         
   1  -3  12        103.97         82.85        33.12 o                         
   2  -3  12        169.46        160.21        38.80 o                         
   3  -3  12        791.70        835.99        59.20 o                         
   4  -3  12        188.87        209.32        77.05 o                         
  -5  -2  12        185.43        221.94        45.48 o                         
  -4  -2  12       1253.51       1174.17        71.70 o                         
  -3  -2  12          0.59        -25.01        34.59 o                         
  -2  -2  12        152.56        120.09        60.08 o                         
  -1  -2  12        115.99        130.20        37.58 o                         
   0  -2  12          3.08          3.13        29.62 o                         
   1  -2  12       1631.58       1840.33       105.39 o                         
   2  -2  12         94.29         84.23        27.43 o                         
   3  -2  12          0.03        -29.99        30.86 o                         
   4  -2  12         16.87          7.32        68.68 o                         
  -4  -1  12        106.34         87.84        34.16 o                         
  -3  -1  12        110.55        112.73        41.08 o                         
  -2  -1  12          8.73         51.90        52.89 o                         
  -1  -1  12         41.93         57.51        33.94 o                         
   0  -1  12         68.75        110.22        37.51 o                         
   1  -1  12        953.35        945.45        65.13 o                         
   2  -1  12        138.49         92.60        39.15 o                         
   3  -1  12         11.61         -4.54        33.49 o                         
  -4   0  12         79.08         56.91        38.74 o                         
  -3   0  12        375.56        308.95        57.85 o                         
  -2   0  12         51.38         25.60        33.71 o                         
  -1   0  12        610.69        501.14        67.29 o                         
   0   0  12       1236.29       1290.01        77.04 o                         
   1   0  12         82.06         81.51        40.84 o                         
   2   0  12        113.97         90.11        48.69 o                         
  -2   1  12        151.74        103.81        41.06 o                         
  -1   1  12          1.09        -35.37        38.06 o                         
   0   1  12        378.47        395.38        53.91 o                         
   1   1  12        392.55        433.73        79.44 o                         
  -1  -6  13        402.22        529.21        91.95 o                         
   0  -6  13        226.13        254.73        86.83 o                         
   1  -6  13        125.07        193.97        78.60 o                         
   2  -6  13        278.23        252.56        78.89 o                         
  -2  -5  13        834.55        775.81        61.00 o                         
  -1  -5  13        281.53        392.76        79.37 o                         
   0  -5  13          1.23         47.81        58.81 o                         
   2  -5  13        344.15        395.11        83.56 o                         
  -2  -4  13        701.33        726.45        60.14 o                         
  -1  -4  13          0.71         -3.60        31.28 o                         
   0  -4  13        174.51        196.07        71.24 o                         
   1  -4  13         25.36         60.76        58.99 o                         
   2  -4  13        191.53        117.65        70.58 o                         
  -2  -3  13        188.55        216.16        42.93 o                         
  -1  -3  13        243.71        243.10        42.40 o                         
   0  -3  13          2.72        -13.68        33.05 o                         
   1  -3  13         15.40         14.49        61.02 o                         
   2  -3  13        528.74        529.36        91.91 o                         
  -1  -2  13         86.99         23.68        35.44 o                         
   0  -2  13         26.14         28.60        35.31 o                         
   1  -2  13         60.68         86.61        67.38 o                         
                                                                                
