# Supplementary material for: Crystal structures of four dimeric manganese(II) bromide coordination complexes with various derivatives of pyridine N-oxide
Source: Acta Crystallogr E Crystallogr Commun. 2019 Jul 30;75(Pt 8):1284–90. doi: 10.1107/S2056989019010557 (PMC6690471; doi:10.1107/S2056989019010557)
Supplement: Supplementary file 4 [file e-75-01284-IIIsup4.hkl]

data_III                                                                        
_shelx_title ' x728a_a.res in P-1'                                              
_shelx_refln_list_code          4                                               
_shelx_F_calc_maximum      165.95                                               
_exptl_crystal_F_000       442.00                                               
_reflns_d_resolution_high  0.7701                                               
                                                                                
loop_                                                                           
 _space_group_symop_operation_xyz                                               
 'x, y, z'                                                                      
 '-x, -y, -z'                                                                   
                                                                                
_cell_length_a     7.6354                                                       
_cell_length_b     9.9700                                                       
_cell_length_c    11.8980                                                       
_cell_angle_alpha 111.980                                                       
_cell_angle_beta  100.360                                                       
_cell_angle_gamma  97.737                                                       
                                                                                
_shelx_F_squared_multiplier     1.000                                           
                                                                                
loop_                                                                           
 _refln_index_h                                                                 
 _refln_index_k                                                                 
 _refln_index_l                                                                 
 _refln_F_squared_calc                                                          
 _refln_F_squared_meas                                                          
 _refln_F_squared_sigma                                                         
 _refln_observed_status                                                         
   1   0   0        830.91        997.28         9.45 o                         
   2   0   0        906.12        891.29        15.42 o                         
   3   0   0       3039.41       3251.20        52.22 o                         
   4   0   0       2683.07       2724.37        46.03 o                         
   5   0   0          1.71         10.57         6.76 o                         
   6   0   0        100.77        111.13        17.50 o                         
   7   0   0       4022.09       3910.22        78.13 o                         
   8   0   0        107.04        114.83        37.75 o                         
   9   0   0        320.97        335.67        38.72 o                         
  -9   1   0       1049.24       1078.11        71.21 o                         
  -8   1   0         48.85         61.31        13.83 o                         
  -7   1   0       1159.08       1177.83        37.59 o                         
  -6   1   0        465.55        460.01        21.87 o                         
  -5   1   0       2071.98       2076.57        38.63 o                         
  -4   1   0          5.94          3.09         4.87 o                         
  -3   1   0      11967.29      11959.37        68.38 o                         
  -2   1   0      14665.13      15169.47        60.25 o                         
  -1   1   0       6504.02       6734.32        43.89 o                         
   0   1   0      12858.95      10267.48       154.54 o                         
   1   1   0        539.53        651.94        11.73 o                         
   2   1   0       1682.95       1790.74        26.99 o                         
   3   1   0        756.69        747.49        18.38 o                         
   4   1   0       3482.50       3559.49        61.75 o                         
   5   1   0       1212.99       1124.52        73.63 o                         
   6   1   0         15.41         14.41         8.95 o                         
   7   1   0       2018.96       1976.42        96.28 o                         
   8   1   0          2.14        -19.59        19.59 o                         
   9   1   0         28.10         23.07        21.43 o                         
  -9   2   0        889.06        880.35        48.63 o                         
  -8   2   0        277.56        291.23        22.54 o                         
  -7   2   0          2.20         11.76        10.45 o                         
  -6   2   0         86.49        101.60        11.39 o                         
  -5   2   0       4766.69       4632.84        60.39 o                         
  -4   2   0       1824.98       1899.62        31.73 o                         
  -3   2   0       5394.45       5370.08        43.74 o                         
  -2   2   0       9523.36       9832.73        75.89 o                         
  -1   2   0        379.45        243.59         7.80 o                         
   0   2   0         32.34         39.33         7.19 o                         
   1   2   0         38.29         45.84         5.34 o                         
   2   2   0       4221.48       4312.91        61.27 o                         
   3   2   0         26.01         30.75         5.73 o                         
   4   2   0        937.30        955.51        25.71 o                         
   5   2   0       1127.50       1194.59        38.17 o                         
   6   2   0        329.46        324.56        45.60 o                         
   7   2   0        254.06        248.58        29.58 o                         
   8   2   0          4.15        -20.43        20.43 o                         
   9   2   0        383.98        509.41        61.18 o                         
  -9   3   0        252.56        254.60        30.97 o                         
  -8   3   0        633.03        636.21        44.92 o                         
  -7   3   0         80.95         76.44        12.36 o                         
  -6   3   0         21.21         28.16        11.28 o                         
  -5   3   0       4800.08       4600.63        55.99 o                         
  -4   3   0        664.90        672.54        18.43 o                         
  -3   3   0        438.54        414.10        14.43 o                         
  -2   3   0       4635.47       4692.82        39.52 o                         
  -1   3   0       6662.63       6854.18        59.30 o                         
   0   3   0       2117.85       2357.44        49.32 o                         
   1   3   0       3171.68       3404.22        44.07 o                         
   2   3   0       1657.07       1766.70        32.62 o                         
   3   3   0          3.89         15.21         5.96 o                         
   4   3   0          9.32         28.95         7.73 o                         
   5   3   0        353.84        336.57        19.65 o                         
   6   3   0       2252.28       2315.76        73.07 o                         
   7   3   0         46.38         53.48        18.89 o                         
   8   3   0          0.65         29.02        22.86 o                         
  -9   4   0        175.58        168.80        41.35 o                         
  -8   4   0        192.06        157.40        24.21 o                         
  -7   4   0        348.69        336.14        28.99 o                         
  -6   4   0         25.02         45.08        13.04 o                         
  -5   4   0       1126.83       1062.70        33.27 o                         
  -4   4   0          1.90         -0.71         4.00 o                         
  -3   4   0       1097.08       1009.71        22.55 o                         
  -2   4   0         52.40         30.67         8.01 o                         
  -1   4   0       2933.47       2809.02        42.38 o                         
   0   4   0        100.97        153.73        12.16 o                         
   1   4   0       2427.46       2422.65        64.24 o                         
   2   4   0         32.94         26.65         9.50 o                         
   3   4   0       1246.55       1198.06        34.01 o                         
   4   4   0       1874.95       1977.41        43.36 o                         
   5   4   0         26.24         27.80        11.43 o                         
   6   4   0        621.76        607.64        47.64 o                         
   7   4   0          4.20         10.83        29.49 o                         
   8   4   0        472.01        480.78        46.85 o                         
  -9   5   0         25.19          1.36        19.42 o                         
  -8   5   0         63.74         44.16        20.89 o                         
  -7   5   0        928.48        962.01        78.81 o                         
  -6   5   0        853.97        732.29        42.88 o                         
  -5   5   0        396.22        393.04        32.99 o                         
  -4   5   0         36.26         26.94        11.45 o                         
  -3   5   0       2276.17       2398.51        34.84 o                         
  -2   5   0       2559.83       2492.86        45.50 o                         
  -1   5   0        289.61        326.72        31.80 o                         
   0   5   0         16.35         40.63         9.58 o                         
   1   5   0       7528.41       7611.29       102.98 o                         
   2   5   0        592.22        664.40        35.08 o                         
   3   5   0       1033.11        988.81        32.73 o                         
   4   5   0       2220.04       2182.82        49.76 o                         
   5   5   0        338.62        313.84        56.71 o                         
   6   5   0         45.12         53.16        21.69 o                         
   7   5   0         53.73         55.35        28.53 o                         
  -9   6   0        106.35        116.60        26.24 o                         
  -8   6   0        591.63        633.81        54.00 o                         
  -7   6   0        174.35        190.34        26.15 o                         
  -6   6   0       1056.30       1057.33        49.54 o                         
  -5   6   0        332.23        325.00        29.00 o                         
  -4   6   0        860.32        903.86        42.15 o                         
  -3   6   0         71.89         63.96         8.85 o                         
  -2   6   0       2567.88       2497.15        78.10 o                         
  -1   6   0       5690.41       5982.25       103.31 o                         
   0   6   0        141.46        184.62        16.86 o                         
   1   6   0       3536.97       3533.26        64.75 o                         
   2   6   0        849.36        856.56        34.48 o                         
   3   6   0          5.73         11.05        11.01 o                         
   4   6   0        166.69        149.69        18.29 o                         
   5   6   0        641.76        631.83        57.28 o                         
   6   6   0        908.11       1059.16        59.51 o                         
   7   6   0         57.72         60.96        25.56 o                         
  -8   7   0        462.17        484.19        45.03 o                         
  -7   7   0         35.37         18.43        18.47 o                         
  -6   7   0          1.74         19.50        17.98 o                         
  -5   7   0         24.52        -10.82        15.89 o                         
  -4   7   0       2344.28       2396.40        72.73 o                         
  -3   7   0        343.28        375.79        20.56 o                         
  -2   7   0       2024.71       2079.62        48.05 o                         
  -1   7   0       2610.67       2711.24        56.83 o                         
   0   7   0        172.96        181.01        18.07 o                         
   1   7   0        485.53        457.20        26.39 o                         
   2   7   0        313.39        333.03        24.59 o                         
   3   7   0        727.67        661.40        45.45 o                         
   4   7   0         61.56         47.93        19.46 o                         
   5   7   0        796.13        798.17        52.45 o                         
   6   7   0        711.83        708.82        53.35 o                         
  -8   8   0        290.43        373.48        41.72 o                         
  -7   8   0         57.11         71.58        26.43 o                         
  -6   8   0        390.82        393.88        39.32 o                         
  -5   8   0         85.90        113.22        23.80 o                         
  -4   8   0       1502.44       1577.19        65.26 o                         
  -3   8   0        595.31        558.69        26.68 o                         
  -2   8   0         65.13         58.41        13.96 o                         
  -1   8   0       3099.66       3456.33        82.28 o                         
   0   8   0         60.76         68.41        16.24 o                         
   1   8   0        108.13        131.12        22.00 o                         
   2   8   0          0.81        -11.92        13.49 o                         
   3   8   0       1455.33       1352.26        62.69 o                         
   4   8   0         64.75         85.43        34.80 o                         
   5   8   0         92.73         94.26        28.75 o                         
  -7   9   0         84.40        132.35        30.05 o                         
  -6   9   0        631.80        740.05        53.46 o                         
  -5   9   0         14.80        -14.33        21.06 o                         
  -4   9   0        756.15        722.54        50.91 o                         
  -3   9   0        326.24        314.84        34.46 o                         
  -2   9   0         51.43         74.77        15.44 o                         
  -1   9   0        123.68        124.00        18.17 o                         
   0   9   0        124.86        146.31        39.24 o                         
   1   9   0        408.43        367.69        38.74 o                         
   2   9   0          4.49          9.84        13.50 o                         
   3   9   0        222.60        226.06        71.17 o                         
   4   9   0         37.30         47.22        23.86 o                         
  -7  10   0          4.03        -20.84        54.33 o                         
  -6  10   0        373.11        492.97        81.57 o                         
  -5  10   0          1.91         -5.31        31.57 o                         
  -4  10   0          5.83        -23.36        23.36 o                         
  -3  10   0         32.61         29.52        22.27 o                         
  -2  10   0        282.98        256.91        26.71 o                         
  -1  10   0         25.31         -1.63        27.75 o                         
   0  10   0          0.37         -5.66        14.04 o                         
   1  10   0        126.28         78.40        18.68 o                         
   2  10   0         76.05         78.40        21.06 o                         
   3  10   0          1.09         -7.44        38.27 o                         
  -5  11   0         21.71         37.62        26.66 o                         
  -4  11   0          7.50         42.02        25.98 o                         
  -3  11   0        116.10        125.01        31.40 o                         
  -2  11   0         66.11         57.87        24.19 o                         
  -1  11   0          5.86         16.13        16.10 o                         
   0  11   0        181.93        166.35        25.37 o                         
   1  11   0          2.22          4.40        29.87 o                         
  -2  12   0         21.21         10.73        22.16 o                         
   0 -12   1        226.82        215.19        36.93 o                         
   1 -12   1         54.89         67.71        26.64 o                         
   2 -12   1        179.01        234.85        35.37 o                         
   3 -12   1        171.39        252.57        38.15 o                         
   4 -12   1          6.03         15.70        35.74 o                         
  -2 -11   1         18.65          3.48        19.64 o                         
  -1 -11   1         47.58         51.04        18.80 o                         
   0 -11   1       1036.40       1154.99        47.55 o                         
   1 -11   1        174.00        148.69        21.70 o                         
   2 -11   1        113.08        129.07        27.67 o                         
   3 -11   1        469.44        542.50        58.28 o                         
   4 -11   1         47.89         46.65        25.79 o                         
   5 -11   1         23.47         15.78        25.04 o                         
   6 -11   1          8.89         15.23        41.06 o                         
  -3 -10   1        290.52        269.80        34.74 o                         
  -2 -10   1        450.83        437.11        53.99 o                         
  -1 -10   1        143.60        186.67        25.88 o                         
   0 -10   1       1345.18       1361.16        74.18 o                         
   1 -10   1         83.87         94.34        18.63 o                         
   2 -10   1          1.49        -22.54        22.54 o                         
   3 -10   1        145.82        196.66        55.18 o                         
   4 -10   1        240.29        195.98        31.54 o                         
   5 -10   1         16.69         67.68        31.71 o                         
   6 -10   1          0.79         45.25       111.50 o                         
   7 -10   1        408.00        359.77        43.14 o                         
  -5  -9   1        261.88        262.54        51.61 o                         
  -4  -9   1         47.68         13.25        21.91 o                         
  -3  -9   1        677.40        561.12        64.91 o                         
  -2  -9   1        825.66        804.17        47.65 o                         
  -1  -9   1          1.86          9.67        14.25 o                         
   0  -9   1        203.57        193.45        21.16 o                         
   1  -9   1         64.60        104.94        22.61 o                         
   2  -9   1        118.53        162.41        17.78 o                         
   3  -9   1         69.02         63.31        20.87 o                         
   4  -9   1        103.62         62.49        47.08 o                         
   5  -9   1        515.44        480.32        94.16 o                         
   6  -9   1         64.12         70.42        26.26 o                         
   7  -9   1         86.05         71.36        26.78 o                         
  -6  -8   1         35.01         66.25        30.34 o                         
  -5  -8   1        799.41        781.91        54.36 o                         
  -4  -8   1        126.36        146.94        25.83 o                         
  -3  -8   1         13.92         38.58        15.45 o                         
  -2  -8   1        981.84        918.06        42.48 o                         
  -1  -8   1        374.21        393.38        26.18 o                         
   0  -8   1         13.16         -4.82        17.11 o                         
   1  -8   1        342.76        288.06        21.75 o                         
   2  -8   1        784.39        751.65        54.42 o                         
   3  -8   1         69.29         72.62        20.16 o                         
   4  -8   1          9.70         13.49        19.79 o                         
   5  -8   1        271.58        241.25        60.15 o                         
   6  -8   1        571.47        652.15        47.25 o                         
   7  -8   1          8.01         35.19        26.69 o                         
   8  -8   1         36.57         14.36        63.75 o                         
  -6  -7   1          4.00         -3.83        22.08 o                         
  -5  -7   1        249.89        251.65        53.30 o                         
  -4  -7   1          1.58          8.85        16.55 o                         
  -3  -7   1        103.80        119.77        16.78 o                         
  -2  -7   1        330.73        310.81        30.50 o                         
  -1  -7   1        256.43        263.33        26.56 o                         
   0  -7   1        227.58        236.29        24.93 o                         
   1  -7   1        818.83        844.19        32.89 o                         
   2  -7   1         95.29         88.31        12.71 o                         
   3  -7   1        585.70        533.51        36.65 o                         
   4  -7   1        851.59        850.55        44.49 o                         
   5  -7   1        251.72        236.85        66.53 o                         
   6  -7   1        750.00        727.02       106.69 o                         
   7  -7   1         35.44         36.58        20.86 o                         
   8  -7   1        278.57        300.97        36.03 o                         
  -7  -6   1        137.42        122.89        52.82 o                         
  -6  -6   1        335.23        370.48        37.51 o                         
  -5  -6   1         18.64         14.86        17.59 o                         
  -4  -6   1         11.48          5.35        20.22 o                         
  -3  -6   1       1209.52       1040.05        46.79 o                         
  -2  -6   1        672.76        634.80        27.48 o                         
  -1  -6   1        468.75        440.75        23.41 o                         
   0  -6   1         61.86         42.55        10.42 o                         
   1  -6   1       5548.65       5630.10        73.73 o                         
   2  -6   1        380.81        348.02        18.02 o                         
   3  -6   1        986.95       1059.32        43.47 o                         
   4  -6   1       1516.92       1511.89        52.78 o                         
   5  -6   1        123.14         97.12        18.40 o                         
   6  -6   1         38.09         44.92        17.09 o                         
   7  -6   1          2.32          5.82        16.46 o                         
   8  -6   1        937.38        911.11        62.06 o                         
   9  -6   1         11.57         17.95        41.87 o                         
  -8  -5   1        370.12        345.45        77.44 o                         
  -7  -5   1         24.06         -2.56        38.28 o                         
  -6  -5   1        417.28        432.45        37.53 o                         
  -5  -5   1        678.83        627.03        43.08 o                         
  -4  -5   1        768.01        739.83        33.72 o                         
  -3  -5   1        375.84        350.27        19.40 o                         
  -2  -5   1       4810.67       4945.57        67.16 o                         
  -1  -5   1       5398.74       5129.78        87.50 o                         
   0  -5   1        228.66        191.55        14.10 o                         
   1  -5   1       5192.83       5469.84        80.01 o                         
   2  -5   1       1734.57       1557.36        29.64 o                         
   3  -5   1         82.63        103.62        24.77 o                         
   4  -5   1       1412.24       1392.24        46.71 o                         
   5  -5   1       1978.29       1972.47        57.70 o                         
   6  -5   1        517.42        478.98        32.81 o                         
   7  -5   1         13.33         13.06        15.44 o                         
   8  -5   1       1204.04       1246.70        59.32 o                         
   9  -5   1         66.42         59.63        20.27 o                         
  -8  -4   1        939.01       1069.33        87.07 o                         
  -7  -4   1         22.81         12.66        19.87 o                         
  -6  -4   1         57.73         83.88        21.01 o                         
  -5  -4   1        171.67        222.06        44.37 o                         
  -4  -4   1       2421.90       2397.56        45.12 o                         
  -3  -4   1        423.93        407.75        17.87 o                         
  -2  -4   1       3709.77       3661.83        50.49 o                         
  -1  -4   1      11289.79      11520.82       114.44 o                         
   0  -4   1        263.57        231.09        13.44 o                         
   1  -4   1       2651.91       2807.15        49.04 o                         
   2  -4   1        218.26        149.54         7.33 o                         
   3  -4   1       2984.10       2891.54        56.10 o                         
   4  -4   1        296.97        320.64        21.34 o                         
   5  -4   1        676.88        665.57        31.64 o                         
   6  -4   1       4190.90       4096.53       107.97 o                         
   7  -4   1          0.40         -2.17        25.28 o                         
   8  -4   1        720.14        731.66        42.25 o                         
   9  -4   1        184.28        178.48        27.10 o                         
  -8  -3   1        553.26        572.07        45.54 o                         
  -7  -3   1        221.14        257.35        30.33 o                         
  -6  -3   1        953.14        919.18       101.94 o                         
  -5  -3   1          0.32          2.33         6.85 o                         
  -4  -3   1       7335.77       7753.72        76.10 o                         
  -3  -3   1       4510.39       4381.19        47.23 o                         
  -2  -3   1        362.79        368.18        13.96 o                         
  -1  -3   1      12518.79      12435.13       141.04 o                         
   0  -3   1        143.61        174.40        15.23 o                         
   1  -3   1        970.72        922.45        37.01 o                         
   2  -3   1        750.68        783.15        24.67 o                         
   3  -3   1       5453.05       5319.05        96.35 o                         
   4  -3   1        153.88        148.94         9.79 o                         
   5  -3   1        581.55        593.05        21.27 o                         
   6  -3   1       4002.69       3883.50        58.92 o                         
   7  -3   1        286.87        307.16        19.81 o                         
   8  -3   1         51.75        109.84        23.74 o                         
   9  -3   1         82.22         45.17        17.81 o                         
  -9  -2   1        245.59        232.63        44.34 o                         
  -8  -2   1         68.40         66.07        22.00 o                         
  -7  -2   1        317.57        330.12        36.16 o                         
  -6  -2   1       2894.98       2810.05       104.83 o                         
  -5  -2   1        449.06        388.91        23.68 o                         
  -4  -2   1       4357.13       4588.24        59.18 o                         
  -3  -2   1       3151.62       3171.65        35.43 o                         
  -2  -2   1       1497.13       1516.73        22.23 o                         
  -1  -2   1       2295.64       2307.28        26.34 o                         
   0  -2   1        173.89        128.10         7.30 o                         
   1  -2   1       8053.85       7507.02        59.93 o                         
   2  -2   1         92.88         90.77         8.05 o                         
   3  -2   1       4920.00       5220.65        50.71 o                         
   4  -2   1         22.61         29.80         5.73 o                         
   5  -2   1        503.04        493.99        20.08 o                         
   6  -2   1        708.28        726.77        26.27 o                         
   7  -2   1        239.71        215.53        17.30 o                         
   8  -2   1         54.98         72.01        14.96 o                         
   9  -2   1        306.84        257.05        28.78 o                         
  -9  -1   1        462.98        425.64        40.95 o                         
  -8  -1   1        114.74        152.89        42.83 o                         
  -7  -1   1        133.43        135.41        17.22 o                         
  -6  -1   1       2804.11       2838.78        53.69 o                         
  -5  -1   1          3.08         -0.05         7.28 o                         
  -4  -1   1       1694.69       1832.67        85.01 o                         
  -3  -1   1         34.20         51.52         6.13 o                         
  -2  -1   1      10684.59      11156.88        79.60 o                         
  -1  -1   1        341.20        342.23        15.76 o                         
   0  -1   1        104.44        190.70         5.64 o                         
   1  -1   1        557.56        640.41        34.70 o                         
   2  -1   1       2706.04       2722.15       106.02 o                         
   3  -1   1          2.61         10.56         4.42 o                         
   4  -1   1        470.02        538.39        18.26 o                         
   5  -1   1       2061.34       2044.58        39.59 o                         
   6  -1   1          6.54          5.55         9.03 o                         
   7  -1   1        204.65        211.23        18.13 o                         
   8  -1   1          7.60          5.72        13.89 o                         
   9  -1   1        556.38        572.55        54.46 o                         
  -9   0   1        616.93        612.68        82.65 o                         
  -8   0   1        170.24        198.98        40.57 o                         
  -7   0   1        428.02        416.96        23.23 o                         
  -6   0   1        894.49        869.43        28.61 o                         
  -5   0   1        559.81        541.45        20.66 o                         
  -4   0   1       1284.39       1350.77        27.22 o                         
  -3   0   1       1809.06       2086.65        28.25 o                         
  -2   0   1       2779.72       2856.76        34.31 o                         
  -1   0   1       6080.42       5851.61        32.96 o                         
   0   0   1       4882.69       1749.98       400.80 o                         
   1   0   1        150.32        192.28         7.53 o                         
   2   0   1       5791.66       6076.16        86.87 o                         
   3   0   1        283.79        293.02        12.11 o                         
   4   0   1         61.64         77.33         8.67 o                         
   5   0   1       1830.09       1877.61        38.63 o                         
   6   0   1        889.88        889.33        29.79 o                         
   7   0   1       1360.50       1429.32        48.41 o                         
   8   0   1          1.11         -3.66        14.73 o                         
   9   0   1        768.27        698.43        51.81 o                         
  -9   1   1         17.87         19.15        18.11 o                         
  -8   1   1         96.23         87.64        16.02 o                         
  -7   1   1       1243.51       1284.73        38.57 o                         
  -6   1   1         50.04         41.70         9.08 o                         
  -5   1   1        360.21        348.46        16.46 o                         
  -4   1   1        516.42        540.10        17.44 o                         
  -3   1   1       8913.42       9157.76        59.60 o                         
  -2   1   1       1485.39       1539.72        25.54 o                         
  -1   1   1       3449.96       3437.32        43.00 o                         
   0   1   1       3921.10       4463.61        41.78 o                         
   1   1   1       1070.69       1080.54        28.71 o                         
   2   1   1       3610.65       3397.95       323.04 o                         
   3   1   1       1033.35       1113.82        38.92 o                         
   4   1   1       3787.83       3875.49        61.15 o                         
   5   1   1         67.66         59.84        11.85 o                         
   6   1   1       1680.30       1689.67        74.87 o                         
   7   1   1       2126.75       2264.04        76.15 o                         
   8   1   1         42.88         49.19        21.47 o                         
   9   1   1        518.64        525.82        68.96 o                         
  -9   2   1        155.65        158.01        33.87 o                         
  -8   2   1        118.69        115.93        16.72 o                         
  -7   2   1       1565.53       1436.67        41.01 o                         
  -6   2   1        144.00        156.12        13.96 o                         
  -5   2   1       1025.80        992.77        26.64 o                         
  -4   2   1         16.54         29.36         5.73 o                         
  -3   2   1      15019.72      14182.12        82.47 o                         
  -2   2   1       8783.59       9031.37        52.69 o                         
  -1   2   1       3237.60       2894.65        32.50 o                         
   0   2   1      27540.35      26124.44       131.38 o                         
   1   2   1        342.19        320.48        15.89 o                         
   2   2   1         27.56         37.16         6.15 o                         
   3   2   1         12.69          8.21         6.01 o                         
   4   2   1       6807.02       7022.01        88.82 o                         
   5   2   1       3101.28       3304.28       143.34 o                         
   6   2   1        440.39        433.06        29.18 o                         
   7   2   1       1551.33       1749.01        67.15 o                         
   8   2   1          3.51        -13.15        20.09 o                         
  -9   3   1        460.03        443.04        37.29 o                         
  -8   3   1        176.52        208.96        25.71 o                         
  -7   3   1          4.15         17.29        10.52 o                         
  -6   3   1         64.68         54.36        10.95 o                         
  -5   3   1       6886.23       6786.36        67.93 o                         
  -4   3   1        785.01        693.92        19.73 o                         
  -3   3   1       9676.95       9649.95        65.49 o                         
  -2   3   1       8701.60       9359.52        62.51 o                         
  -1   3   1       1478.29       1363.36        33.58 o                         
   0   3   1       3272.34       3143.63        98.59 o                         
   1   3   1        218.35        174.61        12.11 o                         
   2   3   1       7940.69       8330.87        93.64 o                         
   3   3   1        226.44        239.94        18.17 o                         
   4   3   1       6579.13       6392.49        75.27 o                         
   5   3   1       1638.19       1669.44        47.93 o                         
   6   3   1         59.68         78.13        13.64 o                         
   7   3   1        560.04        559.66        62.89 o                         
   8   3   1         15.70        -22.57        22.57 o                         
  -9   4   1        338.21        337.86        34.97 o                         
  -8   4   1        652.71        608.21        64.14 o                         
  -7   4   1        930.91        942.34        70.70 o                         
  -6   4   1       1452.00       1246.18        37.40 o                         
  -5   4   1       4975.98       4548.66       114.40 o                         
  -4   4   1        374.11        379.90        15.14 o                         
  -3   4   1        622.77        544.93        17.92 o                         
  -2   4   1        982.98        897.51        22.90 o                         
  -1   4   1        283.16        285.87        24.48 o                         
   0   4   1        560.80        584.74        22.49 o                         
   1   4   1       3690.72       3813.24        70.89 o                         
   2   4   1       6206.92       6133.96        73.21 o                         
   3   4   1         64.95         69.34        10.65 o                         
   4   4   1        292.36        267.33        19.13 o                         
   5   4   1        401.95        419.05        25.40 o                         
   6   4   1        204.76        187.02        35.82 o                         
   7   4   1         38.37         54.90        25.75 o                         
  -9   5   1          7.23         10.20        20.68 o                         
  -8   5   1       1239.27       1229.59        77.99 o                         
  -7   5   1       1415.85       1375.82        57.64 o                         
  -6   5   1          0.53         -4.55        13.21 o                         
  -5   5   1       1985.05       2014.74        86.03 o                         
  -4   5   1         11.61          6.94         5.37 o                         
  -3   5   1        577.92        524.19        21.24 o                         
  -2   5   1        970.35        884.05        26.68 o                         
  -1   5   1       1711.48       1756.02        39.02 o                         
   0   5   1       2822.62       2922.85        53.53 o                         
   1   5   1         53.46         52.63        15.20 o                         
   2   5   1        863.69        813.01        31.26 o                         
   3   5   1         96.12        109.55        14.82 o                         
   4   5   1        183.46        184.63        20.45 o                         
   5   5   1        356.62        336.58        24.73 o                         
   6   5   1        171.89        167.25        28.04 o                         
   7   5   1          3.61        -12.73        28.22 o                         
  -9   6   1          4.96        -21.06        21.06 o                         
  -8   6   1        267.05        291.06        44.53 o                         
  -7   6   1        303.17        307.53        31.06 o                         
  -6   6   1        136.36        167.47        39.73 o                         
  -5   6   1        342.38        370.98        30.13 o                         
  -4   6   1         17.28         46.29         9.13 o                         
  -3   6   1       1277.17       1278.13        33.93 o                         
  -2   6   1        274.48        294.31        18.51 o                         
  -1   6   1        436.40        416.37        35.76 o                         
   0   6   1        708.14        663.89        29.19 o                         
   1   6   1        828.90        784.76        36.21 o                         
   2   6   1         40.36         40.34        13.84 o                         
   3   6   1        285.03        224.27        20.56 o                         
   4   6   1        436.17        384.84        28.89 o                         
   5   6   1        400.68        421.58        37.56 o                         
   6   6   1          8.42          6.80        22.29 o                         
  -8   7   1         21.69         36.03        22.40 o                         
  -7   7   1        110.64         95.95        29.82 o                         
  -6   7   1        222.36        223.45        28.94 o                         
  -5   7   1         24.11         37.24        34.26 o                         
  -4   7   1         38.32         37.83        15.37 o                         
  -3   7   1        758.27        818.07        30.45 o                         
  -2   7   1        320.83        281.19        24.55 o                         
  -1   7   1        100.50         84.79        14.02 o                         
   0   7   1        122.84        121.58        20.59 o                         
   1   7   1       1920.53       1846.79        72.43 o                         
   2   7   1          6.32        -12.43        12.43 o                         
   3   7   1         72.46         56.26        15.67 o                         
   4   7   1         22.74         29.24        14.97 o                         
   5   7   1        343.62        345.84        41.58 o                         
   6   7   1        198.21        306.96        63.00 o                         
  -8   8   1        361.80        406.34        97.33 o                         
  -7   8   1        164.20        242.39        34.28 o                         
  -6   8   1         13.36         20.76        18.78 o                         
  -5   8   1         37.24         48.23        21.88 o                         
  -4   8   1        755.49        853.76        82.05 o                         
  -3   8   1         13.77         40.80        12.68 o                         
  -2   8   1        540.35        522.48        28.94 o                         
  -1   8   1       2424.18       2648.96        75.64 o                         
   0   8   1          0.67         15.45        12.19 o                         
   1   8   1        275.73        239.81        30.82 o                         
   2   8   1        121.30        127.69        18.76 o                         
   3   8   1        623.46        545.51        63.03 o                         
   4   8   1         53.61         92.80        30.26 o                         
   5   8   1        386.54        363.42        62.48 o                         
  -7   9   1        145.96        216.46        38.33 o                         
  -6   9   1         44.48         86.73        39.16 o                         
  -5   9   1         21.32         21.08        20.13 o                         
  -4   9   1       1413.62       1498.30        79.67 o                         
  -3   9   1        153.05         75.55        17.17 o                         
  -2   9   1        296.29        277.46        24.18 o                         
  -1   9   1        209.49        167.46        20.08 o                         
   0   9   1         93.36        111.58        18.40 o                         
   1   9   1        119.45        110.00        22.72 o                         
   2   9   1        146.70        125.52        31.92 o                         
   3   9   1        962.90       1167.32        94.19 o                         
   4   9   1         94.01         28.01        40.21 o                         
  -6  10   1        196.82        186.26        61.34 o                         
  -5  10   1         51.16         61.43        23.88 o                         
  -4  10   1        461.98        562.77       136.96 o                         
  -3  10   1        114.33         57.39        41.43 o                         
  -2  10   1         54.55         40.76        21.63 o                         
  -1  10   1         26.18         30.12        19.46 o                         
   0  10   1        408.20        461.09        32.04 o                         
   1  10   1        293.93        314.17        36.69 o                         
  -5  11   1          2.06        -30.99        30.99 o                         
  -4  11   1         89.86        109.73        31.10 o                         
  -3  11   1         33.33         11.89        31.29 o                         
  -2  11   1        357.64        463.55        44.33 o                         
  -1  11   1         37.50         24.79        20.86 o                         
   0  11   1         92.32        117.72        27.34 o                         
   0 -12   2          2.80         16.12        19.93 o                         
   1 -12   2        133.09        120.72        31.02 o                         
   2 -12   2          1.63        -13.21        25.97 o                         
   3 -12   2         28.53         44.75        29.42 o                         
   4 -12   2          2.43         11.51        25.44 o                         
  -2 -11   2        200.47        234.79        42.44 o                         
  -1 -11   2         25.23         31.38        16.22 o                         
   0 -11   2         30.64         49.42        17.11 o                         
   1 -11   2         85.97        102.96        25.29 o                         
   2 -11   2        332.15        398.95        42.34 o                         
   3 -11   2        101.97        158.27        32.33 o                         
   4 -11   2         31.98         31.85        24.71 o                         
   5 -11   2        283.29        325.06        41.87 o                         
   6 -11   2         47.14         33.00        37.19 o                         
  -4 -10   2         66.29         62.15        34.95 o                         
  -3 -10   2        127.57         72.30        33.91 o                         
  -2 -10   2         10.26         25.50        26.60 o                         
  -1 -10   2          7.00          5.52        13.23 o                         
   0 -10   2        834.94        782.51        39.52 o                         
   1 -10   2          0.99         28.98        15.90 o                         
   2 -10   2        580.20        593.92        72.34 o                         
   3 -10   2        401.55        422.14        58.27 o                         
   4 -10   2        145.94        157.46        32.12 o                         
   5 -10   2         35.28          4.75        22.34 o                         
   6 -10   2         81.88         97.77        28.89 o                         
   7 -10   2        485.78        542.78        51.30 o                         
  -5  -9   2         31.09         -5.06        27.00 o                         
  -4  -9   2         35.60         23.53        23.00 o                         
  -3  -9   2        927.17        764.00        51.65 o                         
  -2  -9   2        613.58        636.58        47.63 o                         
  -1  -9   2         76.30         77.77        16.32 o                         
   0  -9   2       1237.08       1234.34        45.11 o                         
   1  -9   2        734.85        685.82        33.84 o                         
   2  -9   2         88.14         81.82        16.45 o                         
   3  -9   2        292.17        276.26        31.95 o                         
   4  -9   2       1274.23       1306.73        63.84 o                         
   5  -9   2        505.72        509.71        52.37 o                         
   6  -9   2        123.87        121.55        35.63 o                         
   7  -9   2        706.46        741.04        74.28 o                         
  -6  -8   2         35.03         21.09        22.79 o                         
  -5  -8   2        785.80        729.69        52.88 o                         
  -4  -8   2         94.49         99.79        23.92 o                         
  -3  -8   2       1534.20       1500.19       107.22 o                         
  -2  -8   2       2144.45       1936.67        87.61 o                         
  -1  -8   2         66.00         88.77        14.55 o                         
   0  -8   2       2931.62       2767.09        83.79 o                         
   1  -8   2          5.03         -0.42        11.71 o                         
   2  -8   2       1344.73       1325.64        39.49 o                         
   3  -8   2         11.96          7.22        19.59 o                         
   4  -8   2       3006.40       3137.64       191.19 o                         
   5  -8   2        885.99        908.74        87.17 o                         
   6  -8   2          5.24         35.13        20.32 o                         
   7  -8   2        884.72        903.09        55.88 o                         
   8  -8   2          0.31         29.36        23.39 o                         
  -7  -7   2        124.29         83.43        26.48 o                         
  -6  -7   2        379.71        326.20        39.17 o                         
  -5  -7   2       1873.71       1997.40        76.11 o                         
  -4  -7   2        272.61        232.15        46.01 o                         
  -3  -7   2       1585.25       1452.97        45.02 o                         
  -2  -7   2       2511.23       2605.36        58.95 o                         
  -1  -7   2        114.93        113.81        15.48 o                         
   0  -7   2          0.07         -8.75         8.75 o                         
   1  -7   2        931.99       1078.28        35.03 o                         
   2  -7   2       4372.48       4381.37        93.25 o                         
   3  -7   2        148.52        141.91        25.22 o                         
   4  -7   2        767.53        821.59        43.56 o                         
   5  -7   2       1245.33       1336.23       165.93 o                         
   6  -7   2        114.28        128.99        25.07 o                         
   7  -7   2        187.58        184.91        52.41 o                         
   8  -7   2          0.74         13.08        19.84 o                         
  -7  -6   2        932.54       1002.62        61.92 o                         
  -6  -6   2        103.71        109.36        25.07 o                         
  -5  -6   2       2351.22       2449.58       157.39 o                         
  -4  -6   2        233.52        217.62        26.28 o                         
  -3  -6   2         49.51         45.15        11.80 o                         
  -2  -6   2       1367.78       1264.48        37.50 o                         
  -1  -6   2       1077.44       1173.86        44.03 o                         
   0  -6   2       1312.78       1306.46        35.73 o                         
   1  -6   2        747.23        800.01        42.58 o                         
   2  -6   2       3809.85       3907.15       152.48 o                         
   3  -6   2          1.11         25.38        13.17 o                         
   4  -6   2        117.80        141.58        19.42 o                         
   5  -6   2        942.30        900.83        74.08 o                         
   6  -6   2        133.95        149.13        53.15 o                         
   7  -6   2          2.19          1.80        17.97 o                         
   8  -6   2         32.98         64.78        22.71 o                         
   9  -6   2        357.51        362.88        39.63 o                         
  -8  -5   2        222.70        246.62        47.27 o                         
  -7  -5   2        832.07        866.03        56.25 o                         
  -6  -5   2         55.51         50.31        21.19 o                         
  -5  -5   2       1109.57       1052.46        86.84 o                         
  -4  -5   2        127.43        115.90        21.21 o                         
  -3  -5   2       1157.54       1131.50        37.65 o                         
  -2  -5   2        301.61        287.13        16.69 o                         
  -1  -5   2       2446.84       2634.90        65.57 o                         
   0  -5   2       2771.63       2735.48        51.57 o                         
   1  -5   2       1382.59       1391.79        30.30 o                         
   2  -5   2       2118.79       2223.16        56.52 o                         
   3  -5   2         99.46         95.28        13.27 o                         
   4  -5   2       1554.97       1406.69        45.93 o                         
   5  -5   2       1528.62       1483.86        49.92 o                         
   6  -5   2        605.76        570.29        34.25 o                         
   7  -5   2         43.71         16.03        14.58 o                         
   8  -5   2        490.17        485.27        38.09 o                         
   9  -5   2         18.76          6.78        18.84 o                         
  -8  -4   2         16.06         31.64        23.85 o                         
  -7  -4   2        339.25        403.96        57.35 o                         
  -6  -4   2        189.18        215.54        28.13 o                         
  -5  -4   2        173.71        179.92        23.55 o                         
  -4  -4   2         74.51         72.02        14.96 o                         
  -3  -4   2       2806.14       2689.11        36.76 o                         
  -2  -4   2          6.17         22.27         6.03 o                         
  -1  -4   2        681.96        664.49        28.61 o                         
   0  -4   2        302.17        261.59        13.99 o                         
   1  -4   2       4435.31       4419.02        51.99 o                         
   2  -4   2        146.01        188.02        15.59 o                         
   3  -4   2        125.34        100.17        12.67 o                         
   4  -4   2       1132.65       1072.61        38.24 o                         
   5  -4   2        572.19        573.10        29.87 o                         
   6  -4   2        370.34        333.68        25.27 o                         
   7  -4   2        128.78        138.85        18.81 o                         
   8  -4   2       1566.59       1548.70       126.75 o                         
   9  -4   2          7.37         50.89        24.59 o                         
  -9  -3   2         14.35         18.39        32.27 o                         
  -8  -3   2        310.62        344.87        38.50 o                         
  -7  -3   2        255.57        252.42        31.98 o                         
  -6  -3   2         54.09         57.05        17.68 o                         
  -5  -3   2        537.75        577.06        33.81 o                         
  -4  -3   2       3241.51       3013.70        83.58 o                         
  -3  -3   2       1446.57       1530.09        20.69 o                         
  -2  -3   2       2512.06       2414.22        39.49 o                         
  -1  -3   2       7978.79       7806.17        85.07 o                         
   0  -3   2        556.91        614.57        20.24 o                         
   1  -3   2       5869.96       6209.89        42.09 o                         
   2  -3   2          4.29          1.82         5.41 o                         
   3  -3   2       3951.56       4075.72        37.48 o                         
   4  -3   2         71.40         73.72         7.50 o                         
   5  -3   2       3193.56       3182.66        58.60 o                         
   6  -3   2       1443.63       1463.72        59.04 o                         
   7  -3   2        220.92        205.74        22.04 o                         
   8  -3   2       1379.41       1335.69        89.79 o                         
   9  -3   2          8.49         -5.53        18.86 o                         
  -9  -2   2         28.61          2.19        23.88 o                         
  -8  -2   2        543.48        667.52        60.98 o                         
  -7  -2   2        436.33        459.92        60.72 o                         
  -6  -2   2          7.26          9.39        14.16 o                         
  -5  -2   2        246.05        251.96        13.63 o                         
  -4  -2   2       8598.52       8562.47        61.86 o                         
  -3  -2   2        496.61        499.13        11.24 o                         
  -2  -2   2       2043.01       2038.68        38.06 o                         
  -1  -2   2      11855.02      12633.89        39.06 o                         
   0  -2   2       4865.99       5259.76        43.37 o                         
   1  -2   2        462.97        432.13         9.07 o                         
   2  -2   2         18.59         33.68         3.92 o                         
   3  -2   2      16560.33      16202.03        82.63 o                         
   4  -2   2        414.82        383.87        15.76 o                         
   5  -2   2       1424.57       1438.10        33.87 o                         
   6  -2   2       4285.34       4119.58       105.48 o                         
   7  -2   2         46.26         37.08        10.88 o                         
   8  -2   2        302.98        324.72        28.54 o                         
   9  -2   2          4.34         44.03        20.11 o                         
  -9  -1   2        332.99        317.79        75.36 o                         
  -8  -1   2         27.01         21.33        17.25 o                         
  -7  -1   2       1197.47       1144.38        62.32 o                         
  -6  -1   2       1865.87       1882.42        43.32 o                         
  -5  -1   2        122.37        146.35        15.89 o                         
  -4  -1   2       8889.32       8953.95        76.16 o                         
  -3  -1   2       4645.14       5081.14        66.93 o                         
  -2  -1   2         61.81         59.00         6.81 o                         
  -1  -1   2        115.96        170.50         9.31 o                         
   0  -1   2       2416.06       2818.05        26.24 o                         
   1  -1   2       3947.24       4283.31        30.27 o                         
   2  -1   2        465.28        423.76        17.05 o                         
   3  -1   2      12049.77      11929.47        90.82 o                         
   4  -1   2       2786.25       2852.27        42.80 o                         
   5  -1   2         27.48         21.87         7.34 o                         
   6  -1   2       2488.59       2475.47        58.42 o                         
   7  -1   2        270.71        318.44        21.93 o                         
   8  -1   2          8.42          9.35        12.67 o                         
   9  -1   2         18.41         43.36        24.26 o                         
  -9   0   2        985.46        923.26        55.06 o                         
  -8   0   2         89.90        120.11        21.81 o                         
  -7   0   2        723.70        761.39        30.70 o                         
  -6   0   2       4888.37       5036.51        94.91 o                         
  -5   0   2         73.47         58.91         8.32 o                         
  -4   0   2        860.69        763.30        21.23 o                         
  -3   0   2       4048.13       4304.03        63.50 o                         
  -2   0   2       4904.33       5091.34        39.80 o                         
  -1   0   2        213.36        206.70         8.93 o                         
   0   0   2       1227.60       1260.54        96.92 o                         
   1   0   2      12724.82      13750.53        60.30 o                         
   2   0   2        146.72        144.70         7.72 o                         
   3   0   2       8390.81       8681.40        88.98 o                         
   4   0   2        714.69        778.19        23.79 o                         
   5   0   2        372.69        428.39        20.13 o                         
   6   0   2        496.64        460.46        24.31 o                         
   7   0   2        504.54        523.25        27.05 o                         
   8   0   2        337.53        328.60        26.31 o                         
   9   0   2        135.52        106.77        37.07 o                         
  -9   1   2        983.85        926.08        50.77 o                         
  -8   1   2        403.26        373.74        24.81 o                         
  -7   1   2        425.09        379.73        27.39 o                         
  -6   1   2       2329.09       2338.33        46.10 o                         
  -5   1   2        615.52        587.37        28.86 o                         
  -4   1   2        562.49        581.74        18.58 o                         
  -3   1   2        444.50        442.49        14.76 o                         
  -2   1   2      11358.15      11441.99        82.33 o                         
  -1   1   2       3740.36       3942.50        35.12 o                         
   0   1   2       2297.44       2144.20        33.98 o                         
   1   1   2       6281.94       6122.38        62.50 o                         
   2   1   2        993.56       1050.30        29.61 o                         
   3   1   2         24.05         30.91         7.18 o                         
   4   1   2        714.83        754.93        24.75 o                         
   5   1   2        420.57        411.25        27.47 o                         
   6   1   2          1.01         -8.67        10.41 o                         
   7   1   2          5.02         12.36        13.72 o                         
   8   1   2         82.71         49.36        22.82 o                         
  -9   2   2        579.93        532.23        52.69 o                         
  -8   2   2        411.53        352.00        37.66 o                         
  -7   2   2        107.41         93.82        14.17 o                         
  -6   2   2        937.57        930.07        29.77 o                         
  -5   2   2        793.76        718.31        23.59 o                         
  -4   2   2       1810.03       1736.13        39.19 o                         
  -3   2   2        394.62        417.12        16.08 o                         
  -2   2   2       3476.48       3241.73        36.13 o                         
  -1   2   2       1180.60        984.95        22.21 o                         
   0   2   2         19.90         49.81        10.30 o                         
   1   2   2       1623.24       1632.50        28.41 o                         
   2   2   2       1135.15       1052.26        26.18 o                         
   3   2   2        123.73        117.34        13.25 o                         
   4   2   2        762.43        802.73        27.44 o                         
   5   2   2         35.65         21.09         9.71 o                         
   6   2   2        128.18        113.61        16.19 o                         
   7   2   2        443.51        474.50        44.45 o                         
   8   2   2         21.41         15.87        23.21 o                         
  -9   3   2          1.23         25.99        19.46 o                         
  -8   3   2        228.10        210.33        27.55 o                         
  -7   3   2        876.95        815.72        31.78 o                         
  -6   3   2        207.38        185.82        18.65 o                         
  -5   3   2         88.76        109.80        10.89 o                         
  -4   3   2       1410.17       1268.56        33.82 o                         
  -3   3   2       2455.56       2442.90        39.72 o                         
  -2   3   2          2.19          5.88         6.98 o                         
  -1   3   2        642.54        606.51        18.17 o                         
   0   3   2       1985.72       1970.36        35.98 o                         
   1   3   2       1639.19       1571.94        34.25 o                         
   2   3   2         21.63         43.59         7.98 o                         
   3   3   2         49.63         52.21         9.16 o                         
   4   3   2       4393.37       4534.70        90.21 o                         
   5   3   2         58.33         51.75        12.47 o                         
   6   3   2        342.42        379.68        30.35 o                         
   7   3   2        871.46        880.05        53.95 o                         
   8   3   2         35.94         75.85        28.48 o                         
  -9   4   2         50.84         17.10        19.78 o                         
  -8   4   2        325.30        292.77        40.17 o                         
  -7   4   2        298.72        289.38        29.20 o                         
  -6   4   2        982.43        915.08        29.75 o                         
  -5   4   2        903.67        840.88        40.69 o                         
  -4   4   2        363.74        336.30        16.29 o                         
  -3   4   2       1600.05       1512.21        39.62 o                         
  -2   4   2       3585.65       3482.91        51.27 o                         
  -1   4   2       1101.51        977.57        26.54 o                         
   0   4   2        413.68        371.50        19.69 o                         
   1   4   2       2350.15       2436.82        70.80 o                         
   2   4   2       1534.65       1584.84        55.04 o                         
   3   4   2         15.87         18.65        10.12 o                         
   4   4   2       1598.05       1654.62        65.17 o                         
   5   4   2        915.96        973.85        41.94 o                         
   6   4   2        176.21        160.75        27.76 o                         
   7   4   2        444.83        524.76        47.92 o                         
  -9   5   2         14.76         11.98        20.97 o                         
  -8   5   2        480.98        451.59        38.07 o                         
  -7   5   2         93.06         57.81        19.53 o                         
  -6   5   2         23.96          8.10        35.02 o                         
  -5   5   2       3133.54       2968.63        71.45 o                         
  -4   5   2          1.46         16.78         7.83 o                         
  -3   5   2        691.77        665.44        24.04 o                         
  -2   5   2        984.66        943.37        28.93 o                         
  -1   5   2       3034.09       2836.01        65.82 o                         
   0   5   2         76.54         83.40        11.58 o                         
   1   5   2        883.60        858.65        32.05 o                         
   2   5   2       4624.43       4862.54       104.34 o                         
   3   5   2        128.95        140.22        15.60 o                         
   4   5   2       1184.43       1220.52        42.92 o                         
   5   5   2        454.49        440.47        33.25 o                         
   6   5   2         43.07         73.32        31.98 o                         
   7   5   2         18.95         48.50        46.50 o                         
  -9   6   2          5.97         21.26        21.27 o                         
  -8   6   2        441.87        376.77        37.86 o                         
  -7   6   2        291.16        311.93        33.02 o                         
  -6   6   2        206.33        227.95        33.15 o                         
  -5   6   2       1637.91       1443.08        54.14 o                         
  -4   6   2          0.82         -3.51         8.01 o                         
  -3   6   2        164.66        132.89        14.07 o                         
  -2   6   2         87.86         79.30        12.51 o                         
  -1   6   2       3337.76       3144.44        59.31 o                         
   0   6   2        560.10        558.60        27.42 o                         
   1   6   2        581.07        557.00        27.83 o                         
   2   6   2       2956.63       2767.48        76.18 o                         
   3   6   2          2.67          9.11        13.02 o                         
   4   6   2         60.46        105.76        20.84 o                         
   5   6   2         90.57         76.04        33.93 o                         
   6   6   2        387.40        542.57        72.55 o                         
  -8   7   2        419.08        457.84        48.69 o                         
  -7   7   2        315.76        256.37        32.88 o                         
  -6   7   2         43.39         30.73        31.72 o                         
  -5   7   2        403.01        384.04        34.48 o                         
  -4   7   2        191.85        217.07        20.21 o                         
  -3   7   2       1437.77       1423.57        41.69 o                         
  -2   7   2        461.94        420.71        34.31 o                         
  -1   7   2        969.73       1004.21        59.58 o                         
   0   7   2        226.26        157.32        21.95 o                         
   1   7   2         39.24         42.54        22.94 o                         
   2   7   2        391.88        351.43        26.89 o                         
   3   7   2         12.39         26.23        19.18 o                         
   4   7   2        122.99        126.97        22.55 o                         
   5   7   2          1.37         18.68        36.68 o                         
  -8   8   2         38.43         76.04        27.21 o                         
  -7   8   2        161.29        118.49        27.84 o                         
  -6   8   2        324.33        384.96        39.32 o                         
  -5   8   2         38.05         22.25        22.84 o                         
  -4   8   2         48.31         54.84        19.40 o                         
  -3   8   2        997.45        974.14        56.52 o                         
  -2   8   2         27.72         20.18        15.99 o                         
  -1   8   2         20.49         37.91        13.78 o                         
   0   8   2        372.14        303.99        25.26 o                         
   1   8   2        128.13        118.69        18.52 o                         
   2   8   2         87.12         75.57        28.27 o                         
   3   8   2          6.27          9.40        23.19 o                         
   4   8   2        136.98        212.47        53.84 o                         
  -7   9   2         14.02         13.61        24.00 o                         
  -6   9   2        278.20        334.78        37.25 o                         
  -5   9   2          2.16         39.38        21.08 o                         
  -4   9   2         39.57         72.39        22.10 o                         
  -3   9   2        158.36        178.00        21.59 o                         
  -2   9   2         49.15         78.22        15.67 o                         
  -1   9   2          8.90         62.01        23.07 o                         
   0   9   2         91.19         38.91        31.24 o                         
   1   9   2        158.09        231.95        77.73 o                         
   2   9   2          1.19          5.72        21.05 o                         
  -6  10   2          8.66         22.75        27.86 o                         
  -5  10   2         14.17         53.31        26.60 o                         
  -4  10   2        145.90        142.87        35.51 o                         
  -3  10   2          0.73         24.81        22.97 o                         
  -2  10   2          5.34        -23.62        25.10 o                         
  -1  10   2         36.76         34.25        28.05 o                         
   0  10   2        115.02        107.54        26.18 o                         
   1  10   2          5.81         56.68        24.61 o                         
   2  10   2         54.35         26.97        33.15 o                         
  -4  11   2        174.49        131.03        49.49 o                         
  -3  11   2          2.99         73.12        39.17 o                         
  -2  11   2         29.30         32.31        36.74 o                         
  -1  11   2          2.48        -16.04        23.24 o                         
  -1 -12   3         47.90         21.46        31.68 o                         
   0 -12   3         80.75         76.93        46.57 o                         
   1 -12   3        154.44         89.12        57.31 o                         
   2 -12   3         99.17         44.98        35.73 o                         
   3 -12   3        574.15        615.91        53.39 o                         
   4 -12   3         82.80        119.66        33.74 o                         
  -3 -11   3        135.30         97.96        33.62 o                         
  -2 -11   3        111.94        113.07        40.19 o                         
  -1 -11   3          6.65         16.68        15.68 o                         
   0 -11   3        545.85        535.76        35.47 o                         
   1 -11   3        726.57        712.07        56.17 o                         
   2 -11   3          0.23        -15.90        22.57 o                         
   3 -11   3        532.15        578.36        54.45 o                         
   4 -11   3        139.63        146.28        44.78 o                         
   5 -11   3         40.29         36.60        28.59 o                         
   6 -11   3        125.07        148.23        35.99 o                         
  -4 -10   3          0.16         14.53        22.67 o                         
  -3 -10   3         62.08         77.51        24.04 o                         
  -2 -10   3       1076.65        949.58        62.04 o                         
  -1 -10   3        209.81        170.15        23.92 o                         
   0 -10   3        178.16        190.56        31.31 o                         
   1 -10   3       1190.17       1214.61        45.35 o                         
   2 -10   3        135.88        104.86        28.76 o                         
   3 -10   3         28.66         40.27        21.53 o                         
   4 -10   3         13.45         42.88        24.05 o                         
   5 -10   3        206.26        220.96        34.32 o                         
   6 -10   3         52.91         51.36        65.23 o                         
   7 -10   3         19.93         46.61        50.24 o                         
  -5  -9   3         76.39         94.03        27.18 o                         
  -4  -9   3        267.48        263.09        32.69 o                         
  -3  -9   3          0.08         18.80        19.37 o                         
  -2  -9   3       1136.55        976.86        49.74 o                         
  -1  -9   3         29.19         51.22        26.69 o                         
   0  -9   3        109.49         76.98        41.81 o                         
   1  -9   3         78.04         84.44        16.95 o                         
   2  -9   3        467.54        457.09        39.14 o                         
   3  -9   3        174.66        190.27        29.87 o                         
   4  -9   3        443.35        420.50        38.87 o                         
   5  -9   3        160.86        166.16        28.86 o                         
   6  -9   3         57.77         74.90        27.06 o                         
   7  -9   3        189.07        224.02        36.18 o                         
  -6  -8   3         36.40         61.25        27.27 o                         
  -5  -8   3         25.24         43.86        23.70 o                         
  -4  -8   3        745.72        728.26       112.36 o                         
  -3  -8   3        216.13        211.01        48.90 o                         
  -2  -8   3         31.37         52.88        19.71 o                         
  -1  -8   3        155.13        158.46        17.57 o                         
   0  -8   3       3024.40       3041.39        82.00 o                         
   1  -8   3        852.36        890.86        42.74 o                         
   2  -8   3         10.15         26.61        11.43 o                         
   3  -8   3        216.12        166.74        24.99 o                         
   4  -8   3       1177.33       1288.17        58.05 o                         
   5  -8   3         18.22         25.93        25.25 o                         
   6  -8   3        226.86        240.23        30.57 o                         
   7  -8   3       1161.21       1325.99        65.14 o                         
   8  -8   3         75.21         92.76        28.84 o                         
  -7  -7   3        148.46        158.38        32.46 o                         
  -6  -7   3         19.13         21.27        20.93 o                         
  -5  -7   3        392.33        360.89        35.78 o                         
  -4  -7   3         56.40         74.22        22.02 o                         
  -3  -7   3       1581.43       1467.15        58.73 o                         
  -2  -7   3       1733.92       1777.05        47.04 o                         
  -1  -7   3         61.67         83.51        13.13 o                         
   0  -7   3        458.71        457.84        23.44 o                         
   1  -7   3        324.47        298.61        28.46 o                         
   2  -7   3       1587.44       1589.20        42.42 o                         
   3  -7   3          8.70         10.79        18.41 o                         
   4  -7   3       3037.06       3008.99        79.39 o                         
   5  -7   3        797.60        825.34        44.31 o                         
   6  -7   3        250.57        277.18        30.31 o                         
   7  -7   3       1087.69       1138.94        57.00 o                         
   8  -7   3        102.98         93.56        26.04 o                         
  -7  -6   3          3.80         27.67        23.57 o                         
  -6  -6   3        260.23        257.22        31.75 o                         
  -5  -6   3       2363.77       2365.36        77.19 o                         
  -4  -6   3        347.25        286.83        28.12 o                         
  -3  -6   3       1949.28       1928.54        82.37 o                         
  -2  -6   3       1601.33       1555.08        44.93 o                         
  -1  -6   3       1243.89       1254.82        44.01 o                         
   0  -6   3          3.95         13.19         7.59 o                         
   1  -6   3       2090.16       2183.28        40.81 o                         
   2  -6   3       6893.11       6630.97        62.50 o                         
   3  -6   3        277.61        281.68        29.98 o                         
   4  -6   3       4139.99       4407.51        86.66 o                         
   5  -6   3       2046.41       2067.72       119.65 o                         
   6  -6   3         46.34         30.18        15.03 o                         
   7  -6   3        171.31        175.12        25.91 o                         
   8  -6   3        211.19        199.52        29.20 o                         
  -8  -5   3        674.92        859.38        58.15 o                         
  -7  -5   3        426.47        381.13        44.27 o                         
  -6  -5   3        420.08        370.90        34.44 o                         
  -5  -5   3       5765.36       5875.07       113.03 o                         
  -4  -5   3        221.65        244.28        28.20 o                         
  -3  -5   3          2.80          1.71        11.18 o                         
  -2  -5   3         73.02         60.12        10.30 o                         
  -1  -5   3      11472.37      12010.34       174.35 o                         
   0  -5   3       1260.97       1222.52        29.05 o                         
   1  -5   3       2016.83       1970.75        46.22 o                         
   2  -5   3      16203.60      16904.37        78.10 o                         
   3  -5   3        922.35        938.99        41.01 o                         
   4  -5   3        878.56        813.05        61.85 o                         
   5  -5   3        281.23        301.33        23.74 o                         
   6  -5   3       2410.93       2234.99        81.40 o                         
   7  -5   3          1.03        -18.26        24.77 o                         
   8  -5   3         80.60        104.08        21.19 o                         
   9  -5   3        597.35        617.06       104.24 o                         
  -8  -4   3       1220.75       1318.08       101.07 o                         
  -7  -4   3       1697.80       1859.99        72.38 o                         
  -6  -4   3        224.28        210.45        26.96 o                         
  -5  -4   3       2147.39       2315.40        69.21 o                         
  -4  -4   3        204.71        221.20        22.51 o                         
  -3  -4   3       6126.31       6125.94       152.49 o                         
  -2  -4   3       1944.82       2028.95        33.12 o                         
  -1  -4   3       8629.07       8924.05       160.24 o                         
   0  -4   3       2877.55       3160.05        39.15 o                         
   1  -4   3       1715.20       1762.05        41.07 o                         
   2  -4   3       5791.94       5557.05        48.44 o                         
   3  -4   3        158.27        151.04        17.10 o                         
   4  -4   3       1410.04       1378.49        41.41 o                         
   5  -4   3         16.64          3.94        12.39 o                         
   6  -4   3       1254.87       1226.03        45.27 o                         
   7  -4   3         53.42         57.42        16.41 o                         
   8  -4   3         75.46         85.26        20.68 o                         
   9  -4   3        445.46        492.13        38.25 o                         
  -9  -3   3        278.75        266.89        38.53 o                         
  -8  -3   3        495.57        517.34        42.47 o                         
  -7  -3   3       1452.29       1589.42       113.36 o                         
  -6  -3   3       1474.33       1470.59        55.52 o                         
  -5  -3   3         69.17         58.12        13.18 o                         
  -4  -3   3        688.78        715.71        44.79 o                         
  -3  -3   3       7098.17       7133.33        88.85 o                         
  -2  -3   3        122.19        142.62        15.51 o                         
  -1  -3   3       6253.86       6541.46        47.70 o                         
   0  -3   3       6079.01       6413.93        52.35 o                         
   1  -3   3       3459.61       3674.07        54.58 o                         
   2  -3   3        728.80        824.46        15.32 o                         
   3  -3   3         27.84         27.52         6.10 o                         
   4  -3   3       3991.82       4086.23        53.54 o                         
   5  -3   3        421.68        424.42        24.31 o                         
   6  -3   3        139.01        140.76        13.78 o                         
   7  -3   3         85.56         67.30        16.48 o                         
   8  -3   3        404.32        424.76        34.16 o                         
   9  -3   3         67.45         20.05        18.20 o                         
  -9  -2   3         24.00         29.69        22.77 o                         
  -8  -2   3          4.80         40.78        26.69 o                         
  -7  -2   3        330.10        406.68        33.72 o                         
  -6  -2   3       2645.99       2614.92       121.24 o                         
  -5  -2   3        971.71       1009.93        73.57 o                         
  -4  -2   3          9.21         14.76         4.32 o                         
  -3  -2   3       3409.62       3443.01        71.01 o                         
  -2  -2   3         24.41         48.70         7.89 o                         
  -1  -2   3        285.18        321.45         9.46 o                         
   0  -2   3       7038.09       7842.26        49.72 o                         
   1  -2   3       8309.43       8809.52        50.44 o                         
   2  -2   3          6.87          5.30         3.16 o                         
   3  -2   3          4.14          9.83         4.51 o                         
   4  -2   3        785.69        746.20        35.03 o                         
   5  -2   3       2036.49       1994.87        40.92 o                         
   6  -2   3        196.76        157.58        14.78 o                         
   7  -2   3         42.95         34.11        10.86 o                         
   8  -2   3        890.34        896.13        47.12 o                         
   9  -2   3         18.86         24.50        24.41 o                         
  -9  -1   3          8.67         46.76        22.11 o                         
  -8  -1   3        431.22        519.60        38.33 o                         
  -7  -1   3         12.87         17.17        23.10 o                         
  -6  -1   3        438.54        398.25        22.94 o                         
  -5  -1   3        858.13        896.98        30.82 o                         
  -4  -1   3       3380.46       3512.71        46.34 o                         
  -3  -1   3        945.10        957.99        23.83 o                         
  -2  -1   3        230.59        214.09         8.39 o                         
  -1  -1   3        187.02        201.09         8.21 o                         
   0  -1   3        422.72        537.28        15.09 o                         
   1  -1   3       4464.81       4596.31        80.73 o                         
   2  -1   3          4.63         14.27         4.25 o                         
   3  -1   3       5815.79       6080.53        74.59 o                         
   4  -1   3        640.69        729.81        22.87 o                         
   5  -1   3       3476.84       3402.25        73.16 o                         
   6  -1   3        420.18        436.49        22.18 o                         
   7  -1   3         58.80         70.47        14.32 o                         
   8  -1   3        291.15        307.05        24.11 o                         
  -9   0   3         47.41         20.32        18.24 o                         
  -8   0   3        702.51        627.67        40.75 o                         
  -7   0   3        647.35        596.06        29.57 o                         
  -6   0   3        290.09        330.00        18.77 o                         
  -5   0   3        268.45        264.92        16.50 o                         
  -4   0   3       5527.66       5494.90        58.25 o                         
  -3   0   3        252.18        303.99        19.77 o                         
  -2   0   3        136.66        129.74         7.31 o                         
  -1   0   3      13624.33      14045.38        63.21 o                         
   0   0   3      18324.39      17712.65       352.53 o                         
   1   0   3       4026.71       4175.19        32.53 o                         
   2   0   3        412.95        400.69        15.44 o                         
   3   0   3      12985.55      13444.26        87.02 o                         
   4   0   3        803.26        842.07        25.08 o                         
   5   0   3        353.55        322.58        23.56 o                         
   6   0   3        966.42        929.75        34.05 o                         
   7   0   3        768.86        796.26        33.60 o                         
   8   0   3         74.44         84.04        18.60 o                         
  -9   1   3        378.76        389.24        49.57 o                         
  -8   1   3         18.43         22.78        12.54 o                         
  -7   1   3       1555.95       1395.47        41.75 o                         
  -6   1   3       2569.44       2504.83        49.45 o                         
  -5   1   3         33.82         30.27         8.43 o                         
  -4   1   3       1859.60       1722.12        33.57 o                         
  -3   1   3         13.85         28.91         6.44 o                         
  -2   1   3       2068.76       2132.36        40.10 o                         
  -1   1   3         90.27        104.30         5.79 o                         
   0   1   3      12650.79      12435.31        92.61 o                         
   1   1   3      14524.49      14951.67        75.86 o                         
   2   1   3        768.06        739.56        44.74 o                         
   3   1   3       5584.60       5586.92       111.63 o                         
   4   1   3        344.82        342.88        24.27 o                         
   5   1   3        903.49       1003.51        52.89 o                         
   6   1   3        247.77        243.96        23.31 o                         
   7   1   3       1149.05       1151.12        45.27 o                         
   8   1   3        434.64        493.67        52.54 o                         
  -9   2   3       1171.70       1166.47        75.39 o                         
  -8   2   3        154.05        145.42        18.26 o                         
  -7   2   3        382.98        331.52        21.31 o                         
  -6   2   3       2013.90       1990.23        43.22 o                         
  -5   2   3        224.96        210.02        14.49 o                         
  -4   2   3        465.32        454.54        23.59 o                         
  -3   2   3        273.67        236.93        13.17 o                         
  -2   2   3       4497.26       4513.51        67.04 o                         
  -1   2   3       5117.31       5151.04        48.68 o                         
   0   2   3       7696.95       7519.03        64.95 o                         
   1   2   3       7281.62       7645.90        72.27 o                         
   2   2   3         14.80         13.48         6.69 o                         
   3   2   3        341.84        351.71        18.35 o                         
   4   2   3         12.62         19.32         8.76 o                         
   5   2   3       1240.62       1300.84        40.38 o                         
   6   2   3          9.34         24.72        12.82 o                         
   7   2   3        668.48        659.13        35.85 o                         
   8   2   3        862.87       1042.05        69.69 o                         
  -9   3   3        767.31        673.74        47.30 o                         
  -8   3   3         73.53         51.70        13.93 o                         
  -7   3   3         70.62        106.55        14.67 o                         
  -6   3   3        857.47        761.11        37.43 o                         
  -5   3   3       1260.39       1047.86        30.20 o                         
  -4   3   3       1890.50       1930.16        37.70 o                         
  -3   3   3        286.62        278.01        15.88 o                         
  -2   3   3      10819.41      10892.46       147.95 o                         
  -1   3   3       2819.05       2667.96        36.49 o                         
   0   3   3         58.05         54.00         6.84 o                         
   1   3   3       3896.49       3986.23        74.13 o                         
   2   3   3        501.73        447.12        25.79 o                         
   3   3   3        322.10        326.53        19.16 o                         
   4   3   3        152.10        137.06        15.01 o                         
   5   3   3       1584.55       1546.79        47.28 o                         
   6   3   3         15.51          7.90        17.73 o                         
   7   3   3         50.72         67.49        32.80 o                         
  -9   4   3        273.56        282.45        43.67 o                         
  -8   4   3         16.09         42.09        20.45 o                         
  -7   4   3        410.42        383.98        23.16 o                         
  -6   4   3        110.87         76.75        13.74 o                         
  -5   4   3       1513.22       1432.63        50.48 o                         
  -4   4   3       2711.14       2639.37        70.47 o                         
  -3   4   3        209.91        261.52        16.20 o                         
  -2   4   3       4286.50       4126.26        98.21 o                         
  -1   4   3          0.41         -0.30         6.40 o                         
   0   4   3        484.24        443.01        28.09 o                         
   1   4   3        350.12        350.18        19.31 o                         
   2   4   3        738.50        680.82        28.12 o                         
   3   4   3        478.33        421.66        24.13 o                         
   4   4   3          2.85          9.12        10.50 o                         
   5   4   3        100.75        102.95        17.07 o                         
   6   4   3          2.54        -15.59        20.24 o                         
   7   4   3         81.96        141.59        47.24 o                         
  -9   5   3          4.31        -10.05        21.07 o                         
  -8   5   3         62.51         79.57        22.55 o                         
  -7   5   3       1079.18       1086.48        53.04 o                         
  -6   5   3        129.54        106.14        26.64 o                         
  -5   5   3          6.43         22.64        11.23 o                         
  -4   5   3       1073.36       1055.84        33.22 o                         
  -3   5   3        347.93        368.51        19.35 o                         
  -2   5   3        603.95        579.94        25.95 o                         
  -1   5   3         81.01         74.90        10.24 o                         
   0   5   3       1473.92       1246.08        39.32 o                         
   1   5   3        232.46        223.28        26.02 o                         
   2   5   3         19.21          5.04        11.29 o                         
   3   5   3        105.52         82.64        15.59 o                         
   4   5   3        974.76        949.29        63.18 o                         
   5   5   3         13.74         11.43        20.83 o                         
   6   5   3          1.63         93.15        49.98 o                         
  -9   6   3         81.97        110.32        26.82 o                         
  -8   6   3        168.66        143.92        28.58 o                         
  -7   6   3        443.70        434.25        86.40 o                         
  -6   6   3          4.31        -15.23        15.79 o                         
  -5   6   3        394.85        330.19        24.41 o                         
  -4   6   3        188.37        162.76        22.38 o                         
  -3   6   3         74.33         52.76        15.92 o                         
  -2   6   3        293.86        245.80        18.05 o                         
  -1   6   3        898.33        863.21        46.47 o                         
   0   6   3        152.70        186.30        17.56 o                         
   1   6   3        439.07        421.47        24.31 o                         
   2   6   3        735.97        645.43        78.81 o                         
   3   6   3          0.80         -7.85        19.27 o                         
   4   6   3        491.97        480.06        42.62 o                         
   5   6   3         14.19        -42.21        42.21 o                         
  -8   7   3        170.23        177.30        31.11 o                         
  -7   7   3          0.33        -22.65        22.90 o                         
  -6   7   3          3.08         32.62        21.25 o                         
  -5   7   3        502.60        508.94        38.66 o                         
  -4   7   3        149.10        155.64        16.76 o                         
  -3   7   3         23.71         27.48        13.09 o                         
  -2   7   3          1.31          4.82         9.04 o                         
  -1   7   3        936.83        996.68        49.06 o                         
   0   7   3        147.41        129.73        17.21 o                         
   1   7   3        213.73        240.91        21.35 o                         
   2   7   3        865.46        930.53        53.28 o                         
   3   7   3         26.89         29.22        28.75 o                         
   4   7   3         28.78         44.86        23.73 o                         
   5   7   3          6.91         16.69        41.69 o                         
  -8   8   3        105.53        110.31        40.42 o                         
  -7   8   3         61.30         19.71        23.01 o                         
  -6   8   3         50.95         58.50        22.87 o                         
  -5   8   3         21.47         44.65        22.22 o                         
  -4   8   3        108.14        176.37        19.13 o                         
  -3   8   3        230.57        175.79        19.37 o                         
  -2   8   3          0.30          4.29        15.54 o                         
  -1   8   3       1606.06       1909.13        71.22 o                         
   0   8   3        438.28        372.61        46.65 o                         
   1   8   3         13.92          5.94        18.37 o                         
   2   8   3        362.69        351.91        37.65 o                         
   3   8   3         77.34        105.12        27.20 o                         
   4   8   3         36.31         30.17        38.30 o                         
  -7   9   3         22.20         -7.97        24.02 o                         
  -6   9   3        182.06        205.53        32.15 o                         
  -5   9   3          0.07        -21.22        21.22 o                         
  -4   9   3        172.52        174.82        63.53 o                         
  -3   9   3        443.75        456.50        31.18 o                         
  -2   9   3        168.01        121.46        32.51 o                         
  -1   9   3        474.12        575.71        44.76 o                         
   0   9   3         79.63         36.68        19.89 o                         
   1   9   3         31.29         72.34        27.83 o                         
   2   9   3          0.32         22.32        30.84 o                         
  -5  10   3         86.13         44.81        23.52 o                         
  -4  10   3         68.46          2.12       116.08 o                         
  -3  10   3        231.28        380.63        66.31 o                         
  -2  10   3          6.51         34.54        20.09 o                         
  -1  10   3         11.38         31.41        24.23 o                         
   0  10   3          4.14         -4.72        22.00 o                         
   1  10   3         74.25         68.72        26.01 o                         
  -1 -12   4         88.30         65.08        39.87 o                         
   0 -12   4         55.86         63.90        26.63 o                         
   1 -12   4         34.61         38.57        33.07 o                         
   2 -12   4          3.18         57.75        26.59 o                         
   3 -12   4        141.17        136.95        40.21 o                         
   4 -12   4          4.97         47.80        31.07 o                         
  -3 -11   4          3.27        -21.87        21.87 o                         
  -2 -11   4          2.69         -6.45        24.98 o                         
  -1 -11   4        270.85        241.13        29.98 o                         
   0 -11   4        352.80        315.58        27.50 o                         
   1 -11   4        152.87        186.91        51.09 o                         
   2 -11   4          9.48         32.94        23.38 o                         
   3 -11   4        972.37        922.08        61.42 o                         
   4 -11   4        120.89        152.95        31.35 o                         
   5 -11   4         69.18        126.68        42.24 o                         
   6 -11   4        163.86        191.67        37.64 o                         
  -4 -10   4        247.56        247.30        37.45 o                         
  -3 -10   4          1.52        -14.89        25.59 o                         
  -2 -10   4        208.37        143.98        26.05 o                         
  -1 -10   4         12.96         16.55        13.10 o                         
   0 -10   4       1571.03       1360.20        57.59 o                         
   1 -10   4       1342.77       1282.30        58.21 o                         
   2 -10   4         54.78         60.26        21.81 o                         
   3 -10   4       1150.24       1191.20        62.63 o                         
   4 -10   4         19.84         21.61        24.88 o                         
   5 -10   4         27.70         14.70        22.84 o                         
   6 -10   4        162.80        157.35        29.99 o                         
   7 -10   4        328.06        362.82        43.72 o                         
  -5  -9   4         23.97         40.27        25.26 o                         
  -4  -9   4          6.43         27.38        37.35 o                         
  -3  -9   4        294.56        287.97        33.26 o                         
  -2  -9   4       1387.00       1379.06        52.72 o                         
  -1  -9   4        342.04        315.74        23.91 o                         
   0  -9   4       1344.01       1263.04        47.91 o                         
   1  -9   4       1696.54       1533.44        50.71 o                         
   2  -9   4          4.98         21.05        17.74 o                         
   3  -9   4        419.59        456.91        39.45 o                         
   4  -9   4         31.02         27.89        18.49 o                         
   5  -9   4        741.42        724.76        50.06 o                         
   6  -9   4         11.33         -3.98        22.00 o                         
   7  -9   4        166.51        177.44        33.73 o                         
  -6  -8   4        458.25        479.52        51.96 o                         
  -5  -8   4        415.16        402.57        39.02 o                         
  -4  -8   4       1255.23       1181.46        60.69 o                         
  -3  -8   4         38.13         48.37        19.12 o                         
  -2  -8   4       3626.15       3565.54       148.20 o                         
  -1  -8   4        468.26        483.95        32.15 o                         
   0  -8   4        119.76        131.97        15.27 o                         
   1  -8   4       2961.66       2914.92        57.45 o                         
   2  -8   4        344.75        378.90        33.26 o                         
   3  -8   4         23.86         15.41        16.80 o                         
   4  -8   4         36.34         31.56        18.35 o                         
   5  -8   4       1254.70       1245.67        72.88 o                         
   6  -8   4         30.07         61.28        39.19 o                         
   7  -8   4         38.46         61.56        22.65 o                         
   8  -8   4        422.86        405.15        42.63 o                         
  -7  -7   4        250.45        217.11        34.81 o                         
  -6  -7   4          4.15          4.62        21.39 o                         
  -5  -7   4        747.41        822.04        49.59 o                         
  -4  -7   4       1657.84       1618.26        65.04 o                         
  -3  -7   4          0.58         16.33        15.54 o                         
  -2  -7   4       3172.23       3561.90        84.46 o                         
  -1  -7   4        350.98        325.73        24.36 o                         
   0  -7   4        625.45        568.91        33.03 o                         
   1  -7   4        507.23        519.92        22.48 o                         
   2  -7   4        728.05        807.21        42.21 o                         
   3  -7   4        681.07        633.36        84.75 o                         
   4  -7   4        353.74        339.13        29.58 o                         
   5  -7   4        949.52        959.28        78.00 o                         
   6  -7   4         71.69         72.59        21.80 o                         
   7  -7   4        172.72        182.38        28.44 o                         
   8  -7   4        184.17        184.52        28.88 o                         
  -7  -6   4        993.38        987.34        67.49 o                         
  -6  -6   4         40.35         30.61        27.30 o                         
  -5  -6   4        172.72        190.28        25.95 o                         
  -4  -6   4       1026.50        942.44        45.70 o                         
  -3  -6   4        227.54        218.07        23.18 o                         
  -2  -6   4        146.32        173.77        20.37 o                         
  -1  -6   4        171.67        156.31        13.28 o                         
   0  -6   4       4537.38       4544.62        83.57 o                         
   1  -6   4        497.42        520.03        19.64 o                         
   2  -6   4         20.87         10.45         4.85 o                         
   3  -6   4         41.50         25.89        13.49 o                         
   4  -6   4       1629.59       1775.01        56.42 o                         
   5  -6   4         39.23         17.54        14.10 o                         
   6  -6   4         49.29         37.66        16.66 o                         
   7  -6   4        495.38        505.77        36.97 o                         
   8  -6   4        289.28        320.22        58.94 o                         
  -8  -5   4         63.18         60.86        26.44 o                         
  -7  -5   4        545.17        627.99        47.06 o                         
  -6  -5   4         65.29        108.55        28.14 o                         
  -5  -5   4       1645.93       1679.99        60.48 o                         
  -4  -5   4        193.17        177.99        21.96 o                         
  -3  -5   4        642.71        646.02        32.54 o                         
  -2  -5   4         69.31         47.16         9.30 o                         
  -1  -5   4       1206.99       1241.73        31.89 o                         
   0  -5   4        652.62        598.91        25.26 o                         
   1  -5   4        944.09        977.96        23.16 o                         
   2  -5   4       6035.61       6252.99        48.90 o                         
   3  -5   4         47.53         19.35        12.53 o                         
   4  -5   4       2976.04       2943.92        66.35 o                         
   5  -5   4         21.51         25.31        12.87 o                         
   6  -5   4        532.50        470.34        32.72 o                         
   7  -5   4        441.11        487.30        50.13 o                         
   8  -5   4        436.44        419.83        35.06 o                         
  -8  -4   4        747.74        695.30        49.65 o                         
  -7  -4   4         11.88         16.86        18.51 o                         
  -6  -4   4        215.31        249.41        27.29 o                         
  -5  -4   4        973.91        995.90        43.96 o                         
  -4  -4   4        259.07        259.36        44.97 o                         
  -3  -4   4        132.16        109.84        14.14 o                         
  -2  -4   4         56.42         49.37         5.78 o                         
  -1  -4   4       6086.18       6431.87       137.39 o                         
   0  -4   4       2584.85       2855.55        42.77 o                         
   1  -4   4       3986.22       4410.30        48.69 o                         
   2  -4   4       7651.56       7748.51        89.10 o                         
   3  -4   4        299.47        372.23        29.60 o                         
   4  -4   4        492.00        480.88        17.87 o                         
   5  -4   4        115.33        151.82        18.78 o                         
   6  -4   4       1411.84       1368.24       107.48 o                         
   7  -4   4          2.56          4.56        21.76 o                         
   8  -4   4        377.14        374.78        72.40 o                         
  -9  -3   4          7.23         -5.77        48.76 o                         
  -8  -3   4       1266.02       1208.87        97.33 o                         
  -7  -3   4        410.46        438.89        53.66 o                         
  -6  -3   4        183.06        231.71        26.00 o                         
  -5  -3   4       1233.58       1197.59        45.39 o                         
  -4  -3   4       1027.26       1051.01        38.32 o                         
  -3  -3   4       2194.38       2281.31        51.19 o                         
  -2  -3   4         83.00         85.93         8.90 o                         
  -1  -3   4      25119.47      27052.38       237.06 o                         
   0  -3   4       6313.51       6946.81        73.15 o                         
   1  -3   4        223.12        194.53        11.02 o                         
   2  -3   4       4676.96       4787.05        43.97 o                         
   3  -3   4        703.93        649.18        20.92 o                         
   4  -3   4        185.10        200.03        11.83 o                         
   5  -3   4          0.13         -0.60         9.29 o                         
   6  -3   4       3695.85       3572.83        82.52 o                         
   7  -3   4        516.21        464.76        31.58 o                         
   8  -3   4        144.12        159.64        55.59 o                         
  -9  -2   4          0.23         -2.58        22.08 o                         
  -8  -2   4        524.06        520.68        39.63 o                         
  -7  -2   4        507.72        587.87        38.07 o                         
  -6  -2   4       1413.42       1391.46        51.46 o                         
  -5  -2   4         29.44         29.37        12.91 o                         
  -4  -2   4       1568.74       1462.46        42.60 o                         
  -3  -2   4      11664.65      11907.69        72.14 o                         
  -2  -2   4       2243.34       2309.67        27.94 o                         
  -1  -2   4      21437.33      22330.58        91.08 o                         
   0  -2   4       5484.95       6116.85        92.07 o                         
   1  -2   4       1669.55       1757.35        31.01 o                         
   2  -2   4         73.97         59.04         6.84 o                         
   3  -2   4       2100.48       2135.08        33.67 o                         
   4  -2   4       1883.68       1859.39        43.75 o                         
   5  -2   4          2.46         -1.98         8.02 o                         
   6  -2   4       2906.27       2790.66        76.38 o                         
   7  -2   4        490.97        536.35        40.15 o                         
   8  -2   4         55.95         59.14        18.98 o                         
  -9  -1   4          0.47          0.76        20.58 o                         
  -8  -1   4         25.61         58.77        20.41 o                         
  -7  -1   4        104.86         86.10        17.71 o                         
  -6  -1   4       3670.90       3578.87        58.25 o                         
  -5  -1   4       1259.09       1303.52        32.04 o                         
  -4  -1   4       5395.28       5342.09        69.68 o                         
  -3  -1   4      11994.99      11969.40       112.86 o                         
  -2  -1   4         64.44         62.00         9.94 o                         
  -1  -1   4        348.71        292.83        13.58 o                         
   0  -1   4        112.04        110.77         7.33 o                         
   1  -1   4       4972.23       4634.51        46.84 o                         
   2  -1   4        618.23        730.60        17.97 o                         
   3  -1   4         84.49         67.40         8.77 o                         
   4  -1   4       3524.98       3656.31        61.12 o                         
   5  -1   4         12.09         -2.20        17.52 o                         
   6  -1   4         83.97         97.56        15.32 o                         
   7  -1   4         86.90         75.51        19.00 o                         
   8  -1   4        186.15        189.03        19.84 o                         
  -9   0   4        212.49        206.77        29.67 o                         
  -8   0   4       1109.44       1132.59        51.82 o                         
  -7   0   4         38.07         43.98        12.49 o                         
  -6   0   4       3011.37       2957.35        53.47 o                         
  -5   0   4       2924.06       3039.90        48.95 o                         
  -4   0   4        394.55        403.35        17.26 o                         
  -3   0   4       3177.45       3199.33        50.16 o                         
  -2   0   4       1848.86       1851.82        28.79 o                         
  -1   0   4       7639.05       8428.62       122.17 o                         
   0   0   4       3216.60       3115.88        71.49 o                         
   1   0   4       4071.16       3694.66        72.45 o                         
   2   0   4         19.30         28.56         8.44 o                         
   3   0   4         13.53         11.96         6.15 o                         
   4   0   4       1522.24       1583.73        50.84 o                         
   5   0   4        487.26        452.65        22.32 o                         
   6   0   4        183.65        184.64        17.71 o                         
   7   0   4        235.24        202.79        45.90 o                         
   8   0   4        112.80        126.12        28.22 o                         
  -9   1   4         74.55        131.83        37.26 o                         
  -8   1   4        956.28       1048.36        47.06 o                         
  -7   1   4          4.35          4.05        10.07 o                         
  -6   1   4        403.42        394.14        21.41 o                         
  -5   1   4       1114.83       1153.96        31.10 o                         
  -4   1   4       1857.74       1870.50        36.01 o                         
  -3   1   4        212.91        202.75        11.63 o                         
  -2   1   4        881.27        872.04        20.08 o                         
  -1   1   4        929.71        891.19        17.94 o                         
   0   1   4       1805.16       1693.06        65.41 o                         
   1   1   4         51.79         60.20         5.18 o                         
   2   1   4         28.03         32.59         6.57 o                         
   3   1   4       1421.45       1378.20        77.66 o                         
   4   1   4        613.89        554.00        24.42 o                         
   5   1   4       1221.64       1152.60        46.57 o                         
   6   1   4        150.07        139.72        18.32 o                         
   7   1   4        598.89        614.94        35.88 o                         
   8   1   4          8.04         16.80        28.91 o                         
  -9   2   4         43.97         11.49        27.63 o                         
  -8   2   4        690.44        675.32        33.69 o                         
  -7   2   4        113.63        108.78        15.86 o                         
  -6   2   4         93.66        117.65        13.04 o                         
  -5   2   4        235.62        233.97        15.64 o                         
  -4   2   4       2786.79       2605.33        45.55 o                         
  -3   2   4         36.11         43.78         7.64 o                         
  -2   2   4       1428.54       1402.61        41.07 o                         
  -1   2   4       1017.43        990.84        20.68 o                         
   0   2   4       4462.53       4668.48        72.08 o                         
   1   2   4       1477.98       1535.84        37.33 o                         
   2   2   4         66.28         68.01         8.32 o                         
   3   2   4       1915.60       1833.70        46.14 o                         
   4   2   4          3.24         -4.91         9.31 o                         
   5   2   4        109.69        117.68        15.58 o                         
   6   2   4         30.42         47.45        18.68 o                         
   7   2   4        973.84       1005.69        45.24 o                         
  -9   3   4        293.73        300.83        45.00 o                         
  -8   3   4        149.59        158.29        19.74 o                         
  -7   3   4         40.58         32.56        14.71 o                         
  -6   3   4       1464.02       1357.94        38.01 o                         
  -5   3   4        172.98        189.30        23.84 o                         
  -4   3   4        158.38        171.76        13.51 o                         
  -3   3   4       1010.75       1008.86        27.02 o                         
  -2   3   4       9126.29       9305.81       133.62 o                         
  -1   3   4          5.59         16.91         4.70 o                         
   0   3   4       1761.29       1555.54        70.47 o                         
   1   3   4       4004.66       3975.10        60.65 o                         
   2   3   4         62.31         59.36         9.90 o                         
   3   3   4        401.66        366.65        23.52 o                         
   4   3   4        223.67        206.88        18.03 o                         
   5   3   4       2917.85       3063.59        80.91 o                         
   6   3   4         95.50        118.87        19.49 o                         
   7   3   4        714.26        882.82        91.61 o                         
  -9   4   4        558.33        526.34        45.14 o                         
  -8   4   4          5.90         18.40        18.10 o                         
  -7   4   4         17.32          7.97        11.16 o                         
  -6   4   4         55.90         33.18        10.88 o                         
  -5   4   4       1171.01       1228.39        39.96 o                         
  -4   4   4       1272.99       1209.02        33.59 o                         
  -3   4   4       2256.81       2294.37        76.23 o                         
  -2   4   4       3442.13       3357.56        49.23 o                         
  -1   4   4        632.38        640.54        20.66 o                         
   0   4   4        580.78        605.84        56.97 o                         
   1   4   4        370.86        324.44        32.94 o                         
   2   4   4       1190.04       1156.15        50.73 o                         
   3   4   4        361.05        331.93        33.77 o                         
   4   4   4        631.53        584.77        42.80 o                         
   5   4   4       1926.74       2137.97       177.10 o                         
   6   4   4         68.16         39.12        41.53 o                         
  -9   5   4        196.63        190.09        31.06 o                         
  -8   5   4          0.64         35.38        19.66 o                         
  -7   5   4        793.45        776.52        52.17 o                         
  -6   5   4         63.22         47.40        11.49 o                         
  -5   5   4       1781.39       1776.75        53.75 o                         
  -4   5   4       1831.40       1762.80        80.69 o                         
  -3   5   4        131.98        137.61        14.35 o                         
  -2   5   4       1546.56       1579.83        48.31 o                         
  -1   5   4        136.79        106.54        13.25 o                         
   0   5   4        430.05        352.77        22.65 o                         
   1   5   4         21.73          3.57        11.45 o                         
   2   5   4       1326.80       1409.36       122.61 o                         
   3   5   4        707.77        694.46        83.50 o                         
   4   5   4        302.25        378.96        48.01 o                         
   5   5   4        616.58        672.26        64.94 o                         
  -8   6   4         25.43         62.38        24.12 o                         
  -7   6   4       1022.99       1150.93        57.72 o                         
  -6   6   4        108.00         98.23        20.78 o                         
  -5   6   4        700.01        721.79        31.48 o                         
  -4   6   4        951.59        867.83        33.41 o                         
  -3   6   4        242.62        246.42        19.45 o                         
  -2   6   4        323.73        341.22        20.99 o                         
  -1   6   4         14.61         36.16        13.79 o                         
   0   6   4       1436.14       1409.70        59.51 o                         
   1   6   4        132.55        120.99        22.78 o                         
   2   6   4        812.38        804.72        52.17 o                         
   3   6   4        307.21        307.65        34.96 o                         
   4   6   4         13.33         30.75        23.45 o                         
   5   6   4         63.13         79.00        38.16 o                         
  -8   7   4         19.04         34.42        27.26 o                         
  -7   7   4        505.16        639.81        51.00 o                         
  -6   7   4         48.08         67.86        23.00 o                         
  -5   7   4         47.77         83.02        15.14 o                         
  -4   7   4        231.17        238.25        20.57 o                         
  -3   7   4        471.37        453.38        29.06 o                         
  -2   7   4         20.65         38.61        18.10 o                         
  -1   7   4        185.35        198.40        26.81 o                         
   0   7   4        719.31        748.41        47.52 o                         
   1   7   4          0.95         40.38        22.54 o                         
   2   7   4          0.95          8.73        20.00 o                         
   3   7   4         55.33         31.99        22.51 o                         
   4   7   4        115.07        125.80        31.18 o                         
  -7   8   4         81.91         62.89        37.68 o                         
  -6   8   4         39.16         -3.49        22.94 o                         
  -5   8   4         81.45         71.50        26.43 o                         
  -4   8   4         10.13          3.32        14.65 o                         
  -3   8   4         85.61        117.81        22.32 o                         
  -2   8   4        235.37        198.12        28.93 o                         
  -1   8   4        194.73        200.94        30.11 o                         
   0   8   4         39.62         89.70        24.15 o                         
   1   8   4         57.77         83.57        41.38 o                         
   2   8   4         82.69         48.56        25.19 o                         
   3   8   4         27.04         16.55        37.22 o                         
  -6   9   4          9.22          0.12        22.01 o                         
  -5   9   4        110.49        101.44        25.07 o                         
  -4   9   4         64.68         16.77        39.47 o                         
  -3   9   4         32.08         30.00        21.42 o                         
  -2   9   4          0.45        -11.38        20.38 o                         
  -1   9   4        153.84        146.39        27.81 o                         
   0   9   4         48.27         50.63        25.34 o                         
   1   9   4          4.43         19.15        22.71 o                         
  -4  10   4         82.41        107.07        42.13 o                         
  -3  10   4         94.09         60.59        40.57 o                         
  -2  10   4          0.04          3.58        21.75 o                         
  -1  10   4        144.45        143.00        37.44 o                         
  -2 -12   5         83.68         76.32        25.18 o                         
  -1 -12   5         99.76        111.01        29.07 o                         
   0 -12   5        225.12        178.80        46.67 o                         
   1 -12   5        140.06        147.20        40.34 o                         
   2 -12   5          6.82        -16.69        22.18 o                         
   3 -12   5        120.01         85.11        28.96 o                         
   4 -12   5        418.90        466.64       101.91 o                         
  -3 -11   5        761.98        606.86        47.40 o                         
  -2 -11   5         19.74         44.70        21.01 o                         
  -1 -11   5         31.97          8.38        21.98 o                         
   0 -11   5         52.67         73.77        18.43 o                         
   1 -11   5        454.20        499.68        43.09 o                         
   2 -11   5         78.20         28.93        21.66 o                         
   3 -11   5         15.72         81.63        29.47 o                         
   4 -11   5        715.23        720.21        54.20 o                         
   5 -11   5         52.80         96.18        43.44 o                         
   6 -11   5          7.63          3.67        27.61 o                         
  -5 -10   5        244.46        215.94        37.55 o                         
  -4 -10   5         10.25         18.10        25.71 o                         
  -3 -10   5         58.37         82.84        24.58 o                         
  -2 -10   5         17.58         40.77        18.14 o                         
  -1 -10   5        608.36        533.04        31.22 o                         
   0 -10   5        359.06        286.62        27.58 o                         
   1 -10   5        320.03        349.46        24.37 o                         
   2 -10   5         63.00         91.75        24.15 o                         
   3 -10   5        324.77        341.64        45.42 o                         
   4 -10   5        347.31        323.53        37.46 o                         
   5 -10   5        204.85        247.53        73.27 o                         
   6 -10   5        244.06        269.18        38.88 o                         
  -6  -9   5          1.18         12.05        27.05 o                         
  -5  -9   5         97.81         93.87        31.47 o                         
  -4  -9   5        512.96        489.45        42.16 o                         
  -3  -9   5          1.13          1.81        20.86 o                         
  -2  -9   5        183.99        128.20        23.29 o                         
  -1  -9   5        316.18        335.17        37.35 o                         
   0  -9   5        117.61        135.27        22.82 o                         
   1  -9   5        185.84        158.21        17.17 o                         
   2  -9   5         32.26         53.14        20.66 o                         
   3  -9   5       1150.61       1079.18        56.19 o                         
   4  -9   5         12.78         16.69        18.24 o                         
   5  -9   5         18.60         -3.97        19.80 o                         
   6  -9   5         73.08         98.52        25.88 o                         
   7  -9   5        359.41        413.93        85.17 o                         
  -6  -8   5        320.42        348.00        62.41 o                         
  -5  -8   5        124.42        158.15        60.85 o                         
  -4  -8   5        246.62        270.63        31.89 o                         
  -3  -8   5         38.27         46.78        17.85 o                         
  -2  -8   5       1909.21       1822.67        49.49 o                         
  -1  -8   5         48.18         57.14        12.60 o                         
   0  -8   5       1940.00       1874.24        45.31 o                         
   1  -8   5       2241.67       2171.85       106.44 o                         
   2  -8   5          3.29          9.50        15.50 o                         
   3  -8   5        968.95        992.28        49.46 o                         
   4  -8   5         63.45         93.51        20.10 o                         
   5  -8   5       1097.09       1070.28        59.69 o                         
   6  -8   5          3.37         14.27        21.72 o                         
   7  -8   5        794.52        793.31        52.40 o                         
  -7  -7   5          8.49         15.23        25.00 o                         
  -6  -7   5        174.91        199.38        31.53 o                         
  -5  -7   5        689.81        691.93        46.34 o                         
  -4  -7   5         29.82         16.10        18.77 o                         
  -3  -7   5       1278.73       1248.70        52.98 o                         
  -2  -7   5       5572.24       5757.81       171.59 o                         
  -1  -7   5        361.58        292.05        18.74 o                         
   0  -7   5       1050.88       1145.39        32.83 o                         
   1  -7   5       1666.03       1635.20        37.33 o                         
   2  -7   5        961.23        935.54        29.00 o                         
   3  -7   5          0.46         -0.80        13.31 o                         
   4  -7   5        298.27        312.62        28.39 o                         
   5  -7   5       3802.66       4127.36        96.26 o                         
   6  -7   5         49.98         62.87        19.37 o                         
   7  -7   5        375.87        400.07        36.92 o                         
   8  -7   5        350.83        321.86        35.29 o                         
  -8  -6   5          4.06         -7.72        24.34 o                         
  -7  -6   5        574.45        619.29        70.30 o                         
  -6  -6   5          6.96         20.18        20.65 o                         
  -5  -6   5       1995.93       1920.61        69.15 o                         
  -4  -6   5       2838.68       2922.44       133.82 o                         
  -3  -6   5        256.64        274.22        29.78 o                         
  -2  -6   5       4567.50       4785.35        82.94 o                         
  -1  -6   5        765.65        800.25        26.12 o                         
   0  -6   5         41.54         42.67         8.30 o                         
   1  -6   5        159.93        148.72        11.51 o                         
   2  -6   5       3586.53       3625.77        44.45 o                         
   3  -6   5        980.30        989.49        41.46 o                         
   4  -6   5        253.46        249.74        27.55 o                         
   5  -6   5       2708.23       2692.35       101.00 o                         
   6  -6   5        179.31        152.34        35.92 o                         
   7  -6   5         42.66         24.88        30.47 o                         
   8  -6   5        325.45        318.31        33.50 o                         
  -8  -5   5          4.35         13.18        22.61 o                         
  -7  -5   5       1866.29       1801.17        74.47 o                         
  -6  -5   5        291.26        301.77        31.64 o                         
  -5  -5   5       1360.08       1287.80        53.67 o                         
  -4  -5   5       5316.07       5380.26       148.70 o                         
  -3  -5   5        362.46        330.08        28.30 o                         
  -2  -5   5       2535.42       2626.33        39.96 o                         
  -1  -5   5        319.71        363.30        16.27 o                         
   0  -5   5       4679.44       4997.43        56.90 o                         
   1  -5   5         23.22         19.92         5.55 o                         
   2  -5   5       3013.78       3172.77        40.37 o                         
   3  -5   5       3435.96       3636.59        61.68 o                         
   4  -5   5        156.65        157.22        19.06 o                         
   5  -5   5       2548.43       2632.67        66.96 o                         
   6  -5   5          3.10         22.12        15.97 o                         
   7  -5   5        250.20        263.16        26.64 o                         
   8  -5   5        114.72        103.43        21.81 o                         
  -8  -4   5         42.62         49.47        25.10 o                         
  -7  -4   5       1881.57       1937.60        73.13 o                         
  -6  -4   5        165.94        213.33        27.03 o                         
  -5  -4   5        973.70        863.73        42.06 o                         
  -4  -4   5       2034.26       1906.02        56.18 o                         
  -3  -4   5       1270.97       1169.33        40.53 o                         
  -2  -4   5        195.15        207.72        10.30 o                         
  -1  -4   5        407.79        441.87        17.77 o                         
   0  -4   5       6473.86       6852.78        79.56 o                         
   1  -4   5         55.90         51.44         9.45 o                         
   2  -4   5       1267.33       1372.10        45.55 o                         
   3  -4   5       1546.43       1701.74        38.35 o                         
   4  -4   5        837.83        838.64        23.03 o                         
   5  -4   5         16.54         18.10         7.40 o                         
   6  -4   5        149.87        133.00        18.05 o                         
   7  -4   5        316.94        325.60        29.46 o                         
   8  -4   5        250.97        227.47        28.71 o                         
  -9  -3   5        572.48        580.67        49.14 o                         
  -8  -3   5          6.49         20.75        19.53 o                         
  -7  -3   5        658.21        617.57        40.21 o                         
  -6  -3   5        612.38        582.35        36.81 o                         
  -5  -3   5        652.96        644.84        44.27 o                         
  -4  -3   5        392.40        421.50        25.64 o                         
  -3  -3   5       1383.63       1429.33        53.78 o                         
  -2  -3   5        717.10        707.80        27.14 o                         
  -1  -3   5        701.64        779.62        21.72 o                         
   0  -3   5        693.28        682.79        19.79 o                         
   1  -3   5         32.29         30.80         5.56 o                         
   2  -3   5        712.88        783.77        20.20 o                         
   3  -3   5        573.49        547.17        33.00 o                         
   4  -3   5        919.47        876.36        24.81 o                         
   5  -3   5          4.86          0.41         7.48 o                         
   6  -3   5        871.56        821.71        29.37 o                         
   7  -3   5         29.69         10.90        12.88 o                         
   8  -3   5        467.52        438.51        34.64 o                         
  -9  -2   5        498.40        449.63        42.54 o                         
  -8  -2   5        325.75        313.32        32.72 o                         
  -7  -2   5          4.11         23.36        16.18 o                         
  -6  -2   5          1.29         -3.02        15.88 o                         
  -5  -2   5        966.27       1000.72        39.96 o                         
  -4  -2   5       1222.31       1266.60        25.83 o                         
  -3  -2   5        209.29        245.68        11.11 o                         
  -2  -2   5        286.58        316.25        16.69 o                         
  -1  -2   5       4368.07       4596.53        55.50 o                         
   0  -2   5        133.11        158.73         9.71 o                         
   1  -2   5         40.51         30.10         5.32 o                         
   2  -2   5       3907.73       3886.31        88.17 o                         
   3  -2   5       2724.34       2692.80        40.08 o                         
   4  -2   5         13.96         24.77         7.81 o                         
   5  -2   5         25.04         19.95         8.60 o                         
   6  -2   5       2594.79       2563.43       135.98 o                         
   7  -2   5         20.59         23.46        12.32 o                         
   8  -2   5        150.07        154.71        24.29 o                         
  -9  -1   5        157.79        158.43        28.54 o                         
  -8  -1   5        333.63        296.51        31.34 o                         
  -7  -1   5          8.45          0.92        15.39 o                         
  -6  -1   5        420.01        501.16        30.92 o                         
  -5  -1   5        333.27        297.94        22.68 o                         
  -4  -1   5       4024.76       4078.34        61.59 o                         
  -3  -1   5       4503.60       4741.79        50.59 o                         
  -2  -1   5         19.25         17.92         5.43 o                         
  -1  -1   5       2463.51       2224.44        41.20 o                         
   0  -1   5        155.19        178.87        10.36 o                         
   1  -1   5        187.04        172.53         8.93 o                         
   2  -1   5        837.42        796.83        20.17 o                         
   3  -1   5       2776.20       2744.13        41.11 o                         
   4  -1   5       2783.82       2747.80        46.04 o                         
   5  -1   5        113.53        104.59        12.76 o                         
   6  -1   5       1682.76       1737.96        59.85 o                         
   7  -1   5        177.78        201.68        24.75 o                         
   8  -1   5          7.50        -15.26        17.52 o                         
  -9   0   5        147.49        112.04        23.59 o                         
  -8   0   5         10.30         -5.68        15.56 o                         
  -7   0   5         28.38         33.44        15.02 o                         
  -6   0   5       2879.66       2860.35        72.60 o                         
  -5   0   5        939.78       1032.77        36.75 o                         
  -4   0   5       1008.57        907.95        26.47 o                         
  -3   0   5       6362.48       6752.56        70.96 o                         
  -2   0   5        801.44        777.62        20.52 o                         
  -1   0   5       1498.27       1479.44        26.68 o                         
   0   0   5        705.87        680.73        15.00 o                         
   1   0   5       2273.44       2405.85        29.66 o                         
   2   0   5        557.79        598.47        25.11 o                         
   3   0   5       4656.02       4687.23       110.14 o                         
   4   0   5       3600.48       3768.41        55.69 o                         
   5   0   5          1.14          4.99         9.82 o                         
   6   0   5        697.77        638.89        30.34 o                         
   7   0   5        139.38        123.71        18.88 o                         
   8   0   5        119.79        146.58        28.08 o                         
  -9   1   5        141.24        121.76        24.91 o                         
  -8   1   5        609.40        598.10        53.92 o                         
  -7   1   5        101.08         84.74        13.98 o                         
  -6   1   5       3869.38       4028.87        90.24 o                         
  -5   1   5        428.69        431.94        21.07 o                         
  -4   1   5        463.32        490.66        20.02 o                         
  -3   1   5       4327.77       4481.62        52.94 o                         
  -2   1   5        378.97        342.40        22.71 o                         
  -1   1   5        473.95        441.26        13.51 o                         
   0   1   5        726.92        682.42        65.89 o                         
   1   1   5       6526.90       6278.73        86.79 o                         
   2   1   5       1647.01       1756.35        31.58 o                         
   3   1   5        451.14        461.21        20.13 o                         
   4   1   5       1855.37       1917.78        44.89 o                         
   5   1   5         16.08         23.63        10.95 o                         
   6   1   5         17.59         33.99        14.53 o                         
   7   1   5         10.54         36.11        21.93 o                         
  -9   2   5        272.37        272.84        30.10 o                         
  -8   2   5       1674.84       1798.08        85.25 o                         
  -7   2   5        107.19        111.24        16.26 o                         
  -6   2   5       2110.49       2087.63        47.78 o                         
  -5   2   5        132.76        121.00        12.75 o                         
  -4   2   5        385.27        401.34        18.55 o                         
  -3   2   5        409.73        362.59        16.56 o                         
  -2   2   5        768.26        714.26        19.92 o                         
  -1   2   5       3312.83       3282.82        69.89 o                         
   0   2   5        352.75        365.00        27.49 o                         
   1   2   5       4593.66       4397.45        80.33 o                         
   2   2   5        146.06        128.96        10.36 o                         
   3   2   5        159.20        156.42        13.62 o                         
   4   2   5        151.21        149.86        15.36 o                         
   5   2   5          7.46         -2.28        11.27 o                         
   6   2   5         22.63         35.53        19.87 o                         
   7   2   5         46.04         72.68        39.99 o                         
  -9   3   5        109.04        109.18        33.98 o                         
  -8   3   5        956.13        889.25        38.36 o                         
  -7   3   5          1.98         -0.65        11.15 o                         
  -6   3   5         14.75         28.44        10.80 o                         
  -5   3   5        221.88        190.04        16.29 o                         
  -4   3   5       1638.55       1579.43        37.64 o                         
  -3   3   5         31.33         29.22         7.61 o                         
  -2   3   5        286.76        309.14        24.86 o                         
  -1   3   5       2366.61       2213.35        98.29 o                         
   0   3   5        180.19        153.41        18.36 o                         
   1   3   5        122.35        131.02        19.68 o                         
   2   3   5          8.98          8.37        12.96 o                         
   3   3   5        989.13       1039.72        52.14 o                         
   4   3   5       1266.24       1413.95       172.52 o                         
   5   3   5          3.66         15.52        55.19 o                         
   6   3   5         64.48         88.55        25.68 o                         
  -9   4   5         30.88         39.26        21.64 o                         
  -8   4   5        163.70        150.82        54.03 o                         
  -7   4   5        191.46        189.38        18.75 o                         
  -6   4   5         13.56         10.28        10.34 o                         
  -5   4   5        352.22        297.42        25.36 o                         
  -4   4   5        774.42        784.13        30.89 o                         
  -3   4   5        117.86        104.55        13.03 o                         
  -2   4   5        391.60        399.05        17.76 o                         
  -1   4   5        293.11        255.48        12.87 o                         
   0   4   5        640.61        673.40        38.94 o                         
   1   4   5         19.50         21.86        15.41 o                         
   2   4   5        218.56        214.46        25.87 o                         
   3   4   5         74.96         95.05        22.04 o                         
   4   4   5        218.79        223.96        29.18 o                         
   5   4   5        112.76        116.33        27.80 o                         
   6   4   5          0.77         55.40        36.85 o                         
  -9   5   5        112.37        126.05        28.02 o                         
  -8   5   5         26.54         39.14        21.79 o                         
  -7   5   5         29.14         -2.70        16.68 o                         
  -6   5   5        139.74        137.58        17.67 o                         
  -5   5   5        489.91        445.75        25.36 o                         
  -4   5   5         72.85         94.98        14.32 o                         
  -3   5   5          7.74         14.75         9.09 o                         
  -2   5   5       1625.42       1480.09        65.83 o                         
  -1   5   5          0.19         -9.60        14.68 o                         
   0   5   5         46.12         50.11        16.25 o                         
   1   5   5         47.04         45.56        20.13 o                         
   2   5   5        748.38        753.27        45.44 o                         
   3   5   5        159.18        166.29        27.76 o                         
   4   5   5         72.79         98.53        25.80 o                         
   5   5   5        433.26        382.32        75.86 o                         
  -8   6   5         15.70         22.45        21.20 o                         
  -7   6   5         69.53         51.59        21.68 o                         
  -6   6   5          2.06         15.77        14.56 o                         
  -5   6   5        431.36        437.97        26.16 o                         
  -4   6   5        167.14        134.91        29.32 o                         
  -3   6   5         89.92         95.82        13.79 o                         
  -2   6   5        725.36        670.42        28.36 o                         
  -1   6   5         20.19         82.13        22.47 o                         
   0   6   5        257.67        212.90        29.03 o                         
   1   6   5         55.08         40.49        20.59 o                         
   2   6   5       1308.33       1389.60        70.69 o                         
   3   6   5        242.35        231.46        62.88 o                         
   4   6   5         19.82        -24.15        24.15 o                         
  -8   7   5         69.83         72.82        25.66 o                         
  -7   7   5        258.64        297.21        35.55 o                         
  -6   7   5          5.98         -5.11        18.50 o                         
  -5   7   5        490.69        509.18        29.86 o                         
  -4   7   5        280.76        215.54        20.39 o                         
  -3   7   5          0.65         -7.35        12.03 o                         
  -2   7   5         21.51          7.79        17.78 o                         
  -1   7   5        468.81        559.64        42.62 o                         
   0   7   5        458.14        432.85        39.99 o                         
   1   7   5        160.60         95.03        29.19 o                         
   2   7   5        428.27        513.22        64.31 o                         
   3   7   5        158.53         81.95        27.45 o                         
  -7   8   5        288.25        274.18        48.27 o                         
  -6   8   5         16.87         27.71        21.99 o                         
  -5   8   5         13.50         30.62        19.94 o                         
  -4   8   5         84.47         86.98        22.04 o                         
  -3   8   5        442.38        568.04        46.55 o                         
  -2   8   5        213.93        224.11        43.00 o                         
  -1   8   5         50.37         87.84        25.63 o                         
   0   8   5        450.72        486.07        44.77 o                         
   1   8   5         20.07          0.32        21.65 o                         
   2   8   5        134.05        120.94        40.28 o                         
  -5   9   5         29.48         48.09        41.06 o                         
  -4   9   5         12.12         33.87        41.74 o                         
  -3   9   5        352.44        508.89        46.70 o                         
  -2   9   5         49.63         70.68        25.80 o                         
  -1   9   5         22.62        -15.66        20.24 o                         
   0   9   5        150.34        186.61        54.36 o                         
  -2 -12   6         14.73        -13.85        30.98 o                         
  -1 -12   6        405.20        352.08        36.53 o                         
   0 -12   6        146.35        152.70        49.79 o                         
   1 -12   6          8.77         20.80        25.84 o                         
   2 -12   6        140.16        213.05        69.59 o                         
   3 -12   6        370.77        396.12        45.02 o                         
   4 -12   6        318.58        374.77        45.49 o                         
  -4 -11   6        299.32        274.02        39.41 o                         
  -3 -11   6       1016.33        841.77        94.76 o                         
  -2 -11   6         38.16         40.88        27.26 o                         
  -1 -11   6        476.51        435.77        51.59 o                         
   0 -11   6         62.53         26.54        14.58 o                         
   1 -11   6        387.13        361.20        38.32 o                         
   2 -11   6          1.43          2.05        42.31 o                         
   3 -11   6        838.79        956.23       107.81 o                         
   4 -11   6       1185.60       1055.33       186.87 o                         
   5 -11   6          8.69         31.94        29.51 o                         
  -5 -10   6        326.82        304.05       104.14 o                         
  -4 -10   6        157.17        150.87        30.76 o                         
  -3 -10   6       1630.82       1389.11        79.30 o                         
  -2 -10   6          0.77         -1.27        16.95 o                         
  -1 -10   6         37.90         52.07        14.26 o                         
   0 -10   6          2.45         19.46        12.93 o                         
   1 -10   6       3192.98       3149.32        95.15 o                         
   2 -10   6        552.58        546.55        60.65 o                         
   3 -10   6        668.83        748.68        56.83 o                         
   4 -10   6        932.12        874.36       129.99 o                         
   5 -10   6         22.74         16.63        32.38 o                         
   6 -10   6         74.32        104.15        31.90 o                         
  -6  -9   6        922.12        985.22       109.55 o                         
  -5  -9   6        406.76        406.99       106.88 o                         
  -4  -9   6          5.93         11.22        19.01 o                         
  -3  -9   6        704.09        684.67        47.84 o                         
  -2  -9   6        520.57        549.28        38.86 o                         
  -1  -9   6       1549.02       1509.39        58.86 o                         
   0  -9   6        851.99        793.86        35.45 o                         
   1  -9   6       2545.86       2502.94       120.70 o                         
   2  -9   6        524.29        567.41       109.63 o                         
   3  -9   6        206.46        188.06        34.06 o                         
   4  -9   6        633.52        666.72        45.85 o                         
   5  -9   6         41.92         26.52        19.85 o                         
   6  -9   6         63.69         96.01        27.99 o                         
   7  -9   6         14.52         23.20        24.35 o                         
  -6  -8   6        194.80        205.19        32.32 o                         
  -5  -8   6        195.12        165.62        28.10 o                         
  -4  -8   6        728.50        700.48        45.38 o                         
  -3  -8   6        104.98         86.31        22.10 o                         
  -2  -8   6        669.28        685.15        35.75 o                         
  -1  -8   6       3615.51       3495.20        72.92 o                         
   0  -8   6        173.89        151.38        20.45 o                         
   1  -8   6        669.81        646.63        26.67 o                         
   2  -8   6        226.82        242.53        28.94 o                         
   3  -8   6       1615.77       1761.10        65.32 o                         
   4  -8   6        383.34        417.48        35.58 o                         
   5  -8   6          6.82          4.30        18.55 o                         
   6  -8   6        350.83        324.42        34.69 o                         
   7  -8   6        330.21        306.04        34.61 o                         
  -7  -7   6         20.80        -16.48        24.58 o                         
  -6  -7   6         66.62         58.58        23.94 o                         
  -5  -7   6        118.77        130.90        25.10 o                         
  -4  -7   6       1436.51       1463.55        59.58 o                         
  -3  -7   6        773.61        678.34        44.99 o                         
  -2  -7   6         31.90         18.99         9.31 o                         
  -1  -7   6        601.23        644.53        25.69 o                         
   0  -7   6        616.41        608.25        24.76 o                         
   1  -7   6        224.53        219.82        15.41 o                         
   2  -7   6        178.40        211.21        13.58 o                         
   3  -7   6       1003.59       1021.67        46.24 o                         
   4  -7   6        183.01        172.59        22.88 o                         
   5  -7   6        153.72        166.26        24.94 o                         
   6  -7   6        137.76        144.28        25.73 o                         
   7  -7   6        755.30        713.28        48.12 o                         
  -8  -6   6         52.45         41.96        25.15 o                         
  -7  -6   6         61.84         42.89        24.46 o                         
  -6  -6   6        342.15        314.72        35.26 o                         
  -5  -6   6        300.69        347.85        31.94 o                         
  -4  -6   6        507.67        531.59        34.75 o                         
  -3  -6   6         82.46         81.87        28.63 o                         
  -2  -6   6       2338.17       2356.98        51.85 o                         
  -1  -6   6         70.41         72.67        10.42 o                         
   0  -6   6       1483.56       1473.91        34.65 o                         
   1  -6   6        461.61        432.93        19.52 o                         
   2  -6   6       1023.42       1038.39        26.58 o                         
   3  -6   6         18.71         14.31        12.62 o                         
   4  -6   6        166.09        216.22        60.77 o                         
   5  -6   6       1572.66       1584.93        65.41 o                         
   6  -6   6        227.03        252.75        60.22 o                         
   7  -6   6        754.62        756.70       137.38 o                         
   8  -6   6        261.33        304.03        55.27 o                         
  -8  -5   6          3.62          8.11        45.12 o                         
  -7  -5   6         50.54        117.65        30.72 o                         
  -6  -5   6        458.50        473.57        37.09 o                         
  -5  -5   6       1899.00       2033.94        66.13 o                         
  -4  -5   6        182.84        222.83        23.06 o                         
  -3  -5   6        478.33        395.31        26.79 o                         
  -2  -5   6       8308.40       8474.31        78.89 o                         
  -1  -5   6         19.81         27.04         7.21 o                         
   0  -5   6         36.57         38.15         8.69 o                         
   1  -5   6        417.90        417.10        45.07 o                         
   2  -5   6       6555.16       6927.59        74.51 o                         
   3  -5   6       1365.29       1357.54        37.31 o                         
   4  -5   6        628.35        663.27        39.75 o                         
   5  -5   6       4309.88       4401.13       217.15 o                         
   6  -5   6         24.49          7.24        14.53 o                         
   7  -5   6         65.23         55.23        19.02 o                         
   8  -5   6         64.76         83.12        22.39 o                         
  -8  -4   6         25.34         -3.18        22.40 o                         
  -7  -4   6        867.58        931.74        70.91 o                         
  -6  -4   6         75.60         69.58        19.55 o                         
  -5  -4   6       3809.00       3923.91       108.40 o                         
  -4  -4   6       3652.00       3872.72       199.90 o                         
  -3  -4   6         28.34         15.63         9.97 o                         
  -2  -4   6        702.23        710.94        20.39 o                         
  -1  -4   6       1214.85       1240.97        30.91 o                         
   0  -4   6       3010.53       3305.93        52.94 o                         
   1  -4   6        534.99        566.03        32.77 o                         
   2  -4   6       9395.67       9271.05        89.59 o                         
   3  -4   6       3868.06       4141.06        72.20 o                         
   4  -4   6        201.53        211.03        15.49 o                         
   5  -4   6       1555.07       1586.60        64.41 o                         
   6  -4   6         59.45         76.07        16.85 o                         
   7  -4   6        199.52        200.99        24.57 o                         
   8  -4   6         15.88         32.94        17.55 o                         
  -9  -3   6        208.84        188.10        35.64 o                         
  -8  -3   6        171.59        177.96        26.43 o                         
  -7  -3   6       2917.05       2986.96       116.33 o                         
  -6  -3   6        397.95        470.87        56.13 o                         
  -5  -3   6        502.09        479.28        53.07 o                         
  -4  -3   6       4020.30       4167.73        77.73 o                         
  -3  -3   6       2165.32       2030.70        61.49 o                         
  -2  -3   6        766.27        836.83        22.51 o                         
  -1  -3   6       2879.66       2973.65        54.72 o                         
   0  -3   6      11160.91      11372.27        82.62 o                         
   1  -3   6        499.02        563.37        29.88 o                         
   2  -3   6       2985.14       2824.90        40.51 o                         
   3  -3   6       3918.48       3862.34        49.91 o                         
   4  -3   6        336.37        303.70        15.66 o                         
   5  -3   6        242.00        207.13        15.18 o                         
   6  -3   6        222.69        191.98        16.86 o                         
   7  -3   6        633.15        691.41        38.85 o                         
   8  -3   6          0.90         40.73        19.17 o                         
  -9  -2   6        599.38        677.24        49.30 o                         
  -8  -2   6        125.06        122.68        24.34 o                         
  -7  -2   6       2583.32       2538.00        75.41 o                         
  -6  -2   6         16.92         23.67        21.08 o                         
  -5  -2   6        223.93        216.63        20.83 o                         
  -4  -2   6        370.17        352.07        15.25 o                         
  -3  -2   6       4850.01       4712.18        52.41 o                         
  -2  -2   6       5317.14       5748.03        58.21 o                         
  -1  -2   6          2.92          4.36         5.37 o                         
   0  -2   6      13087.89      13094.24       108.93 o                         
   1  -2   6        111.77        111.69         8.73 o                         
   2  -2   6        304.01        279.29        13.29 o                         
   3  -2   6       1262.82       1190.95        36.64 o                         
   4  -2   6       1367.38       1405.23        33.81 o                         
   5  -2   6        199.13        193.49        15.75 o                         
   6  -2   6          2.61         -1.25        10.11 o                         
   7  -2   6        747.97        773.06        33.79 o                         
   8  -2   6         38.15         50.00        19.12 o                         
  -9  -1   6        653.66        642.43        57.91 o                         
  -8  -1   6         13.21         25.91        16.98 o                         
  -7  -1   6        302.87        318.64        28.77 o                         
  -6  -1   6         21.65         14.41        13.48 o                         
  -5  -1   6       1984.79       1920.87        74.04 o                         
  -4  -1   6          1.12          3.18         6.57 o                         
  -3  -1   6       3382.91       3226.44        66.81 o                         
  -2  -1   6       2462.88       2296.79        45.50 o                         
  -1  -1   6        898.06        925.93        24.22 o                         
   0  -1   6       1897.74       1870.74        55.37 o                         
   1  -1   6        162.62        148.46         8.75 o                         
   2  -1   6        952.80        872.09        22.77 o                         
   3  -1   6        113.05        114.24        15.26 o                         
   4  -1   6        320.03        313.29        17.54 o                         
   5  -1   6         56.72         72.26        11.77 o                         
   6  -1   6        154.62        137.42        15.56 o                         
   7  -1   6        173.99        230.03        21.88 o                         
  -9   0   6        449.23        430.70        49.01 o                         
  -8   0   6        200.00        172.77        24.56 o                         
  -7   0   6         24.69         24.43        15.34 o                         
  -6   0   6          1.65         24.08        10.68 o                         
  -5   0   6       2594.80       2505.58        48.07 o                         
  -4   0   6         47.11         60.55         9.80 o                         
  -3   0   6          7.53         14.39         7.47 o                         
  -2   0   6        477.85        508.16        18.56 o                         
  -1   0   6       1872.28       1919.97        33.94 o                         
   0   0   6         38.16         32.96         3.60 o                         
   1   0   6        290.38        273.89        28.42 o                         
   2   0   6       1869.37       1810.13        30.09 o                         
   3   0   6        784.88        750.59        23.47 o                         
   4   0   6         80.56         94.82        11.74 o                         
   5   0   6          3.97          0.20         9.64 o                         
   6   0   6        994.37       1002.70        49.88 o                         
   7   0   6          0.65         10.16        19.76 o                         
  -9   1   6        113.23        106.74        22.98 o                         
  -8   1   6        320.02        327.47        31.19 o                         
  -7   1   6         26.35         13.52        13.42 o                         
  -6   1   6        442.91        451.58        36.53 o                         
  -5   1   6        746.74        782.19        27.73 o                         
  -4   1   6        267.86        271.82        20.78 o                         
  -3   1   6       1537.97       1589.06        34.89 o                         
  -2   1   6        135.04        110.40        10.59 o                         
  -1   1   6        688.29        630.29        17.26 o                         
   0   1   6         11.26         13.09         8.93 o                         
   1   1   6       2605.37       2606.00        60.22 o                         
   2   1   6        154.00        149.32        29.22 o                         
   3   1   6       1225.57       1235.30        37.67 o                         
   4   1   6       1426.11       1454.19        39.62 o                         
   5   1   6          1.91          2.07        13.72 o                         
   6   1   6        519.00        577.24        66.67 o                         
   7   1   6          0.51        -25.65        25.65 o                         
  -9   2   6        125.31        136.09        26.83 o                         
  -8   2   6         10.34         -0.04        13.35 o                         
  -7   2   6          2.41         10.76        12.03 o                         
  -6   2   6       1241.95       1239.67        39.55 o                         
  -5   2   6         54.27         52.99        11.24 o                         
  -4   2   6         27.41         39.15         9.67 o                         
  -3   2   6        992.64        933.74        26.93 o                         
  -2   2   6        622.18        553.68        50.28 o                         
  -1   2   6         21.67         19.09        10.06 o                         
   0   2   6        910.19        955.46       124.30 o                         
   1   2   6       2747.16       2883.15        68.27 o                         
   2   2   6        206.99        215.57        23.36 o                         
   3   2   6        808.94        859.67        45.64 o                         
   4   2   6        911.94        938.49        61.28 o                         
   5   2   6          2.23         -7.99        19.12 o                         
   6   2   6         27.61         15.23        19.81 o                         
  -9   3   6        123.05        161.21        35.70 o                         
  -8   3   6        396.81        405.48        27.84 o                         
  -7   3   6         11.41         21.46        13.27 o                         
  -6   3   6        972.99       1024.99        35.77 o                         
  -5   3   6        155.60        118.81        23.92 o                         
  -4   3   6        257.00        252.54        18.47 o                         
  -3   3   6        240.03        209.77        16.09 o                         
  -2   3   6       1698.38       1613.73        42.11 o                         
  -1   3   6       1386.74       1394.12        76.12 o                         
   0   3   6        286.97        283.33        26.26 o                         
   1   3   6       2480.29       2591.34       181.15 o                         
   2   3   6        706.62        721.49        41.09 o                         
   3   3   6        102.48        125.92        37.97 o                         
   4   3   6        319.03        350.05        34.61 o                         
   5   3   6        244.34        265.45        33.34 o                         
   6   3   6         82.58        113.98        42.31 o                         
  -9   4   6         83.21         78.05        32.55 o                         
  -8   4   6        373.34        324.80        35.43 o                         
  -7   4   6         34.22         25.85        20.05 o                         
  -6   4   6        650.94        627.78        30.60 o                         
  -5   4   6          0.19        -10.46        14.54 o                         
  -4   4   6       1104.40       1104.09        55.57 o                         
  -3   4   6        266.79        229.60        15.92 o                         
  -2   4   6       1319.81       1495.28        70.52 o                         
  -1   4   6       1525.67       1354.54        54.51 o                         
   0   4   6         44.91         25.10        16.05 o                         
   1   4   6       1352.09       1524.69        60.90 o                         
   2   4   6        181.38        181.78        26.28 o                         
   3   4   6         89.92        100.31        23.30 o                         
   4   4   6         59.90         41.98        20.36 o                         
   5   4   6        173.41        154.95        48.56 o                         
  -8   5   6        226.24        238.24        33.96 o                         
  -7   5   6         24.39         12.78        14.06 o                         
  -6   5   6        128.56        112.67        16.99 o                         
  -5   5   6         13.75         26.66        11.53 o                         
  -4   5   6       1390.03       1624.11        63.21 o                         
  -3   5   6        152.04        125.30        18.50 o                         
  -2   5   6        449.95        503.48        36.56 o                         
  -1   5   6        656.84        631.39        39.77 o                         
   0   5   6         60.52         82.52        20.79 o                         
   1   5   6         61.06         92.75        44.11 o                         
   2   5   6         30.04          1.50        18.59 o                         
   3   5   6        558.25        670.32        51.23 o                         
   4   5   6          5.54          8.85        21.21 o                         
  -8   6   6         41.40          2.50        46.68 o                         
  -7   6   6        126.93        198.02        29.59 o                         
  -6   6   6        330.20        334.48        38.10 o                         
  -5   6   6          0.97         -3.21        17.88 o                         
  -4   6   6        216.17        270.70        32.56 o                         
  -3   6   6        146.15        203.26        28.92 o                         
  -2   6   6         98.46        128.90        24.26 o                         
  -1   6   6        315.44        317.68        41.09 o                         
   0   6   6         40.89         59.68        20.97 o                         
   1   6   6         26.94         71.95        31.81 o                         
   2   6   6         56.70         85.57        24.14 o                         
   3   6   6        172.35        241.27        62.44 o                         
   4   6   6         29.22         73.94        27.71 o                         
  -7   7   6         19.51         26.06        48.28 o                         
  -6   7   6        153.26        175.07        69.47 o                         
  -5   7   6        129.08        164.43        19.93 o                         
  -4   7   6          3.70         37.36        25.00 o                         
  -3   7   6         45.89         29.87        30.69 o                         
  -2   7   6         12.61         19.81        21.80 o                         
  -1   7   6         75.56         89.91        23.55 o                         
   0   7   6          0.73         10.68        22.32 o                         
   1   7   6         17.79         25.27        32.32 o                         
   2   7   6         42.91         26.93        23.01 o                         
  -6   8   6          4.94        -18.77        43.88 o                         
  -5   8   6         19.39         85.57        43.09 o                         
  -4   8   6          1.07        -10.54        20.75 o                         
  -3   8   6         60.86         -2.44        21.77 o                         
  -2   8   6         33.88         60.08        24.63 o                         
  -1   8   6         34.99         41.51        23.60 o                         
   0   8   6        101.19         84.88        28.40 o                         
   1   8   6          0.35         37.87        24.83 o                         
  -4   9   6          1.29         15.51        35.78 o                         
  -3   9   6         35.01         57.91        28.33 o                         
  -2   9   6         10.05        -15.00        40.66 o                         
  -2 -12   7        289.72        280.82        48.99 o                         
  -1 -12   7          2.00         25.25        31.16 o                         
   0 -12   7        229.51        293.53        59.72 o                         
   1 -12   7          5.02         32.53        50.38 o                         
   2 -12   7         46.45         47.36        25.61 o                         
   3 -12   7        109.80        110.23        32.72 o                         
   4 -12   7        112.06        104.83        56.34 o                         
  -4 -11   7          0.21        -26.00        26.00 o                         
  -3 -11   7         13.21         12.76        21.83 o                         
  -2 -11   7        139.63        101.59        24.16 o                         
  -1 -11   7        339.43        288.92        31.89 o                         
   0 -11   7          1.37          7.21        14.05 o                         
   1 -11   7         33.89         36.50        34.37 o                         
   2 -11   7        270.46        297.21        43.76 o                         
   3 -11   7        114.40         78.56        33.61 o                         
   4 -11   7         57.52         79.40        29.75 o                         
   5 -11   7          0.81         27.44        25.58 o                         
  -5 -10   7        106.08        115.07        51.92 o                         
  -4 -10   7         46.31         47.02        84.26 o                         
  -3 -10   7        495.77        456.47        41.68 o                         
  -2 -10   7         19.63         15.61        24.02 o                         
  -1 -10   7        653.72        628.13        37.47 o                         
   0 -10   7          9.14          3.51        11.75 o                         
   1 -10   7       1124.10       1117.72        58.53 o                         
   2 -10   7         61.79         45.59        19.08 o                         
   3 -10   7        547.21        564.60        46.50 o                         
   4 -10   7        452.87        417.02        75.56 o                         
   5 -10   7          0.17        -16.00        35.30 o                         
   6 -10   7        563.44        646.47       160.47 o                         
  -6  -9   7        500.04        454.59        47.30 o                         
  -5  -9   7         45.17         93.06        67.01 o                         
  -4  -9   7        368.47        384.63        39.48 o                         
  -3  -9   7        607.20        546.21        43.40 o                         
  -2  -9   7        227.68        197.28        25.76 o                         
  -1  -9   7         11.12         -7.28        13.64 o                         
   0  -9   7        445.30        423.61        25.47 o                         
   1  -9   7       2325.09       2372.10       121.55 o                         
   2  -9   7         32.02         17.42        16.13 o                         
   3  -9   7        744.09        768.95        47.92 o                         
   4  -9   7       1385.66       1407.71        91.08 o                         
   5  -9   7         39.16          8.88        26.12 o                         
   6  -9   7         69.56         66.54        22.52 o                         
  -6  -8   7       1541.23       1618.66        92.19 o                         
  -5  -8   7        517.34        554.59        66.10 o                         
  -4  -8   7        180.72        216.17        29.56 o                         
  -3  -8   7        147.95        175.87        25.96 o                         
  -2  -8   7       1657.10       1679.60        61.35 o                         
  -1  -8   7       1721.98       1671.56        43.92 o                         
   0  -8   7         62.91         61.41        11.30 o                         
   1  -8   7       5132.83       5717.18       138.83 o                         
   2  -8   7        540.38        536.47        37.48 o                         
   3  -8   7        440.16        504.18        37.94 o                         
   4  -8   7        534.60        510.44        39.88 o                         
   5  -8   7        530.51        580.46        56.50 o                         
   6  -8   7         82.89         98.73        25.09 o                         
   7  -8   7          2.08         -3.95        26.79 o                         
  -7  -7   7         26.47         50.98        24.30 o                         
  -6  -7   7        540.56        601.82        51.11 o                         
  -5  -7   7        113.71        122.30        23.79 o                         
  -4  -7   7       2511.03       2542.60       102.42 o                         
  -3  -7   7         90.67         75.36        18.76 o                         
  -2  -7   7       3320.37       3434.07       117.92 o                         
  -1  -7   7       3997.78       4306.08        71.04 o                         
   0  -7   7        194.60        217.74        16.72 o                         
   1  -7   7       2716.82       2794.11        50.76 o                         
   2  -7   7       1040.51       1117.00        30.80 o                         
   3  -7   7        748.51        751.48        41.25 o                         
   4  -7   7         48.57         58.58        17.95 o                         
   5  -7   7       1360.75       1440.19        59.27 o                         
   6  -7   7        454.99        512.88        39.24 o                         
   7  -7   7         42.03         27.80        29.65 o                         
  -8  -6   7        701.32        721.29        88.37 o                         
  -7  -6   7         57.86         45.34        22.87 o                         
  -6  -6   7         19.40         15.15        18.40 o                         
  -5  -6   7        367.62        402.90        36.19 o                         
  -4  -6   7       4385.53       4434.41        96.80 o                         
  -3  -6   7       1101.52       1201.12        50.58 o                         
  -2  -6   7       1270.70       1257.88        39.34 o                         
  -1  -6   7       3884.48       4132.97        75.61 o                         
   0  -6   7        295.06        319.01        18.25 o                         
   1  -6   7        142.80        137.01        12.74 o                         
   2  -6   7        162.18        148.16        14.22 o                         
   3  -6   7       3242.79       3381.56        68.01 o                         
   4  -6   7         81.07         84.98        17.76 o                         
   5  -6   7         17.99         21.00        15.59 o                         
   6  -6   7        333.65        320.08        30.58 o                         
   7  -6   7        230.15        223.42        27.64 o                         
  -8  -5   7        125.84         91.97        26.72 o                         
  -7  -5   7        558.83        534.15        91.44 o                         
  -6  -5   7       2584.17       2597.63        82.02 o                         
  -5  -5   7         62.93         66.31        19.00 o                         
  -4  -5   7       1189.01       1173.47        48.30 o                         
  -3  -5   7        618.99        653.14        34.73 o                         
  -2  -5   7         56.00         82.27         9.88 o                         
  -1  -5   7       1880.12       1960.11        53.67 o                         
   0  -5   7       1024.19       1036.16        37.60 o                         
   1  -5   7       1475.89       1598.91        61.02 o                         
   2  -5   7        168.28        150.04        12.75 o                         
   3  -5   7       1156.17       1127.47        34.59 o                         
   4  -5   7        369.91        372.23        31.52 o                         
   5  -5   7        405.22        413.38        48.79 o                         
   6  -5   7        485.88        411.68        31.40 o                         
   7  -5   7        248.27        227.86        27.69 o                         
  -8  -4   7          0.17         -5.96        22.79 o                         
  -7  -4   7        461.00        441.59        37.87 o                         
  -6  -4   7       1128.70       1083.61        52.07 o                         
  -5  -4   7        278.76        290.09        26.74 o                         
  -4  -4   7         43.13         64.27        15.50 o                         
  -3  -4   7         59.69         73.40         8.31 o                         
  -2  -4   7        906.18        883.60        25.20 o                         
  -1  -4   7        192.19        171.64        13.50 o                         
   0  -4   7        419.79        419.06        18.52 o                         
   1  -4   7        300.91        312.29        20.54 o                         
   2  -4   7       1424.62       1463.55        33.01 o                         
   3  -4   7         80.68         82.36        10.16 o                         
   4  -4   7        435.01        367.20        18.56 o                         
   5  -4   7        697.43        649.20        38.56 o                         
   6  -4   7        175.42        160.07        24.39 o                         
   7  -4   7         32.76         41.95        16.86 o                         
  -9  -3   7        293.36        352.91        40.64 o                         
  -8  -3   7          1.63          2.47        21.78 o                         
  -7  -3   7        178.10        197.61        26.19 o                         
  -6  -3   7        468.08        557.68        36.78 o                         
  -5  -3   7       1935.92       1920.35        59.38 o                         
  -4  -3   7         39.24         60.83         7.60 o                         
  -3  -3   7        223.63        234.68        29.61 o                         
  -2  -3   7       2481.00       2405.98        40.74 o                         
  -1  -3   7        850.29        833.33        28.46 o                         
   0  -3   7       1013.81       1068.74        27.55 o                         
   1  -3   7          1.43          3.82         6.95 o                         
   2  -3   7       4960.02       4841.01        56.68 o                         
   3  -3   7       1601.50       1582.37        34.31 o                         
   4  -3   7         59.21         44.42         9.25 o                         
   5  -3   7        443.42        396.55        21.38 o                         
   6  -3   7        243.61        227.84        18.64 o                         
   7  -3   7        176.81        176.39        23.42 o                         
  -9  -2   7         31.36          5.01        29.35 o                         
  -8  -2   7         46.97         28.32        20.48 o                         
  -7  -2   7       1500.99       1496.52        59.10 o                         
  -6  -2   7         19.36         26.44        17.47 o                         
  -5  -2   7        433.90        398.16        27.94 o                         
  -4  -2   7        500.37        483.28        19.46 o                         
  -3  -2   7       1053.38       1075.61        28.02 o                         
  -2  -2   7        229.50        224.66        13.40 o                         
  -1  -2   7       3161.45       3051.12        54.65 o                         
   0  -2   7      12161.05      12770.67       110.73 o                         
   1  -2   7        606.84        598.61        27.38 o                         
   2  -2   7       3366.16       3157.93        44.54 o                         
   3  -2   7        417.02        422.46        18.21 o                         
   4  -2   7        679.09        623.21        27.56 o                         
   5  -2   7        130.34        130.71        14.42 o                         
   6  -2   7        601.70        569.86        27.68 o                         
   7  -2   7       1028.04        974.43        60.07 o                         
  -9  -1   7        203.75        238.74        34.55 o                         
  -8  -1   7        117.85        123.94        23.13 o                         
  -7  -1   7       1521.84       1585.30       115.89 o                         
  -6  -1   7         13.35          2.65         8.85 o                         
  -5  -1   7        286.51        284.12        17.58 o                         
  -4  -1   7          5.61          5.06         6.89 o                         
  -3  -1   7       4560.97       4568.12        74.07 o                         
  -2  -1   7       2238.01       2189.80        39.72 o                         
  -1  -1   7       5834.95       5953.15        80.08 o                         
   0  -1   7       7489.44       7572.56        98.67 o                         
   1  -1   7        130.28        135.48         8.86 o                         
   2  -1   7         12.39         23.20         6.09 o                         
   3  -1   7         19.78         19.69         7.57 o                         
   4  -1   7       1962.22       1895.16        49.50 o                         
   5  -1   7         95.72         84.90        13.19 o                         
   6  -1   7        543.26        503.50        28.07 o                         
   7  -1   7        706.86        705.70        55.08 o                         
  -9   0   7        327.95        290.13        33.53 o                         
  -8   0   7        106.44        125.02        42.52 o                         
  -7   0   7        396.47        375.76        31.00 o                         
  -6   0   7        186.91        174.63        16.31 o                         
  -5   0   7       2823.83       2798.12        52.06 o                         
  -4   0   7        573.40        533.76        22.91 o                         
  -3   0   7       5267.08       5062.59        75.03 o                         
  -2   0   7       5577.80       6016.17        95.95 o                         
  -1   0   7         77.50         91.82        16.20 o                         
   0   0   7       3082.61       2870.98        90.57 o                         
   1   0   7        478.46        424.22        26.62 o                         
   2   0   7        970.91        848.75        55.12 o                         
   3   0   7         41.90         52.41        14.12 o                         
   4   0   7       1411.22       1559.98        63.98 o                         
   5   0   7        366.64        375.15        61.91 o                         
   6   0   7         30.93         17.80        17.12 o                         
   7   0   7        390.61        405.33        39.40 o                         
  -9   1   7         56.60         19.25        40.87 o                         
  -8   1   7        392.61        396.64        38.89 o                         
  -7   1   7         67.40         91.18        15.29 o                         
  -6   1   7        339.19        351.41        22.87 o                         
  -5   1   7       3288.10       3238.63        93.47 o                         
  -4   1   7        305.96        330.23        19.22 o                         
  -3   1   7       2229.82       2260.40        57.38 o                         
  -2   1   7       1154.04       1050.52        28.02 o                         
  -1   1   7        701.05        637.55        31.99 o                         
   0   1   7         28.63         58.55        13.25 o                         
   1   1   7        407.66        431.72        27.81 o                         
   2   1   7       1325.32       1278.58        50.66 o                         
   3   1   7          0.23          6.32        22.45 o                         
   4   1   7        701.22        814.51        44.45 o                         
   5   1   7        151.47        167.51        26.95 o                         
   6   1   7        153.70        179.82        28.38 o                         
  -9   2   7         20.78         23.82        33.10 o                         
  -8   2   7        537.06        582.91        33.61 o                         
  -7   2   7        199.94        202.40        34.09 o                         
  -6   2   7        125.60        136.50        16.16 o                         
  -5   2   7       1686.00       1694.48        53.64 o                         
  -4   2   7         46.65         63.47        15.49 o                         
  -3   2   7         87.76        112.63        14.88 o                         
  -2   2   7          3.18         19.31        14.14 o                         
  -1   2   7       1529.02       1561.92        52.85 o                         
   0   2   7         86.70         75.26        31.94 o                         
   1   2   7          4.33         -8.83        13.71 o                         
   2   2   7        445.84        449.47        34.57 o                         
   3   2   7         38.26         54.97        19.23 o                         
   4   2   7          0.66         -5.17        16.92 o                         
   5   2   7          1.36          2.99        19.53 o                         
   6   2   7        179.36        217.81        33.76 o                         
  -8   3   7        264.90        292.19        25.04 o                         
  -7   3   7        505.13        480.77        48.56 o                         
  -6   3   7        102.14         80.79        16.05 o                         
  -5   3   7        136.03        169.53        17.30 o                         
  -4   3   7         47.78         52.51         9.72 o                         
  -3   3   7        608.16        575.19        22.99 o                         
  -2   3   7        195.30        234.97        28.31 o                         
  -1   3   7        188.19        226.99        24.75 o                         
   0   3   7        187.47        169.90        27.67 o                         
   1   3   7       1041.46        974.68        46.48 o                         
   2   3   7          2.44          1.16        15.84 o                         
   3   3   7        190.73        293.92        32.42 o                         
   4   3   7        292.63        325.88        35.61 o                         
   5   3   7        139.27        160.25        30.80 o                         
  -8   4   7         14.73         55.50        25.39 o                         
  -7   4   7         20.23         39.67        15.14 o                         
  -6   4   7        318.65        266.79        26.06 o                         
  -5   4   7          6.22         -0.65        11.28 o                         
  -4   4   7          0.39         30.14        31.03 o                         
  -3   4   7         68.25         90.64        20.40 o                         
  -2   4   7        544.55        617.62        39.37 o                         
  -1   4   7        107.03         93.76        19.36 o                         
   0   4   7        185.29        199.77        46.53 o                         
   1   4   7        995.92       1143.67       130.42 o                         
   2   4   7          8.13         22.05        20.74 o                         
   3   4   7         10.22         31.64        22.78 o                         
   4   4   7         26.69         11.05        32.84 o                         
  -8   5   7        112.02        165.12        33.81 o                         
  -7   5   7         40.95         59.15        17.33 o                         
  -6   5   7         54.03         91.76        17.20 o                         
  -5   5   7          4.16         37.75        13.49 o                         
  -4   5   7        341.25        353.11        34.40 o                         
  -3   5   7         10.81         23.05        17.77 o                         
  -2   5   7        917.67       1047.20       106.63 o                         
  -1   5   7        424.66        367.61        34.53 o                         
   0   5   7         73.30         41.80        21.42 o                         
   1   5   7        188.52        233.37        29.28 o                         
   2   5   7          1.02        -20.80        20.80 o                         
   3   5   7         32.28         22.46        45.46 o                         
   4   5   7         34.56         26.60        23.23 o                         
  -7   6   7        145.39        174.76        29.62 o                         
  -6   6   7         10.17          6.39        13.24 o                         
  -5   6   7         49.11         47.32        21.99 o                         
  -4   6   7        613.44        725.12        92.46 o                         
  -3   6   7         72.97         71.61        31.72 o                         
  -2   6   7        215.25        282.71        32.51 o                         
  -1   6   7        631.01        633.02        47.88 o                         
   0   6   7         22.24         29.47        22.36 o                         
   1   6   7          0.29         14.29        21.97 o                         
   2   6   7         58.55         84.16        37.38 o                         
   3   6   7        214.41        267.11        40.35 o                         
  -6   7   7         97.82        112.24        49.02 o                         
  -5   7   7         45.72         78.81        27.42 o                         
  -4   7   7        473.95        496.74        52.43 o                         
  -3   7   7         19.10         -6.45        21.95 o                         
  -2   7   7        118.94        150.23        29.06 o                         
  -1   7   7         42.39         81.72        27.23 o                         
   0   7   7        172.60        200.04        33.28 o                         
   1   7   7         86.33         74.46        27.68 o                         
  -5   8   7         40.05        -21.45        40.38 o                         
  -4   8   7         56.75         37.67        24.30 o                         
  -3   8   7         17.74         84.01        54.29 o                         
  -2   8   7        110.11        124.61        77.81 o                         
  -1   8   7          1.39         14.99        24.59 o                         
  -2 -12   8        195.52        219.05        34.42 o                         
  -1 -12   8        205.88        184.57        45.52 o                         
   0 -12   8       1393.08       1309.48       106.69 o                         
   1 -12   8         71.04         87.14        40.83 o                         
   2 -12   8        121.02        165.22        79.77 o                         
   3 -12   8         59.54        119.51        33.80 o                         
  -3 -11   8       1182.18       1146.91       111.62 o                         
  -2 -11   8        702.14        657.25        71.43 o                         
  -1 -11   8        103.70         97.49        24.17 o                         
   0 -11   8       1015.42        949.72        56.13 o                         
   1 -11   8          0.94        -19.40        25.47 o                         
   2 -11   8        159.05        164.16        31.11 o                         
   3 -11   8         40.70          2.39        32.20 o                         
   4 -11   8        623.95        664.15        73.83 o                         
   5 -11   8        131.95         97.18        28.71 o                         
  -5 -10   8       1006.18       1025.30       110.84 o                         
  -4 -10   8        204.54        203.48        34.53 o                         
  -3 -10   8        859.84        816.25        52.02 o                         
  -2 -10   8        807.79        766.15       122.17 o                         
  -1 -10   8        211.49        204.40        28.05 o                         
   0 -10   8        442.14        415.34        27.01 o                         
   1 -10   8         40.90         50.87        23.34 o                         
   2 -10   8        875.69        957.57        86.22 o                         
   3 -10   8         34.89         37.31        22.30 o                         
   4 -10   8        818.46        863.79        56.37 o                         
   5 -10   8        225.49        232.38        33.62 o                         
  -6  -9   8         81.98         46.92        28.71 o                         
  -5  -9   8       1166.02       1125.14       106.13 o                         
  -4  -9   8         10.08          6.31        21.82 o                         
  -3  -9   8        109.69        125.04        35.51 o                         
  -2  -9   8        415.12        425.42        35.68 o                         
  -1  -9   8        412.89        404.65        26.64 o                         
   0  -9   8        115.99        100.94        14.79 o                         
   1  -9   8         61.01         68.54        13.39 o                         
   2  -9   8        587.05        614.63        43.98 o                         
   3  -9   8         31.03         28.37        19.88 o                         
   4  -9   8          4.80         -6.67        20.35 o                         
   5  -9   8        156.35        151.76        28.00 o                         
   6  -9   8        203.39        213.98        34.18 o                         
  -6  -8   8         40.95         48.60        24.66 o                         
  -5  -8   8        303.27        313.21        35.46 o                         
  -4  -8   8          5.78         13.31        19.51 o                         
  -3  -8   8        394.30        386.95        35.06 o                         
  -2  -8   8        355.64        375.63        36.10 o                         
  -1  -8   8        876.67        870.33        32.59 o                         
   0  -8   8        218.40        229.43        18.81 o                         
   1  -8   8        890.02        932.54        49.54 o                         
   2  -8   8         31.29         47.98        17.91 o                         
   3  -8   8        234.34        239.63        27.80 o                         
   4  -8   8        217.81        228.27        28.10 o                         
   5  -8   8        222.43        190.33        28.13 o                         
   6  -8   8        138.09        193.39        29.24 o                         
  -7  -7   8         70.67         68.85        29.84 o                         
  -6  -7   8        394.21        469.94        95.91 o                         
  -5  -7   8         24.02         15.82        19.82 o                         
  -4  -7   8         49.44         54.29        20.98 o                         
  -3  -7   8        435.77        444.42        34.32 o                         
  -2  -7   8       1404.15       1473.51        39.17 o                         
  -1  -7   8         51.77         47.32         9.87 o                         
   0  -7   8         25.78         26.48         9.71 o                         
   1  -7   8       3602.68       3904.68        63.42 o                         
   2  -7   8          2.55         17.92        17.54 o                         
   3  -7   8         60.89         87.42        18.92 o                         
   4  -7   8        486.98        471.36        34.89 o                         
   5  -7   8       1127.74       1150.30        53.56 o                         
   6  -7   8          6.22        -10.72        18.19 o                         
   7  -7   8         43.40         47.34        44.23 o                         
  -7  -6   8        128.48        140.72        38.90 o                         
  -6  -6   8        288.23        310.80        34.60 o                         
  -5  -6   8         11.71         13.51        20.94 o                         
  -4  -6   8        651.74        721.76        54.52 o                         
  -3  -6   8          2.29         -6.71        14.93 o                         
  -2  -6   8       2415.69       2602.18        52.93 o                         
  -1  -6   8       2842.21       3182.58        60.31 o                         
   0  -6   8        125.58        133.32        13.75 o                         
   1  -6   8       2523.84       2687.15        50.69 o                         
   2  -6   8        358.27        353.90        26.38 o                         
   3  -6   8        115.80        151.56        14.22 o                         
   4  -6   8         33.79         23.45        14.78 o                         
   5  -6   8        919.18        909.03        74.86 o                         
   6  -6   8        455.80        403.76        33.55 o                         
   7  -6   8         48.71         45.89        19.89 o                         
  -8  -5   8        453.28        524.84       103.46 o                         
  -7  -5   8        378.18        378.37        50.03 o                         
  -6  -5   8        217.94        232.15        29.37 o                         
  -5  -5   8          3.55          7.65        18.63 o                         
  -4  -5   8       4878.01       4931.39       183.25 o                         
  -3  -5   8        163.94        192.81        21.64 o                         
  -2  -5   8       2766.44       2706.27        47.11 o                         
  -1  -5   8       4819.10       5017.55        65.83 o                         
   0  -5   8        269.34        263.17        18.70 o                         
   1  -5   8         14.46          9.82         8.89 o                         
   2  -5   8         33.67         29.11         8.95 o                         
   3  -5   8       1902.60       1737.50        74.63 o                         
   4  -5   8         14.55         23.51        10.24 o                         
   5  -5   8       1816.02       1753.06       123.32 o                         
   6  -5   8       1226.36       1203.16        50.05 o                         
   7  -5   8          2.13         14.02        18.27 o                         
  -8  -4   8         61.49         58.70        25.64 o                         
  -7  -4   8        974.20        891.54        51.20 o                         
  -6  -4   8        378.13        434.80        42.63 o                         
  -5  -4   8        579.86        634.17        55.67 o                         
  -4  -4   8       5906.60       5743.14       119.15 o                         
  -3  -4   8        796.63        763.50        30.13 o                         
  -2  -4   8        173.30        154.77        13.61 o                         
  -1  -4   8       1811.89       1884.16        54.07 o                         
   0  -4   8       1614.02       1576.26        36.61 o                         
   1  -4   8        962.01        911.83        44.78 o                         
   2  -4   8         19.86         39.83         9.19 o                         
   3  -4   8       3412.16       3288.18        68.11 o                         
   4  -4   8        294.85        284.60        17.86 o                         
   5  -4   8        165.53        138.58        14.53 o                         
   6  -4   8        748.75        690.97        39.63 o                         
   7  -4   8        114.58         95.40        21.06 o                         
  -8  -3   8         18.00         39.78        66.42 o                         
  -7  -3   8        633.45        616.07        41.54 o                         
  -6  -3   8       2268.55       2362.56        73.70 o                         
  -5  -3   8        638.42        687.96        38.15 o                         
  -4  -3   8       1686.83       1647.12        55.49 o                         
  -3  -3   8         27.67         32.71         8.20 o                         
  -2  -3   8       1339.97       1238.07        37.47 o                         
  -1  -3   8         18.45          9.55         7.15 o                         
   0  -3   8       1253.31       1143.65        30.50 o                         
   1  -3   8       1251.96       1257.60        31.24 o                         
   2  -3   8          0.26         -0.88         6.66 o                         
   3  -3   8       1716.52       1671.06        40.76 o                         
   4  -3   8         86.15         81.78        11.12 o                         
   5  -3   8        169.56        156.49        14.97 o                         
   6  -3   8        193.46        201.24        23.39 o                         
   7  -3   8         78.59         91.70        35.53 o                         
  -9  -2   8        953.29       1089.73       138.09 o                         
  -8  -2   8         75.66         96.93        45.75 o                         
  -7  -2   8        128.52         97.38        20.73 o                         
  -6  -2   8       1284.74       1236.81        51.87 o                         
  -5  -2   8          8.18         10.42         7.36 o                         
  -4  -2   8          6.64         17.89         8.74 o                         
  -3  -2   8         16.21         22.13         7.91 o                         
  -2  -2   8       2865.07       2846.60        48.97 o                         
  -1  -2   8         65.80         58.33        12.35 o                         
   0  -2   8          5.03          7.96         6.37 o                         
   1  -2   8        380.91        345.59        15.60 o                         
   2  -2   8        372.66        354.25        18.36 o                         
   3  -2   8        582.76        543.13        21.44 o                         
   4  -2   8          0.60         10.11         8.39 o                         
   5  -2   8        494.48        483.53        24.17 o                         
   6  -2   8        307.18        305.62        30.44 o                         
   7  -2   8         29.38         70.11        37.45 o                         
  -9  -1   8        416.45        505.55        46.87 o                         
  -8  -1   8         10.52          8.43        21.24 o                         
  -7  -1   8         49.93         52.99        30.61 o                         
  -6  -1   8        545.69        573.21        35.25 o                         
  -5  -1   8       1549.88       1521.00        47.67 o                         
  -4  -1   8         64.52         83.06        12.78 o                         
  -3  -1   8        572.55        507.45        21.92 o                         
  -2  -1   8        298.13        279.26        16.78 o                         
  -1  -1   8        644.05        648.88        23.68 o                         
   0  -1   8        224.97        197.27        10.82 o                         
   1  -1   8        219.55        194.79        18.60 o                         
   2  -1   8        409.62        450.50        28.88 o                         
   3  -1   8         19.08         10.84        11.55 o                         
   4  -1   8         80.20         80.00        18.11 o                         
   5  -1   8         10.35        -15.79        15.79 o                         
   6  -1   8        335.72        325.78        57.04 o                         
  -9   0   8         32.87         58.06        25.44 o                         
  -8   0   8         49.90         73.51        22.02 o                         
  -7   0   8        509.72        510.64        36.74 o                         
  -6   0   8         83.83         91.47        13.99 o                         
  -5   0   8         32.88         44.92        12.34 o                         
  -4   0   8          4.50         18.41        10.50 o                         
  -3   0   8       2970.54       2880.94        51.17 o                         
  -2   0   8         10.93         11.83         8.02 o                         
  -1   0   8         96.69        102.38        21.31 o                         
   0   0   8       1664.78       1504.60        56.93 o                         
   1   0   8         64.37         67.57        14.03 o                         
   2   0   8        200.79        231.34        30.87 o                         
   3   0   8         14.31          0.87        13.45 o                         
   4   0   8       1216.44       1134.00        64.12 o                         
   5   0   8        121.58        110.12        23.84 o                         
   6   0   8        268.69        316.34        42.85 o                         
  -9   1   8         19.75          7.34        20.32 o                         
  -8   1   8         64.61         93.56        22.07 o                         
  -7   1   8        183.44        242.75        21.36 o                         
  -6   1   8        120.25        108.63        15.08 o                         
  -5   1   8        657.22        633.07        34.60 o                         
  -4   1   8        175.38        175.64        16.37 o                         
  -3   1   8       3248.67       3400.54        87.14 o                         
  -2   1   8        317.57        298.61        25.02 o                         
  -1   1   8          6.66         14.89        12.35 o                         
   0   1   8        578.20        615.55        34.11 o                         
   1   1   8        175.61        163.33        21.93 o                         
   2   1   8        413.68        359.94        46.41 o                         
   3   1   8         99.84         85.34        18.92 o                         
   4   1   8       2496.91       2663.17       104.09 o                         
   5   1   8        174.20        140.67        37.24 o                         
   6   1   8         77.38         34.66        45.11 o                         
  -9   2   8         58.19         61.74        35.92 o                         
  -8   2   8        325.41        347.70        95.01 o                         
  -7   2   8          8.04         14.82        16.80 o                         
  -6   2   8        745.39        837.02        36.59 o                         
  -5   2   8       1722.11       1672.17        49.42 o                         
  -4   2   8        186.45        182.13        16.67 o                         
  -3   2   8        627.25        638.30        45.59 o                         
  -2   2   8        385.35        317.84        27.58 o                         
  -1   2   8        442.80        464.21        33.17 o                         
   0   2   8         14.18         47.74        15.48 o                         
   1   2   8       1237.76       1325.91        66.54 o                         
   2   2   8       1263.49       1273.33        72.98 o                         
   3   2   8        345.08        334.20        32.95 o                         
   4   2   8        451.13        465.28        38.65 o                         
   5   2   8         52.18         44.15        24.03 o                         
  -8   3   8        574.12        590.16        39.64 o                         
  -7   3   8        575.66        486.11        38.50 o                         
  -6   3   8        187.33        253.79        28.03 o                         
  -5   3   8        995.12       1003.86        88.84 o                         
  -4   3   8         51.04         54.97        12.50 o                         
  -3   3   8          0.42         21.13        16.21 o                         
  -2   3   8         88.79        108.95        21.32 o                         
  -1   3   8       1226.37       1431.74        58.94 o                         
   0   3   8        290.58        266.64        57.32 o                         
   1   3   8        564.24        567.38        37.90 o                         
   2   3   8        837.68       1001.88        53.02 o                         
   3   3   8         24.88         31.54        20.47 o                         
   4   3   8         92.51        145.10        30.60 o                         
  -8   4   8        408.52        453.94        61.07 o                         
  -7   4   8         86.57         48.47        29.46 o                         
  -6   4   8          4.27         22.85        13.60 o                         
  -5   4   8        192.57        233.14        24.25 o                         
  -4   4   8        142.55        209.21        28.65 o                         
  -3   4   8        103.31        103.53        33.85 o                         
  -2   4   8          3.60        -15.99        15.99 o                         
  -1   4   8        659.71        761.26        47.20 o                         
   0   4   8        193.34        199.87        29.43 o                         
   1   4   8         30.47         34.24        26.37 o                         
   2   4   8        164.32        225.49        34.35 o                         
   3   4   8         45.19         80.28        27.83 o                         
   4   4   8          0.87         29.57        24.68 o                         
  -7   5   8         75.03         42.06        26.69 o                         
  -6   5   8         63.45         42.57        22.11 o                         
  -5   5   8         20.41         60.19        25.76 o                         
  -4   5   8         54.10         66.60        21.28 o                         
  -3   5   8        254.31        295.96        50.92 o                         
  -2   5   8          0.16          7.60        38.50 o                         
  -1   5   8         57.44        149.60        29.29 o                         
   0   5   8         58.43         37.50        23.72 o                         
   1   5   8         81.67         84.92        23.89 o                         
   2   5   8          0.52        -10.70        23.73 o                         
   3   5   8          0.84         -3.90        24.18 o                         
  -7   6   8          8.98        -11.74        39.72 o                         
  -6   6   8         32.60         44.37        30.69 o                         
  -5   6   8          0.95         19.46        21.89 o                         
  -4   6   8          1.68         -2.61        22.32 o                         
  -3   6   8         98.46        147.33        29.49 o                         
  -2   6   8         55.28         43.72        24.32 o                         
  -1   6   8         74.01         30.30        23.42 o                         
   0   6   8          1.18        -22.03        22.03 o                         
   1   6   8        100.12        110.27        27.90 o                         
   2   6   8         40.99         26.40        48.60 o                         
  -5   7   8         13.51          9.99        27.67 o                         
  -4   7   8         89.55         72.41        27.89 o                         
  -3   7   8          2.94         32.51        26.55 o                         
  -2   7   8        135.04        223.14        34.71 o                         
  -1   7   8          2.02          3.50        47.65 o                         
   0   7   8          5.55        -12.67        40.42 o                         
  -2 -12   9        257.90        256.46        36.00 o                         
  -1 -12   9          1.26         32.47        34.00 o                         
   0 -12   9         46.28         48.56        34.39 o                         
   1 -12   9         53.89         40.57        25.73 o                         
   2 -12   9        326.05        382.38        80.56 o                         
   3 -12   9          4.40         15.92        36.04 o                         
  -3 -11   9        399.84        435.12        51.31 o                         
  -2 -11   9         13.91          2.66        45.94 o                         
  -1 -11   9        144.24        155.91        26.06 o                         
   0 -11   9        415.76        404.85        38.95 o                         
   1 -11   9          0.97         -7.07        22.59 o                         
   2 -11   9        326.37        359.03        40.26 o                         
   3 -11   9         84.57         95.10        31.86 o                         
   4 -11   9        516.41        552.01        48.29 o                         
  -4 -10   9          2.64         41.24        27.21 o                         
  -3 -10   9       1237.51       1223.21        66.69 o                         
  -2 -10   9        480.25        461.21        39.78 o                         
  -1 -10   9         27.32         40.19        19.15 o                         
   0 -10   9       1748.17       1669.75        50.71 o                         
   1 -10   9         42.23         32.18        20.56 o                         
   2 -10   9         30.97         38.42        23.44 o                         
   3 -10   9         43.82         16.95        22.33 o                         
   4 -10   9       1797.58       1881.11        81.64 o                         
   5 -10   9        150.45        206.60        34.14 o                         
  -5  -9   9       1010.15       1095.48        64.06 o                         
  -4  -9   9        136.73        147.68        29.64 o                         
  -3  -9   9       1895.31       1962.85        87.72 o                         
  -2  -9   9        959.60        923.10        59.66 o                         
  -1  -9   9         11.44         15.40        11.74 o                         
   0  -9   9         77.86         81.21        14.45 o                         
   1  -9   9        727.44        772.23        46.86 o                         
   2  -9   9       1777.92       1833.62        95.13 o                         
   3  -9   9        128.02        125.63        47.75 o                         
   4  -9   9       1555.77       1734.97        73.90 o                         
   5  -9   9        379.18        453.67        42.11 o                         
   6  -9   9          3.22        -10.21        24.02 o                         
  -6  -8   9        483.42        464.14        43.75 o                         
  -5  -8   9       2046.29       1895.64        79.64 o                         
  -4  -8   9         93.25         91.72        35.17 o                         
  -3  -8   9        357.60        360.34        36.12 o                         
  -2  -8   9        378.54        348.83        34.44 o                         
  -1  -8   9       2042.67       2235.11        52.17 o                         
   0  -8   9        151.97        150.21        16.05 o                         
   1  -8   9       1217.09       1266.90        39.60 o                         
   2  -8   9       3663.57       4019.68        99.14 o                         
   3  -8   9          0.55         27.43        18.99 o                         
   4  -8   9        471.10        493.04        75.16 o                         
   5  -8   9        335.26        357.33        34.72 o                         
   6  -8   9        195.33        246.32        77.14 o                         
  -7  -7   9        707.31        745.67        55.50 o                         
  -6  -7   9        102.08         89.22        25.46 o                         
  -5  -7   9       1414.05       1427.45       119.39 o                         
  -4  -7   9         56.20         30.54        19.28 o                         
  -3  -7   9        399.64        401.99        34.32 o                         
  -2  -7   9          0.87          4.20        10.15 o                         
  -1  -7   9       2467.40       2574.39        59.91 o                         
   0  -7   9       1028.99       1049.69        35.68 o                         
   1  -7   9        436.83        473.37        30.64 o                         
   2  -7   9       1824.17       1943.40        50.12 o                         
   3  -7   9         98.87         83.31        18.46 o                         
   4  -7   9          2.57          0.24        21.95 o                         
   5  -7   9        253.33        262.79        30.03 o                         
   6  -7   9        457.55        464.87        49.45 o                         
  -7  -6   9        311.40        255.26        33.67 o                         
  -6  -6   9         55.08         44.30        21.03 o                         
  -5  -6   9        238.88        197.70        34.85 o                         
  -4  -6   9        205.04        197.14        33.50 o                         
  -3  -6   9       1964.05       1924.39        64.64 o                         
  -2  -6   9         51.11         42.05        10.72 o                         
  -1  -6   9       1190.10       1185.00        47.30 o                         
   0  -6   9        371.48        377.87        21.07 o                         
   1  -6   9         23.45         35.28        10.39 o                         
   2  -6   9        149.21        114.13        19.26 o                         
   3  -6   9        101.70        100.13        13.67 o                         
   4  -6   9        294.68        310.33        41.83 o                         
   5  -6   9         56.91         64.01        19.41 o                         
   6  -6   9         45.33         24.52        17.54 o                         
  -8  -5   9          7.42         21.83        23.96 o                         
  -7  -5   9        190.62        199.81        42.92 o                         
  -6  -5   9        644.49        588.92        42.60 o                         
  -5  -5   9          3.42         20.45        25.24 o                         
  -4  -5   9         82.33         55.16        16.95 o                         
  -3  -5   9       1945.11       1859.12        56.96 o                         
  -2  -5   9        675.50        640.08        25.84 o                         
  -1  -5   9         29.24         71.10        14.67 o                         
   0  -5   9        271.20        274.53        17.87 o                         
   1  -5   9       2084.90       2143.51        51.57 o                         
   2  -5   9         33.35         42.73        10.28 o                         
   3  -5   9         67.99         78.67        11.83 o                         
   4  -5   9        281.03        285.57        19.25 o                         
   5  -5   9        978.68        878.87        44.56 o                         
   6  -5   9         85.27         61.08        18.60 o                         
  -8  -4   9        218.17        218.33        34.05 o                         
  -7  -4   9         61.32         28.44        31.88 o                         
  -6  -4   9        427.66        484.88        38.00 o                         
  -5  -4   9         63.45         70.63        25.77 o                         
  -4  -4   9        813.44        871.74        42.05 o                         
  -3  -4   9         55.54         32.17         9.55 o                         
  -2  -4   9        725.90        656.66        36.59 o                         
  -1  -4   9        925.24        899.85        42.97 o                         
   0  -4   9        151.97        150.46        13.82 o                         
   1  -4   9       1697.41       1593.21        41.18 o                         
   2  -4   9        953.08        894.16        28.86 o                         
   3  -4   9       1506.92       1503.81        54.40 o                         
   4  -4   9         20.55         26.19         9.24 o                         
   5  -4   9        962.31        945.25        51.09 o                         
   6  -4   9        304.05        318.39        36.38 o                         
  -8  -3   9        156.87        152.12        28.55 o                         
  -7  -3   9        288.49        381.95        35.90 o                         
  -6  -3   9        337.60        347.40        31.66 o                         
  -5  -3   9          3.30         25.34        15.96 o                         
  -4  -3   9       3755.67       3843.45        83.05 o                         
  -3  -3   9         44.51         80.05        12.76 o                         
  -2  -3   9        174.07        168.01        14.77 o                         
  -1  -3   9        282.94        267.51        18.12 o                         
   0  -3   9        948.42        870.34        49.94 o                         
   1  -3   9        126.00        115.96        14.18 o                         
   2  -3   9        934.76        828.22        33.75 o                         
   3  -3   9       3110.78       2919.59        50.72 o                         
   4  -3   9         72.52         60.53        14.49 o                         
   5  -3   9        506.63        486.93        34.21 o                         
   6  -3   9        232.26        245.84        44.92 o                         
  -8  -2   9          0.44         -7.85        21.36 o                         
  -7  -2   9       1111.41       1112.64        55.54 o                         
  -6  -2   9        918.94        929.84        46.27 o                         
  -5  -2   9          1.84          9.02         9.38 o                         
  -4  -2   9       1942.20       1920.37        43.59 o                         
  -3  -2   9         47.55         48.40        10.14 o                         
  -2  -2   9       1030.12       1012.33        32.30 o                         
  -1  -2   9        217.77        201.44        15.24 o                         
   0  -2   9       2219.65       2067.12        55.48 o                         
   1  -2   9       2692.87       2405.14        44.58 o                         
   2  -2   9        336.93        335.29        16.89 o                         
   3  -2   9       2611.23       2735.04        68.30 o                         
   4  -2   9         69.53         92.25        18.48 o                         
   5  -2   9          5.19         12.28        15.18 o                         
   6  -2   9        164.04        124.77        27.49 o                         
  -8  -1   9        133.36        178.75        35.79 o                         
  -7  -1   9        757.31        820.16        47.00 o                         
  -6  -1   9        447.62        468.33        34.97 o                         
  -5  -1   9         43.08         54.65        13.04 o                         
  -4  -1   9        398.82        394.70        22.00 o                         
  -3  -1   9         72.76         61.19        11.11 o                         
  -2  -1   9       1614.10       1465.36        38.81 o                         
  -1  -1   9        774.51        703.31        28.83 o                         
   0  -1   9       2930.56       2864.34        67.45 o                         
   1  -1   9       1815.75       1867.87        55.67 o                         
   2  -1   9          2.33          8.20        12.57 o                         
   3  -1   9        323.16        355.13        30.26 o                         
   4  -1   9         54.97         53.88        31.21 o                         
   5  -1   9        148.47        128.72        22.73 o                         
   6  -1   9          6.65          8.78        20.36 o                         
  -8   0   9        168.72        146.48        25.73 o                         
  -7   0   9         27.15          1.16        20.57 o                         
  -6   0   9        119.63        132.69        21.86 o                         
  -5   0   9        215.88        224.55        18.31 o                         
  -4   0   9        236.37        210.91        17.20 o                         
  -3   0   9        210.29        221.27        17.06 o                         
  -2   0   9       2493.81       2389.39       183.87 o                         
  -1   0   9        352.72        349.11        26.41 o                         
   0   0   9        481.92        478.35        30.84 o                         
   1   0   9        396.61        362.41        41.31 o                         
   2   0   9        404.30        401.47        31.34 o                         
   3   0   9         44.55         34.43        17.52 o                         
   4   0   9         13.57         50.06        30.13 o                         
   5   0   9        179.34        187.05        26.94 o                         
  -8   1   9          3.25          0.70        17.97 o                         
  -7   1   9        211.60        236.30        40.88 o                         
  -6   1   9        160.03        167.44        20.17 o                         
  -5   1   9        606.40        644.85        30.53 o                         
  -4   1   9        614.03        561.05        27.51 o                         
  -3   1   9          8.13        -13.32        13.32 o                         
  -2   1   9        614.55        701.94        38.94 o                         
  -1   1   9          0.94          1.54        12.94 o                         
   0   1   9        138.16        150.31        24.26 o                         
   1   1   9        200.64        193.39        24.57 o                         
   2   1   9        119.58        156.73        39.09 o                         
   3   1   9          9.94          4.37        20.87 o                         
   4   1   9        141.63        125.28        26.42 o                         
   5   1   9         67.13         94.31        40.64 o                         
  -8   2   9          0.13         -0.74        19.95 o                         
  -7   2   9        194.86        183.23        21.11 o                         
  -6   2   9        197.77        219.87        21.04 o                         
  -5   2   9         68.76        122.76        17.38 o                         
  -4   2   9        272.13        232.93        19.28 o                         
  -3   2   9        298.81        355.84        31.13 o                         
  -2   2   9         24.07         48.44        16.12 o                         
  -1   2   9         33.48         31.83        47.91 o                         
   0   2   9         67.62         93.53        24.52 o                         
   1   2   9        408.94        458.16        53.03 o                         
   2   2   9         15.49         -4.18        18.02 o                         
   3   2   9         11.64         41.27        20.05 o                         
   4   2   9         82.56         82.82        25.85 o                         
  -8   3   9         88.07        109.72        39.82 o                         
  -7   3   9          5.86         33.46        16.82 o                         
  -6   3   9         18.09          4.07        14.04 o                         
  -5   3   9         82.92         84.65        22.82 o                         
  -4   3   9         84.21         87.55        20.64 o                         
  -3   3   9        445.18        582.97        43.92 o                         
  -2   3   9          7.94        -18.52        18.52 o                         
  -1   3   9        153.68        143.96        25.09 o                         
   0   3   9          8.87         -8.42        18.09 o                         
   1   3   9        306.50        443.52        51.54 o                         
   2   3   9        259.78        237.26        41.76 o                         
   3   3   9          4.86          3.24        22.09 o                         
   4   3   9        338.22        440.26        43.61 o                         
  -7   4   9          7.45         16.59        22.48 o                         
  -6   4   9         77.81        101.52        53.60 o                         
  -5   4   9        234.77        257.02        32.69 o                         
  -4   4   9          0.12         24.52        20.50 o                         
  -3   4   9          1.04        -12.25        36.22 o                         
  -2   4   9          9.08          8.70        17.92 o                         
  -1   4   9        580.05        725.67        51.17 o                         
   0   4   9         38.38          7.14        20.85 o                         
   1   4   9        307.25        340.95        37.68 o                         
   2   4   9        283.54        319.75        54.42 o                         
   3   4   9         16.75          2.52        23.17 o                         
  -7   5   9         44.05        -19.34        34.36 o                         
  -6   5   9          2.00        -15.04        21.69 o                         
  -5   5   9        141.50        197.93        56.26 o                         
  -4   5   9         95.80        148.57        29.99 o                         
  -3   5   9        172.21        171.93        49.31 o                         
  -2   5   9        130.69        145.38        31.13 o                         
  -1   5   9        526.26        712.56        52.82 o                         
   0   5   9         32.27         18.15        71.70 o                         
   1   5   9         69.36         88.53        29.46 o                         
   2   5   9        149.78        148.99        31.98 o                         
  -5   6   9          0.78         12.01        25.59 o                         
  -4   6   9        136.36        223.71        36.94 o                         
  -3   6   9        314.59        341.37        41.97 o                         
  -2   6   9          7.86         29.17        27.08 o                         
  -1   6   9         97.49        138.29        30.26 o                         
   0   6   9         28.94         -6.31        41.57 o                         
  -1 -12  10        137.84        127.81        49.16 o                         
   0 -12  10        903.13        823.73        92.05 o                         
   1 -12  10        535.48        462.47        71.45 o                         
   2 -12  10          0.37        -29.05        29.05 o                         
  -3 -11  10        126.28        117.31        56.74 o                         
  -2 -11  10       1341.23       1323.13       141.13 o                         
  -1 -11  10        224.33        139.77        47.87 o                         
   0 -11  10        208.24        132.24        45.60 o                         
   1 -11  10        304.23        313.44        37.74 o                         
   2 -11  10        271.56        364.40       100.75 o                         
   3 -11  10          1.17         50.60        39.97 o                         
  -4 -10  10        756.40        752.30        87.11 o                         
  -3 -10  10          4.63         28.45        33.37 o                         
  -2 -10  10        760.32        720.21        47.00 o                         
  -1 -10  10          4.61        -18.38        18.38 o                         
   0 -10  10        417.32        442.45        38.90 o                         
   1 -10  10        288.07        333.51        36.56 o                         
   2 -10  10        317.29        357.34        38.86 o                         
   3 -10  10          2.08         27.92        22.28 o                         
   4 -10  10        121.49        109.74        32.87 o                         
  -5  -9  10        168.45        223.56        35.12 o                         
  -4  -9  10        364.90        377.89        40.91 o                         
  -3  -9  10        439.48        459.30        42.29 o                         
  -2  -9  10          2.49          7.82        16.60 o                         
  -1  -9  10        311.55        314.97        22.97 o                         
   0  -9  10        260.58        306.24        23.79 o                         
   1  -9  10        438.01        424.38        51.46 o                         
   2  -9  10          2.78         26.57        24.43 o                         
   3  -9  10         19.53         29.60        19.69 o                         
   4  -9  10        667.78        734.34        50.63 o                         
   5  -9  10          0.84         39.78        36.31 o                         
  -6  -8  10        102.56         90.12        28.32 o                         
  -5  -8  10        238.08        228.77        34.56 o                         
  -4  -8  10          7.13         22.82        21.60 o                         
  -3  -8  10        987.28       1117.49        59.29 o                         
  -2  -8  10        240.38        311.60        97.69 o                         
  -1  -8  10        138.34        180.44        17.80 o                         
   0  -8  10        247.84        273.18        21.53 o                         
   1  -8  10       1199.68       1322.16        42.47 o                         
   2  -8  10        488.00        548.36        77.94 o                         
   3  -8  10         41.51         23.96        22.87 o                         
   4  -8  10       1224.66       1313.93       106.69 o                         
   5  -8  10        104.76        102.47        32.05 o                         
  -7  -7  10          0.01         18.10        27.16 o                         
  -6  -7  10        265.63        237.90        34.49 o                         
  -5  -7  10       1592.34       1561.24       118.64 o                         
  -4  -7  10          3.32         34.22        19.53 o                         
  -3  -7  10        389.55        382.66        35.39 o                         
  -2  -7  10         26.19         26.98        13.24 o                         
  -1  -7  10       2023.31       2189.81        52.04 o                         
   0  -7  10        205.94        233.68        19.40 o                         
   1  -7  10       1261.79       1284.65        40.88 o                         
   2  -7  10       2784.08       2920.72        69.38 o                         
   3  -7  10         44.13         53.12        17.75 o                         
   4  -7  10       1020.00        967.59        49.59 o                         
   5  -7  10         15.37         33.25        17.42 o                         
   6  -7  10        345.40        325.94        35.05 o                         
  -7  -6  10        242.90        235.18        34.49 o                         
  -6  -6  10        451.14        427.25        40.50 o                         
  -5  -6  10       1288.43       1264.98        60.42 o                         
  -4  -6  10        270.37        272.93        58.76 o                         
  -3  -6  10        522.22        542.09        56.67 o                         
  -2  -6  10        578.55        588.53        29.27 o                         
  -1  -6  10       4803.84       4895.11        81.88 o                         
   0  -6  10        685.84        721.94        29.30 o                         
   1  -6  10        790.65        785.81        30.52 o                         
   2  -6  10       3158.36       3169.34        67.82 o                         
   3  -6  10         21.06         28.91        10.02 o                         
   4  -6  10         32.22         35.28        26.78 o                         
   5  -6  10         44.51         15.07        22.02 o                         
   6  -6  10        615.38        614.80        49.92 o                         
  -7  -5  10        507.21        513.41        44.09 o                         
  -6  -5  10        226.49        254.11        31.82 o                         
  -5  -5  10         26.82         10.26        17.34 o                         
  -4  -5  10       1079.36       1076.38        50.37 o                         
  -3  -5  10       3072.40       3083.39        86.62 o                         
  -2  -5  10        583.47        579.03        27.67 o                         
  -1  -5  10       3902.58       4011.26        92.31 o                         
   0  -5  10        701.02        701.74        28.63 o                         
   1  -5  10         18.91         22.67         9.83 o                         
   2  -5  10        708.49        637.49        33.80 o                         
   3  -5  10        471.72        439.79        22.63 o                         
   4  -5  10        470.97        451.78        24.03 o                         
   5  -5  10          0.85        -14.76        14.76 o                         
   6  -5  10        535.18        451.97        58.21 o                         
  -8  -4  10        164.11        184.93        31.59 o                         
  -7  -4  10          2.64          7.33        36.45 o                         
  -6  -4  10       1420.35       1330.01        61.58 o                         
  -5  -4  10        322.46        279.64        29.21 o                         
  -4  -4  10        824.40        821.39        42.88 o                         
  -3  -4  10       2420.25       2383.78        71.54 o                         
  -2  -4  10        125.07        111.04        13.98 o                         
  -1  -4  10        837.75        788.26        29.63 o                         
   0  -4  10         27.02         29.05         9.71 o                         
   1  -4  10        273.43        263.91        17.43 o                         
   2  -4  10          0.73          9.96         8.99 o                         
   3  -4  10        316.61        307.35        19.37 o                         
   4  -4  10        390.66        417.30        42.11 o                         
   5  -4  10         37.81         40.90        30.72 o                         
   6  -4  10        123.82        137.22        40.24 o                         
  -8  -3  10         62.48         98.09        29.94 o                         
  -7  -3  10          3.07        -29.93        29.93 o                         
  -6  -3  10       1826.65       1954.49        70.55 o                         
  -5  -3  10        146.52        175.90        23.71 o                         
  -4  -3  10         55.99         53.72        11.69 o                         
  -3  -3  10       1235.78       1178.06        42.83 o                         
  -2  -3  10        208.97        221.48        28.49 o                         
  -1  -3  10          4.54          3.45         8.46 o                         
   0  -3  10         37.23         25.84         9.38 o                         
   1  -3  10       1043.84        942.56        39.86 o                         
   2  -3  10         48.11         22.67        11.96 o                         
   3  -3  10         56.58         81.47        16.96 o                         
   4  -3  10         22.80         33.76        16.36 o                         
   5  -3  10        224.98        234.23        37.64 o                         
   6  -3  10          0.71         17.07        33.87 o                         
  -8  -2  10        386.13        472.45        41.87 o                         
  -7  -2  10         17.06         27.94        18.76 o                         
  -6  -2  10        423.16        450.10        41.22 o                         
  -5  -2  10         50.73         61.76        12.65 o                         
  -4  -2  10        399.91        355.33        26.04 o                         
  -3  -2  10         82.69         62.43        12.59 o                         
  -2  -2  10        287.67        274.34        19.61 o                         
  -1  -2  10        861.34        766.15        53.31 o                         
   0  -2  10       1234.02       1147.89        44.40 o                         
   1  -2  10        426.06        400.33        28.23 o                         
   2  -2  10        217.10        220.30        23.51 o                         
   3  -2  10        996.90       1013.00        70.25 o                         
   4  -2  10          0.58          0.21        28.75 o                         
   5  -2  10        254.88        267.02        30.66 o                         
  -8  -1  10         88.59        111.55        26.04 o                         
  -7  -1  10        170.81        178.18        27.42 o                         
  -6  -1  10        115.62        119.25        22.54 o                         
  -5  -1  10         44.61         46.61        12.14 o                         
  -4  -1  10        947.12        908.09        53.24 o                         
  -3  -1  10          7.36          5.63        15.96 o                         
  -2  -1  10         11.44         -6.36        10.64 o                         
  -1  -1  10         53.46         49.66        15.81 o                         
   0  -1  10       1951.90       2009.94        59.85 o                         
   1  -1  10        249.49        241.34        23.83 o                         
   2  -1  10        255.29        286.90        27.94 o                         
   3  -1  10       1048.07       1027.23       121.66 o                         
   4  -1  10         15.48          9.86        17.10 o                         
   5  -1  10          7.02         11.03        18.88 o                         
  -8   0  10          4.61         28.60        20.67 o                         
  -7   0  10        308.62        353.00        35.29 o                         
  -6   0  10        500.39        490.56        28.89 o                         
  -5   0  10        144.91        160.25        25.89 o                         
  -4   0  10         43.43         72.58        14.33 o                         
  -3   0  10        130.32        142.76        20.44 o                         
  -2   0  10       1615.39       1595.30        55.42 o                         
  -1   0  10        150.78        144.17        20.89 o                         
   0   0  10       1315.84       1372.27        53.94 o                         
   1   0  10        896.55        889.56        46.10 o                         
   2   0  10         22.91         29.97        17.79 o                         
   3   0  10        174.44        192.57        27.40 o                         
   4   0  10         55.48         59.75        41.40 o                         
   5   0  10        175.69        183.30        30.67 o                         
  -8   1  10          0.19          4.58        20.46 o                         
  -7   1  10         67.69         72.86        20.35 o                         
  -6   1  10         72.89         80.85        16.95 o                         
  -5   1  10        511.62        490.26        37.02 o                         
  -4   1  10        142.98         86.06        20.14 o                         
  -3   1  10        435.28        431.89        34.17 o                         
  -2   1  10       1732.75       1813.39        73.90 o                         
  -1   1  10        238.84        264.82        27.18 o                         
   0   1  10        357.30        466.09        36.04 o                         
   1   1  10        544.30        463.16        38.24 o                         
   2   1  10        117.78        155.91        30.84 o                         
   3   1  10         19.96          7.28        20.97 o                         
   4   1  10         91.20         67.23        22.76 o                         
  -8   2  10          8.10         54.42        23.82 o                         
  -7   2  10          3.80        -16.70        18.03 o                         
  -6   2  10         15.07         17.81        14.54 o                         
  -5   2  10        629.76        745.02        46.29 o                         
  -4   2  10        420.49        409.97        45.03 o                         
  -3   2  10        521.65        594.11        41.06 o                         
  -2   2  10        765.21        943.89        51.24 o                         
  -1   2  10          0.83        -11.26        36.03 o                         
   0   2  10         42.09         21.51        17.73 o                         
   1   2  10         41.47         32.02        18.71 o                         
   2   2  10        331.28        426.46        40.71 o                         
   3   2  10        156.19        115.62        29.14 o                         
  -7   3  10        383.61        442.46        42.63 o                         
  -6   3  10         52.70         46.37        23.45 o                         
  -5   3  10        283.33        364.74        36.31 o                         
  -4   3  10        385.52        400.55        62.60 o                         
  -3   3  10          1.31         -5.23        48.52 o                         
  -2   3  10        155.26        262.71        33.83 o                         
  -1   3  10          1.06         -0.18        19.05 o                         
   0   3  10        205.51        245.07        58.42 o                         
   1   3  10          1.19        -17.19        21.76 o                         
   2   3  10        191.36        278.30        38.18 o                         
   3   3  10         44.64         18.23        39.41 o                         
  -6   4  10          0.40         11.39        22.63 o                         
  -5   4  10          6.95         70.26        68.59 o                         
  -4   4  10         81.27        151.09        77.77 o                         
  -3   4  10         46.96         85.74        25.34 o                         
  -2   4  10          8.29         -6.78        22.39 o                         
  -1   4  10          4.00         28.11        23.04 o                         
   0   4  10        125.26        107.71        28.00 o                         
   1   4  10         15.30         37.51        43.28 o                         
   2   4  10          0.33        -11.51        39.38 o                         
  -5   5  10         17.60         12.01        26.55 o                         
  -4   5  10         53.20         69.33        27.51 o                         
  -3   5  10         35.73         96.41        30.89 o                         
  -2   5  10         22.72          6.10        22.89 o                         
  -1   5  10          7.11         24.91        23.99 o                         
   0   5  10          2.50         39.00        37.68 o                         
  -3   6  10         12.50        -12.33        28.26 o                         
  -2 -11  11        445.72        440.62        86.20 o                         
  -1 -11  11         40.83          8.81        31.54 o                         
   0 -11  11        872.59        712.72        81.22 o                         
   1 -11  11        366.12        430.60        43.28 o                         
   2 -11  11         13.27         18.47        23.03 o                         
   3 -11  11        291.48        325.15        41.45 o                         
  -4 -10  11        134.55        131.83        31.87 o                         
  -3 -10  11        353.62        360.34        39.11 o                         
  -2 -10  11       1619.56       1671.32       152.85 o                         
  -1 -10  11         13.92          5.59        19.41 o                         
   0 -10  11        621.85        548.22        42.78 o                         
   1 -10  11        816.14        817.22        52.99 o                         
   2 -10  11         93.10        102.34        27.12 o                         
   3 -10  11         44.83         60.99        24.61 o                         
   4 -10  11        143.78        156.35        31.87 o                         
  -5  -9  11       1197.20       1255.17       113.69 o                         
  -4  -9  11        426.30        501.91        47.49 o                         
  -3  -9  11        367.01        321.66        44.70 o                         
  -2  -9  11       1411.81       1413.29        83.79 o                         
  -1  -9  11        109.86        113.43        19.63 o                         
   0  -9  11         72.97        103.27        27.40 o                         
   1  -9  11        218.55        238.09        50.84 o                         
   2  -9  11        665.72        752.10        72.89 o                         
   3  -9  11        169.33        187.96        46.24 o                         
   4  -9  11         78.29         86.74        24.69 o                         
  -6  -8  11        113.05        101.24        38.97 o                         
  -5  -8  11        628.19        583.95        48.46 o                         
  -4  -8  11        949.07        946.96        73.68 o                         
  -3  -8  11          1.65        -23.99        23.99 o                         
  -2  -8  11        749.29        760.41       118.00 o                         
  -1  -8  11          3.78         14.66        12.38 o                         
   0  -8  11        752.61        802.30        35.45 o                         
   1  -8  11         17.44         29.48        23.65 o                         
   2  -8  11        661.94        705.10        45.45 o                         
   3  -8  11        121.80        101.67        25.16 o                         
   4  -8  11         13.26         15.67        36.82 o                         
   5  -8  11        151.30        144.45        27.84 o                         
  -6  -7  11         51.58         61.22        31.73 o                         
  -5  -7  11         16.20         30.42        64.11 o                         
  -4  -7  11        395.22        392.06        39.30 o                         
  -3  -7  11        469.22        449.44        40.10 o                         
  -2  -7  11        192.42        188.19        19.03 o                         
  -1  -7  11         30.27         27.42        12.57 o                         
   0  -7  11       1272.08       1364.15        43.70 o                         
   1  -7  11        115.71        107.84        16.09 o                         
   2  -7  11          3.65          9.73        13.35 o                         
   3  -7  11         32.75         34.09        17.50 o                         
   4  -7  11        546.66        572.48        41.86 o                         
   5  -7  11        182.19        190.13        27.68 o                         
  -7  -6  11        343.07        349.51        40.87 o                         
  -6  -6  11         97.88        104.51        26.76 o                         
  -5  -6  11        104.96        124.40        27.05 o                         
  -4  -6  11         90.28        108.74        23.81 o                         
  -3  -6  11        289.73        332.13        33.48 o                         
  -2  -6  11          3.50         -9.79        10.02 o                         
  -1  -6  11        181.09        203.66        17.80 o                         
   0  -6  11        190.28        165.78        18.10 o                         
   1  -6  11       1048.99       1045.66        58.12 o                         
   2  -6  11        261.97        244.31        19.86 o                         
   3  -6  11         14.73          6.98        11.28 o                         
   4  -6  11        130.08        126.82        25.09 o                         
   5  -6  11         63.80        102.12        35.51 o                         
  -7  -5  11          3.57         25.28        23.42 o                         
  -6  -5  11         19.96         25.33        20.20 o                         
  -5  -5  11        346.67        389.98        67.13 o                         
  -4  -5  11        300.10        310.38        30.72 o                         
  -3  -5  11          1.32        -20.11        20.11 o                         
  -2  -5  11          0.08         19.98         9.49 o                         
  -1  -5  11       2223.42       2205.69        50.81 o                         
   0  -5  11        265.75        272.52        19.99 o                         
   1  -5  11        323.06        307.76        20.52 o                         
   2  -5  11        533.82        531.06        25.60 o                         
   3  -5  11        318.72        289.89        20.05 o                         
   4  -5  11         37.28         47.05        33.18 o                         
   5  -5  11         56.31         75.97        34.30 o                         
  -7  -4  11          3.53        -19.26        21.01 o                         
  -6  -4  11         82.29         84.25        24.46 o                         
  -5  -4  11         72.21         98.14        26.53 o                         
  -4  -4  11        807.91        725.05        47.70 o                         
  -3  -4  11        811.81        764.07        32.61 o                         
  -2  -4  11        255.13        263.93        20.50 o                         
  -1  -4  11       3433.35       3379.92        73.41 o                         
   0  -4  11        523.03        495.24        27.02 o                         
   1  -4  11        127.90        125.58        14.93 o                         
   2  -4  11        157.79        145.13        14.82 o                         
   3  -4  11        634.07        606.09        35.87 o                         
   4  -4  11        226.83        177.10        23.29 o                         
   5  -4  11         69.84         62.67        36.03 o                         
  -8  -3  11         33.16         51.53        26.55 o                         
  -7  -3  11          0.61        -21.30        21.30 o                         
  -6  -3  11        801.95        765.35        47.03 o                         
  -5  -3  11        180.54        148.13        38.93 o                         
  -4  -3  11       1474.99       1376.98        41.69 o                         
  -3  -3  11       1804.80       1772.84        46.42 o                         
  -2  -3  11        204.55        217.66        25.08 o                         
  -1  -3  11       1172.92       1156.10        35.59 o                         
   0  -3  11          1.06         -0.59        15.80 o                         
   1  -3  11       1033.23        942.87       101.48 o                         
   2  -3  11         47.34         50.40        21.30 o                         
   3  -3  11        562.96        582.18        37.42 o                         
   4  -3  11        508.60        453.49        35.59 o                         
   5  -3  11         46.92         92.35        33.89 o                         
  -8  -2  11        123.87        140.43        30.08 o                         
  -7  -2  11         34.11         11.53        23.72 o                         
  -6  -2  11       1163.07       1228.27        56.83 o                         
  -5  -2  11        863.08        812.73        43.70 o                         
  -4  -2  11        608.56        613.99        29.49 o                         
  -3  -2  11       1061.34        954.54        36.32 o                         
  -2  -2  11        234.36        177.94        18.10 o                         
  -1  -2  11         46.24         43.57        14.30 o                         
   0  -2  11        194.93        228.89        24.26 o                         
   1  -2  11        753.46        649.79        89.64 o                         
   2  -2  11         22.59          0.31        14.09 o                         
   3  -2  11        327.40        306.39        30.56 o                         
   4  -2  11        430.11        430.96        36.39 o                         
   5  -2  11         20.20         31.05        19.92 o                         
  -8  -1  11        292.67        288.34        36.52 o                         
  -7  -1  11         12.43         -4.08        20.87 o                         
  -6  -1  11       1219.30       1382.35        64.16 o                         
  -5  -1  11         86.23         61.73        20.22 o                         
  -4  -1  11          6.17          6.48        11.89 o                         
  -3  -1  11        129.76        129.78        21.07 o                         
  -2  -1  11        607.79        606.29        36.61 o                         
  -1  -1  11        167.75        149.21        22.75 o                         
   0  -1  11         24.77         31.76        19.75 o                         
   1  -1  11        247.02        281.11        30.71 o                         
   2  -1  11         43.39         39.42        42.28 o                         
   3  -1  11         15.20        -26.79        46.30 o                         
   4  -1  11         84.09        106.86        24.46 o                         
  -7   0  11          6.09         12.28        30.90 o                         
  -6   0  11        159.10        174.46        60.84 o                         
  -5   0  11          2.26          2.58        13.43 o                         
  -4   0  11        309.57        292.94        28.34 o                         
  -3   0  11         24.35         33.87        18.25 o                         
  -2   0  11         89.54        143.32        22.74 o                         
  -1   0  11        504.07        428.29        35.04 o                         
   0   0  11        395.42        428.34        48.79 o                         
   1   0  11         67.53         60.91        19.72 o                         
   2   0  11          0.59         -9.33        23.03 o                         
   3   0  11         53.88         40.19        21.19 o                         
   4   0  11         28.24         60.05        29.35 o                         
  -7   1  11          4.22        -33.02        33.02 o                         
  -6   1  11         86.01         64.98        19.61 o                         
  -5   1  11          5.65         -8.15        19.09 o                         
  -4   1  11        230.12        310.20        31.35 o                         
  -3   1  11         87.77        108.39        22.13 o                         
  -2   1  11         80.94         34.95        18.17 o                         
  -1   1  11         33.96         35.10        25.09 o                         
   0   1  11        405.10        487.50        46.44 o                         
   1   1  11         27.00        -21.80        21.80 o                         
   2   1  11         15.11         -3.09        30.10 o                         
   3   1  11        174.42        177.79        36.72 o                         
  -7   2  11         29.46         68.09        23.02 o                         
  -6   2  11         66.34         44.02        52.47 o                         
  -5   2  11        111.80        136.70        28.17 o                         
  -4   2  11         25.19          2.82        20.50 o                         
  -3   2  11        171.33        216.27        28.72 o                         
  -2   2  11        384.19        416.82        37.77 o                         
  -1   2  11         17.98         13.59        20.46 o                         
   0   2  11        143.42        112.51        44.64 o                         
   1   2  11          2.74          5.81        24.76 o                         
   2   2  11         61.99         42.54        23.85 o                         
  -6   3  11          5.58         -7.96        21.87 o                         
  -5   3  11        351.91        487.67        91.29 o                         
  -4   3  11        132.21        114.81        26.40 o                         
  -3   3  11         55.64        113.73        28.71 o                         
  -2   3  11        323.83        365.47        38.75 o                         
  -1   3  11          1.57          2.36        19.20 o                         
   0   3  11         43.28         61.45        26.73 o                         
   1   3  11         13.93         27.94        29.97 o                         
  -5   4  11        233.21        341.71        42.44 o                         
  -4   4  11         42.34         25.65        23.52 o                         
  -3   4  11          6.95         40.74        25.85 o                         
  -2   4  11         50.07         55.08        24.92 o                         
  -1   4  11         48.42         73.13        26.12 o                         
   0   4  11        128.38        139.68        33.83 o                         
  -1 -11  12        306.80        248.47        53.04 o                         
   0 -11  12          1.84         17.92        42.76 o                         
   1 -11  12        123.19        143.19        30.64 o                         
  -3 -10  12          0.91         -7.74        23.01 o                         
  -2 -10  12         10.85         -1.11        52.66 o                         
  -1 -10  12        376.93        441.69        39.68 o                         
   0 -10  12        477.86        500.05        51.43 o                         
   1 -10  12         64.59         72.86        35.28 o                         
   2 -10  12          0.47         31.12        21.74 o                         
   3 -10  12        376.09        401.16        42.12 o                         
  -4  -9  12         98.75         69.22        25.58 o                         
  -3  -9  12        124.25         61.07        50.98 o                         
  -2  -9  12        673.05        634.39        65.82 o                         
  -1  -9  12         24.07         38.07        20.68 o                         
   0  -9  12        631.44        705.02        36.83 o                         
   1  -9  12        101.80        122.12        24.91 o                         
   2  -9  12         96.80        109.45        25.37 o                         
   3  -9  12         36.69         38.83        51.39 o                         
  -5  -8  12        542.40        573.51        51.04 o                         
  -4  -8  12        165.89        169.69        32.12 o                         
  -3  -8  12        340.58        427.97        39.62 o                         
  -2  -8  12       1912.70       2017.31       235.04 o                         
  -1  -8  12          0.06         16.21        13.30 o                         
   0  -8  12         40.56         31.33        14.26 o                         
   1  -8  12          6.15         29.32        17.25 o                         
   2  -8  12        780.50        913.91       112.31 o                         
   3  -8  12         81.86         78.08        28.08 o                         
   4  -8  12        212.89        222.38        30.28 o                         
  -6  -7  12         24.67         69.02        28.47 o                         
  -5  -7  12       1395.13       1500.49        71.15 o                         
  -4  -7  12        545.95        611.79        64.82 o                         
  -3  -7  12         72.36         75.57        24.33 o                         
  -2  -7  12        810.71        878.13        44.13 o                         
  -1  -7  12         50.69         46.14        13.75 o                         
   0  -7  12        541.79        515.97        36.18 o                         
   1  -7  12         19.04         35.27        23.27 o                         
   2  -7  12       1381.70       1400.35        64.75 o                         
   3  -7  12        349.19        335.76        31.68 o                         
   4  -7  12         73.69        120.97        37.89 o                         
  -6  -6  12        138.30        192.68        43.62 o                         
  -5  -6  12        869.33        932.29        56.24 o                         
  -4  -6  12        514.95        486.18        41.09 o                         
  -3  -6  12        137.31        161.25        26.02 o                         
  -2  -6  12          1.01         -1.29        16.17 o                         
  -1  -6  12        303.31        267.65        23.76 o                         
   0  -6  12       1091.07       1044.55        38.14 o                         
   1  -6  12        118.17        147.13        17.56 o                         
   2  -6  12       1109.15       1048.35        37.61 o                         
   3  -6  12        338.84        310.11        55.83 o                         
   4  -6  12         13.10         -6.84        25.39 o                         
  -7  -5  12        677.16        692.08        51.04 o                         
  -6  -5  12        186.80        159.36        28.97 o                         
  -5  -5  12          1.61        -22.47        36.31 o                         
  -4  -5  12        119.22        102.78        22.68 o                         
  -3  -5  12       1617.38       1716.76       102.19 o                         
  -2  -5  12        112.15         97.81        14.39 o                         
  -1  -5  12         41.29         13.22        11.12 o                         
   0  -5  12       1289.65       1175.68        39.59 o                         
   1  -5  12         34.78         27.12        11.10 o                         
   2  -5  12        114.23        178.93        28.46 o                         
   3  -5  12        194.51        214.35        61.10 o                         
   4  -5  12        301.85        252.74        43.41 o                         
  -7  -4  12        283.53        343.72        83.89 o                         
  -6  -4  12         47.75         69.72        33.59 o                         
  -5  -4  12        216.28        209.46        29.72 o                         
  -4  -4  12          4.95        -19.91        19.91 o                         
  -3  -4  12        632.95        666.80        31.78 o                         
  -2  -4  12        109.63        126.42        27.21 o                         
  -1  -4  12        131.33        133.35        21.83 o                         
   0  -4  12        549.69        579.59        36.09 o                         
   1  -4  12        139.61        174.77        22.53 o                         
   2  -4  12         26.97         32.44        37.08 o                         
   3  -4  12        150.80        153.41        23.24 o                         
   4  -4  12        107.85        173.63        27.18 o                         
  -7  -3  12          1.15         63.01        34.32 o                         
  -6  -3  12          6.46        -20.53        21.14 o                         
  -5  -3  12        288.05        297.58        32.57 o                         
  -4  -3  12        245.05        258.37        21.00 o                         
  -3  -3  12          9.59          7.37        12.36 o                         
  -2  -3  12          0.75          8.06        11.36 o                         
  -1  -3  12        171.91        161.59        50.77 o                         
   0  -3  12         58.68         84.15        17.00 o                         
   1  -3  12         29.22         73.79        18.55 o                         
   2  -3  12         62.08         55.11        29.90 o                         
   3  -3  12        302.34        295.76        29.92 o                         
   4  -3  12         18.07         -2.81        41.02 o                         
  -7  -2  12          0.87        -18.04        21.88 o                         
  -6  -2  12        157.99         86.00        22.13 o                         
  -5  -2  12          1.66         21.65        12.70 o                         
  -4  -2  12        365.34        292.37        27.67 o                         
  -3  -2  12        428.93        365.62        30.91 o                         
  -2  -2  12        185.42        176.06        23.24 o                         
  -1  -2  12        129.65        159.80        23.30 o                         
   0  -2  12         75.40         36.97        20.28 o                         
   1  -2  12        248.41        228.66        27.48 o                         
   2  -2  12          0.15         23.55        16.41 o                         
   3  -2  12        671.12        692.40        45.35 o                         
   4  -2  12        284.59        249.58        31.16 o                         
  -7  -1  12         62.48         35.78        27.22 o                         
  -6  -1  12        492.04        501.76        78.51 o                         
  -5  -1  12         13.78         18.83        56.04 o                         
  -4  -1  12        289.52        330.83        31.65 o                         
  -3  -1  12        206.84        200.79        25.13 o                         
  -2  -1  12         87.63        114.14        27.19 o                         
  -1  -1  12          8.51         13.24        16.12 o                         
   0  -1  12         44.27         75.82        34.67 o                         
   1  -1  12        854.76        780.02        48.90 o                         
   2  -1  12        176.51        147.53        25.71 o                         
   3  -1  12        317.80        379.70        36.70 o                         
  -7   0  12        112.23         80.86        37.40 o                         
  -6   0  12        296.49        161.68       194.39 o                         
  -5   0  12         36.68         40.37        20.47 o                         
  -4   0  12          3.20         11.26        17.68 o                         
  -3   0  12         48.18         36.76        18.24 o                         
  -2   0  12        351.89        411.81        44.02 o                         
  -1   0  12         97.56         62.71        20.75 o                         
   0   0  12        454.62        519.39        50.98 o                         
   1   0  12        774.67        938.41        52.07 o                         
   2   0  12         41.16         23.04        19.68 o                         
   3   0  12         48.39        106.20        27.87 o                         
  -6   1  12        105.11        113.73        25.09 o                         
  -5   1  12          2.93         14.37        30.01 o                         
  -4   1  12        212.51        219.94        30.42 o                         
  -3   1  12          0.21        -13.28        27.25 o                         
  -2   1  12        306.68        344.55        37.78 o                         
  -1   1  12        307.69        293.41        33.68 o                         
   0   1  12        148.89        191.52        30.37 o                         
   1   1  12        149.32        202.84        32.00 o                         
   2   1  12          0.17         66.11        23.34 o                         
  -6   2  12         19.79         22.16        23.72 o                         
  -5   2  12          7.37         -9.74        51.99 o                         
  -4   2  12        233.27        312.39        37.53 o                         
  -3   2  12          9.17        -17.95        20.72 o                         
  -2   2  12         68.17         72.73        24.43 o                         
  -1   2  12        191.62        249.04        35.06 o                         
   0   2  12         21.00         43.46        27.16 o                         
   1   2  12         22.44         71.61        25.48 o                         
  -5   3  12          2.94         40.00        24.89 o                         
  -4   3  12        150.20        146.03        33.54 o                         
  -3   3  12          1.39         32.20        22.27 o                         
  -2   3  12         12.03        -22.95        22.95 o                         
  -1   3  12         50.15         58.89        27.45 o                         
   0   3  12         24.92         30.24        26.02 o                         
  -2 -10  13        712.80        760.51       138.15 o                         
  -1 -10  13       1136.65       1238.66        80.18 o                         
   0 -10  13         71.23        117.63        42.65 o                         
   1 -10  13        848.17        906.60        57.59 o                         
  -3  -9  13        115.82        101.49        34.03 o                         
  -2  -9  13        489.45        497.30       105.58 o                         
  -1  -9  13        410.66        418.19        38.83 o                         
   0  -9  13          4.10        -15.39        19.21 o                         
   1  -9  13         79.24         75.72        31.19 o                         
   2  -9  13          3.51         30.27        21.69 o                         
  -4  -8  13        777.42        842.26        61.58 o                         
  -3  -8  13         65.43         69.96        23.35 o                         
  -2  -8  13          7.92          8.88        19.11 o                         
  -1  -8  13        169.39        165.05        20.42 o                         
   0  -8  13        305.96        242.29        29.08 o                         
   1  -8  13         16.15         53.13        16.65 o                         
   2  -8  13         47.96         32.09        20.88 o                         
   3  -8  13        207.24        271.34        49.84 o                         
  -5  -7  13         47.41         32.89        46.40 o                         
  -4  -7  13         76.96        103.72        28.88 o                         
  -3  -7  13          7.62          4.12        40.38 o                         
  -2  -7  13        629.22        580.64        52.14 o                         
  -1  -7  13         20.72         36.52        13.56 o                         
   0  -7  13        149.61        155.85        19.11 o                         
   1  -7  13         20.47         -0.57        14.73 o                         
   2  -7  13        461.15        464.81        36.29 o                         
  -6  -6  13          4.43         -3.43        24.14 o                         
  -5  -6  13        647.48        628.43        49.45 o                         
  -4  -6  13        111.82        133.92        33.67 o                         
  -3  -6  13         27.58         33.30        24.99 o                         
  -2  -6  13        434.10        412.12        27.07 o                         
  -1  -6  13        192.06        190.34        19.72 o                         
   0  -6  13         24.88         19.40        12.15 o                         
   1  -6  13        116.32        123.63        21.34 o                         
   2  -6  13       1195.11       1148.19        51.18 o                         
   3  -6  13        305.08        245.95        49.19 o                         
  -6  -5  13          9.60         11.63        36.16 o                         
  -5  -5  13        646.07        630.65        48.01 o                         
  -4  -5  13        151.05        171.64        28.31 o                         
  -3  -5  13        159.93        118.04        21.45 o                         
  -2  -5  13          1.06          6.55        12.60 o                         
  -1  -5  13        622.08        537.23        29.58 o                         
   0  -5  13       1184.89       1233.87        82.29 o                         
   1  -5  13        167.32        127.84        21.49 o                         
   2  -5  13        987.89        999.97        64.82 o                         
   3  -5  13        211.58        187.25        26.03 o                         
  -6  -4  13          2.85         66.92        26.10 o                         
  -5  -4  13         22.44         23.42        21.52 o                         
  -4  -4  13          1.34         -2.88        24.22 o                         
  -3  -4  13        680.96        611.74        32.58 o                         
  -2  -4  13        445.09        419.90        45.19 o                         
  -1  -4  13        748.01        696.87        50.09 o                         
   0  -4  13       1235.04       1166.88        51.48 o                         
   1  -4  13         46.35         74.12        19.44 o                         
   2  -4  13        283.60        337.43        61.34 o                         
   3  -4  13         22.00         -7.20        22.73 o                         
  -6  -3  13         70.33         96.02        25.15 o                         
  -5  -3  13        228.93        259.62        53.44 o                         
  -4  -3  13          9.67         24.56        30.68 o                         
  -3  -3  13       1386.20       1350.73        55.42 o                         
  -2  -3  13        465.31        429.24        36.38 o                         
  -1  -3  13        367.18        320.88        30.54 o                         
   0  -3  13        494.03        460.78        35.46 o                         
   1  -3  13         11.67        -10.81        15.08 o                         
   2  -3  13         17.28         27.75        19.68 o                         
   3  -3  13          0.11         -7.25        19.10 o                         
  -6  -2  13        133.05        112.95        36.66 o                         
  -5  -2  13        537.55        556.80        56.24 o                         
  -4  -2  13         48.23         -3.33        16.58 o                         
  -3  -2  13        569.26        641.44       100.30 o                         
  -2  -2  13        399.54        361.96        33.26 o                         
  -1  -2  13        153.62        109.22        21.68 o                         
   0  -2  13        158.12        197.28        27.94 o                         
   1  -2  13        117.57        162.13        25.43 o                         
   2  -2  13        141.17        198.66        29.95 o                         
  -6  -1  13         30.81         50.09        31.90 o                         
  -5  -1  13        428.85        471.08        45.68 o                         
  -4  -1  13          0.83          3.17        17.68 o                         
  -3  -1  13         13.94         21.23        29.15 o                         
  -2  -1  13          6.54         14.71        31.12 o                         
  -1  -1  13        174.55        166.60        37.04 o                         
   0  -1  13         60.43        104.47        24.44 o                         
   1  -1  13          0.19          5.42        19.00 o                         
   2  -1  13         47.80         43.70        22.37 o                         
  -6   0  13         25.16         40.79        32.22 o                         
  -5   0  13         42.34         79.35        23.88 o                         
  -4   0  13          9.67         37.38        40.46 o                         
  -3   0  13        101.16         63.88        42.29 o                         
  -2   0  13         11.19        -20.12        20.12 o                         
  -1   0  13          2.99          0.72        19.70 o                         
   0   0  13         25.60         34.76        21.99 o                         
   1   0  13        120.56         81.46        26.30 o                         
  -5   1  13          3.24         20.58        21.46 o                         
  -4   1  13          0.66         28.65        39.21 o                         
  -3   1  13         27.23         69.99        22.86 o                         
  -2   1  13        132.52        171.47        30.53 o                         
  -1   1  13        132.06        128.94        28.58 o                         
   0   1  13          9.73          8.74        21.62 o                         
  -4   2  13         21.72         37.79        29.22 o                         
  -3   2  13         34.02         44.05        44.81 o                         
  -2   2  13        333.90        384.72        43.38 o                         
  -1   2  13         23.07         57.32        25.32 o                         
  -2  -9  14        959.25        948.75        56.67 o                         
  -1  -9  14        262.41        262.45        33.14 o                         
   0  -9  14         99.62         71.01        28.18 o                         
  -3  -8  14        253.38        276.98        34.06 o                         
  -2  -8  14        788.88        804.19        54.59 o                         
  -1  -8  14        584.15        598.90        43.33 o                         
   0  -8  14          1.75         13.61        17.82 o                         
   1  -8  14        356.44        336.56        52.03 o                         
  -4  -7  14       1191.88       1188.32        66.81 o                         
  -3  -7  14        114.76        103.28        25.73 o                         
  -2  -7  14        196.32        174.08        33.51 o                         
  -1  -7  14        257.37        238.25        23.51 o                         
   0  -7  14        154.33         90.70        21.83 o                         
   1  -7  14         31.17         40.51        18.13 o                         
   2  -7  14         26.47          3.50        28.97 o                         
  -5  -6  14         23.49         51.76        26.34 o                         
  -4  -6  14        348.61        353.91        40.26 o                         
  -3  -6  14          2.89         24.11        22.82 o                         
  -2  -6  14          6.99          5.13        12.81 o                         
  -1  -6  14         34.91         24.51        15.34 o                         
   0  -6  14        333.13        319.69        29.66 o                         
   1  -6  14        102.92        108.52        29.45 o                         
   2  -6  14          9.67          5.17        29.76 o                         
  -5  -5  14         34.99         46.19        24.08 o                         
  -4  -5  14         13.80         37.88        26.49 o                         
  -3  -5  14          1.75          9.05        25.00 o                         
  -2  -5  14        273.78        236.57        42.91 o                         
  -1  -5  14         42.76         60.59        59.44 o                         
   0  -5  14         34.24         53.97        18.37 o                         
   1  -5  14         32.51         21.35        17.38 o                         
   2  -5  14        203.99        242.49        29.95 o                         
  -5  -4  14        121.23        121.87        36.52 o                         
  -4  -4  14         19.65         -4.16        27.19 o                         
  -3  -4  14         28.24          4.21        15.38 o                         
  -2  -4  14        136.99        164.42        24.69 o                         
  -1  -4  14        228.15        260.12        28.80 o                         
   0  -4  14        153.14        171.46        26.50 o                         
   1  -4  14          7.67         43.12        18.75 o                         
   2  -4  14        267.02        225.86        29.58 o                         
  -5  -3  14         53.31         78.37        33.57 o                         
  -4  -3  14          6.93        -14.62        17.41 o                         
  -3  -3  14        219.06        201.50        67.60 o                         
  -2  -3  14         34.68         32.16        55.11 o                         
  -1  -3  14        575.91        588.73        41.07 o                         
   0  -3  14        450.03        416.54        36.00 o                         
   1  -3  14          3.99          9.75        19.30 o                         
   2  -3  14         21.84         58.36        57.05 o                         
  -5  -2  14        120.52        100.89        31.38 o                         
  -4  -2  14        149.55        142.08        41.55 o                         
  -3  -2  14        610.82        579.04        86.36 o                         
  -2  -2  14        234.24        219.01        28.93 o                         
  -1  -2  14        106.58        106.32        28.44 o                         
   0  -2  14        188.65        159.13        43.11 o                         
   1  -2  14         66.74         55.15        21.14 o                         
  -5  -1  14        416.11        367.39        56.49 o                         
  -4  -1  14         82.19         72.37        24.10 o                         
  -3  -1  14        427.00        400.39        39.22 o                         
  -2  -1  14         30.05         14.85        19.56 o                         
  -1  -1  14          0.65         -6.44        19.19 o                         
   0  -1  14          2.12         -9.58        20.97 o                         
  -4   0  14          7.50          0.26        39.35 o                         
  -3   0  14         59.57         71.88        23.11 o                         
  -2   0  14         19.27          7.61        23.28 o                         
  -1   0  14        229.67        266.13        47.84 o                         
  -2  -7  15        519.46        595.37        60.21 o                         
  -1  -7  15        287.77        212.27        27.77 o                         
   0  -7  15         21.84         63.42        21.03 o                         
  -3  -6  15         69.95         50.31        34.36 o                         
  -2  -6  15        270.16        353.95        49.21 o                         
  -1  -6  15        102.14        117.07        24.52 o                         
   0  -6  15        274.36        272.30        30.32 o                         
  -3  -5  15          0.44         38.79        27.52 o                         
  -2  -5  15          6.01        -11.57        18.54 o                         
  -1  -5  15          0.83        -16.32        18.23 o                         
   0  -5  15        367.41        385.85        35.08 o                         
  -4  -4  15         73.13        157.49        41.69 o                         
  -3  -4  15         75.35         79.63        22.41 o                         
  -2  -4  15        310.54        242.06        29.40 o                         
  -1  -4  15         14.59          4.73        18.33 o                         
   0  -4  15        172.97        135.04        26.54 o                         
  -3  -3  15         49.58         30.62        35.70 o                         
  -2  -3  15        156.44        194.55        38.04 o                         
  -1  -3  15          2.83         15.91        34.14 o                         
  -3  -2  15         55.99         31.98        20.72 o                         
  -2  -2  15         68.24         67.74        21.22 o                         
                                                                                
