# Supplementary material for: Crystal structures of four dimeric manganese(II) bromide coordination complexes with various derivatives of pyridine N-oxide
Source: Acta Crystallogr E Crystallogr Commun. 2019 Jul 30;75(Pt 8):1284–90. doi: 10.1107/S2056989019010557 (PMC6690471; doi:10.1107/S2056989019010557)
Supplement: Supplementary file 5 [file e-75-01284-IVsup5.hkl]

data_IV                                                                         
_shelx_title ' x732c_a.res in P2(1)/n'                                          
_shelx_refln_list_code          4                                               
_shelx_F_calc_maximum      296.69                                               
_exptl_crystal_F_000       916.00                                               
_reflns_d_resolution_high  0.7701                                               
                                                                                
loop_                                                                           
 _space_group_symop_operation_xyz                                               
 'x, y, z'                                                                      
 '-x+1/2, y+1/2, -z+1/2'                                                        
 '-x, -y, -z'                                                                   
 'x-1/2, -y-1/2, z-1/2'                                                         
                                                                                
_cell_length_a    13.5384                                                       
_cell_length_b     9.5354                                                       
_cell_length_c    13.7292                                                       
_cell_angle_alpha  90.000                                                       
_cell_angle_beta  103.112                                                       
_cell_angle_gamma  90.000                                                       
                                                                                
_shelx_F_squared_multiplier     1.000                                           
                                                                                
loop_                                                                           
 _refln_index_h                                                                 
 _refln_index_k                                                                 
 _refln_index_l                                                                 
 _refln_F_squared_calc                                                          
 _refln_F_squared_meas                                                          
 _refln_F_squared_sigma                                                         
 _refln_observed_status                                                         
   2   0   0       8136.41       9145.00        77.12 o                         
   4   0   0      32303.68      34039.68       265.77 o                         
   6   0   0      35780.62      33224.89       322.07 o                         
   8   0   0       1520.73       1481.27        72.10 o                         
  10   0   0      34695.93      32621.94       551.59 o                         
  12   0   0        268.09        271.22        46.28 o                         
  14   0   0        158.87        149.37        43.45 o                         
  16   0   0       2364.28       1996.13       168.30 o                         
   1   1   0       8654.45      10115.12       123.52 o                         
   2   1   0        603.09        604.56        18.86 o                         
   3   1   0       3000.96       3111.10        40.71 o                         
   4   1   0       7686.56       8425.64       236.18 o                         
   5   1   0       2747.49       2607.68        49.94 o                         
   6   1   0       1673.41       1731.72        43.59 o                         
   7   1   0       8937.96       8083.99       129.16 o                         
   8   1   0        508.60        481.46        30.03 o                         
   9   1   0       2964.49       2647.29       106.93 o                         
  10   1   0          3.86         35.25        19.64 o                         
  11   1   0       3526.72       3048.28        79.13 o                         
  12   1   0        481.57        449.13        36.90 o                         
  13   1   0       1264.34       1130.88        56.82 o                         
  14   1   0        756.84        817.78        52.82 o                         
  15   1   0         42.08         69.85        42.39 o                         
  16   1   0         38.27         14.59        43.29 o                         
  17   1   0       1177.91       1019.47       102.91 o                         
   0   2   0      12712.15      15637.74       115.92 o                         
   1   2   0      25619.77      30157.25       532.42 o                         
   2   2   0      10408.66      11544.73        92.29 o                         
   3   2   0      64082.71      68218.16       380.22 o                         
   4   2   0       7901.34       8709.62       178.16 o                         
   5   2   0        608.77        555.64        24.33 o                         
   6   2   0       3237.28       3119.24        59.05 o                         
   7   2   0      30433.47      29901.69       224.04 o                         
   8   2   0       1765.33       1664.06        50.20 o                         
   9   2   0        182.47        157.67        22.29 o                         
  10   2   0       3224.61       2995.46        75.49 o                         
  11   2   0       6029.84       5456.98       146.96 o                         
  12   2   0        108.02         98.03        27.24 o                         
  13   2   0       2608.41       2434.83        79.37 o                         
  14   2   0        232.78        211.96        35.43 o                         
  15   2   0         61.90        109.68        55.34 o                         
  16   2   0         95.44        241.86        66.76 o                         
   1   3   0         71.63         97.68         9.73 o                         
   2   3   0       3551.21       4133.54        55.12 o                         
   3   3   0       1339.79       1429.14        34.19 o                         
   4   3   0       1665.35       1605.78        42.43 o                         
   5   3   0       1878.38       2383.75       142.11 o                         
   6   3   0         33.38         44.28        14.56 o                         
   7   3   0         66.10        102.31        17.36 o                         
   8   3   0       2070.61       1907.95        57.21 o                         
   9   3   0        358.17        296.80        31.67 o                         
  10   3   0        327.42        303.88        31.20 o                         
  11   3   0         62.47         71.29        26.79 o                         
  12   3   0        318.24        317.47        34.93 o                         
  13   3   0        928.25        919.53        55.24 o                         
  14   3   0       2598.21       2441.46        98.44 o                         
  15   3   0        180.61        100.38        56.85 o                         
  16   3   0        112.14          7.65        55.47 o                         
   0   4   0      40983.68      50939.87       921.47 o                         
   1   4   0         31.41         46.08        15.55 o                         
   2   4   0        252.61        308.39        24.89 o                         
   3   4   0      15478.18      16635.99       235.18 o                         
   4   4   0       9309.06      10941.71       182.44 o                         
   5   4   0       3257.29       3534.48        68.52 o                         
   6   4   0      20961.16      21708.75       196.72 o                         
   7   4   0      12989.16      13628.42       144.45 o                         
   8   4   0         52.41         56.43        20.35 o                         
   9   4   0        248.28        252.72        26.21 o                         
  10   4   0       3506.51       3315.23        85.41 o                         
  11   4   0          8.68         60.73        36.08 o                         
  12   4   0       2202.84       2085.77       102.06 o                         
  13   4   0       1613.49       1578.17        68.84 o                         
  14   4   0         61.50        -16.03        36.58 o                         
  15   4   0         74.82        137.02        56.89 o                         
  16   4   0       1161.00        977.42       204.96 o                         
   1   5   0       2754.34       3019.33        68.31 o                         
   2   5   0      11819.18      12039.79       291.17 o                         
   3   5   0        455.78        386.86        26.63 o                         
   4   5   0       9853.64       9909.71       145.75 o                         
   5   5   0         30.15         43.35        19.00 o                         
   6   5   0       3633.49       3694.90       120.62 o                         
   7   5   0       9662.76       9893.41       128.68 o                         
   8   5   0       1236.15       1163.15        49.91 o                         
   9   5   0        184.53        170.60        25.99 o                         
  10   5   0       1535.83       1346.14        58.61 o                         
  11   5   0        783.47        736.21        48.08 o                         
  12   5   0       2053.47       1926.40       119.21 o                         
  13   5   0        853.37        780.21        91.29 o                         
  14   5   0        844.17        729.17        84.61 o                         
  15   5   0        108.65         58.29        72.96 o                         
   0   6   0      10870.93      11641.02       185.58 o                         
   1   6   0      10352.04      11936.32       206.48 o                         
   2   6   0         72.06         43.93        21.03 o                         
   3   6   0       2339.63       2261.68        71.01 o                         
   4   6   0       5905.33       6795.32       209.87 o                         
   5   6   0      12039.56      14049.98       261.92 o                         
   6   6   0       4453.96       4335.04       133.91 o                         
   7   6   0         71.80         79.97        22.99 o                         
   8   6   0          7.17          7.05        21.74 o                         
   9   6   0       1218.08       1076.10        53.47 o                         
  10   6   0       2362.72       2375.46       114.54 o                         
  11   6   0       2817.43       3028.25       117.43 o                         
  12   6   0        455.39        339.44        62.90 o                         
  13   6   0        107.83        247.72        60.87 o                         
  14   6   0        228.88        224.65        88.56 o                         
   1   7   0        850.94        899.90        51.96 o                         
   2   7   0       2055.54       2231.34        75.23 o                         
   3   7   0        542.80        529.22        43.70 o                         
   4   7   0       1326.36       1335.07        67.78 o                         
   5   7   0         19.36         57.25        29.34 o                         
   6   7   0       2111.87       2373.37        86.70 o                         
   7   7   0        610.57        585.35        49.00 o                         
   8   7   0       1063.61        930.75        86.14 o                         
   9   7   0        209.33        260.62        42.18 o                         
  10   7   0          3.37         59.65        35.63 o                         
  11   7   0       2306.68       2185.99       157.13 o                         
  12   7   0       1681.16       1755.01       125.34 o                         
  13   7   0        328.12        217.24        57.89 o                         
  14   7   0         30.14         59.22        60.58 o                         
   0   8   0         44.57        106.30       119.44 o                         
   1   8   0       2588.11       2700.27       107.99 o                         
   2   8   0       1617.03       1946.02        92.54 o                         
   3   8   0       2124.11       2379.70        98.52 o                         
   4   8   0         45.61         63.10        48.19 o                         
   5   8   0       4434.27       4613.68       152.06 o                         
   6   8   0       1329.23       1606.99       164.39 o                         
   7   8   0        501.02        633.27        55.69 o                         
   8   8   0         29.05         58.62        35.39 o                         
   9   8   0        792.71        861.17        64.64 o                         
  10   8   0          5.64        -17.02        46.24 o                         
  11   8   0        644.25        703.93        75.78 o                         
  12   8   0       2142.75       2443.08       151.06 o                         
  13   8   0        500.59        518.72        89.04 o                         
   1   9   0         15.40        -31.98        39.77 o                         
   2   9   0        961.73       1026.00        76.28 o                         
   3   9   0        267.00        357.98        50.32 o                         
   4   9   0       1893.92       2040.55        89.18 o                         
   5   9   0          0.40         22.59        37.31 o                         
   6   9   0         79.14        105.90        40.51 o                         
   7   9   0        132.09        165.10        62.67 o                         
   8   9   0         34.86         58.59        39.84 o                         
   9   9   0        692.47        642.26       112.28 o                         
  10   9   0        528.98        615.55        87.08 o                         
  11   9   0          9.39          1.51        55.84 o                         
   0  10   0        545.46        704.58       101.47 o                         
   1  10   0        215.72        183.51        60.50 o                         
   2  10   0       3489.64       3830.72       144.04 o                         
   3  10   0       1338.42       1404.84        92.24 o                         
   4  10   0        535.13        627.14        72.42 o                         
   5  10   0       1789.94       1907.53       126.18 o                         
   6  10   0        957.61        873.10        68.83 o                         
   7  10   0        121.73        105.55        45.96 o                         
   8  10   0       1863.26       2168.12       143.05 o                         
   9  10   0         90.49         64.33        53.66 o                         
  10  10   0         15.19         42.52        58.02 o                         
   1  11   0        603.94        639.61        71.00 o                         
   2  11   0        533.54        574.72        71.16 o                         
   3  11   0        385.87        489.00        69.49 o                         
   4  11   0       1631.69       1679.84       107.45 o                         
   5  11   0         64.97         22.64        52.09 o                         
   6  11   0       1363.15       1395.98       154.18 o                         
   7  11   0         32.48        135.87       137.90 o                         
   0  12   0        298.17        508.98       109.53 o                         
   1  12   0        838.21        881.53        85.15 o                         
   2  12   0        449.88        508.35        72.76 o                         
   3  12   0        147.25        116.32        66.16 o                         
   4  12   0        197.24        200.90        60.61 o                         
 -17   0   1         28.37        156.51        72.80 o                         
 -15   0   1         65.99        120.72       101.20 o                         
 -13   0   1         13.54         24.31        34.68 o                         
 -11   0   1        362.70        326.99        42.44 o                         
  -9   0   1        910.64        657.56        52.26 o                         
  -7   0   1        883.24        758.37        55.30 o                         
  -5   0   1        477.76        493.14        29.25 o                         
  -3   0   1       9521.04       9644.43       164.25 o                         
  -1   0   1      15552.44       3214.27      1421.84 o                         
   1   0   1      55015.86      47485.04       466.80 o                         
   3   0   1      18823.81      18751.80       153.29 o                         
   5   0   1       2583.92       2457.68        67.01 o                         
   7   0   1      33376.26      31391.16       673.03 o                         
   9   0   1       1024.76       1082.82        62.67 o                         
  11   0   1       3522.33       3253.21       138.19 o                         
  13   0   1       5532.61       4913.23       158.69 o                         
  15   0   1        892.47        754.55        73.23 o                         
 -17   1   1       1239.24       1235.23       167.17 o                         
 -16   1   1        383.63        460.29        62.48 o                         
 -15   1   1         82.80         71.50        45.50 o                         
 -14   1   1       1530.17       1387.22        71.79 o                         
 -13   1   1        271.50        195.98        28.93 o                         
 -12   1   1        592.15        529.09        41.83 o                         
 -11   1   1       4273.68       3805.53       139.32 o                         
 -10   1   1       3365.14       3074.00        83.04 o                         
  -9   1   1        469.46        420.64        29.31 o                         
  -8   1   1       3349.56       3003.41        63.54 o                         
  -7   1   1       8143.97       7454.32        91.96 o                         
  -6   1   1       1584.88       1589.95        39.62 o                         
  -5   1   1       6716.01       6287.82        80.80 o                         
  -4   1   1      15981.21      15927.67       116.94 o                         
  -3   1   1       1925.29       1954.85        31.23 o                         
  -2   1   1       3521.95       3477.54        85.74 o                         
  -1   1   1       4986.79       5792.58       117.46 o                         
   0   1   1      15751.52      18383.04       103.32 o                         
   1   1   1        350.75        419.88        18.32 o                         
   2   1   1       1965.12       2081.45        52.82 o                         
   3   1   1       1502.07       1430.61        28.92 o                         
   4   1   1       4981.29       5369.78       124.81 o                         
   5   1   1       7752.35       7580.97        82.85 o                         
   6   1   1      22628.05      21719.23       174.17 o                         
   7   1   1        965.45        911.73        35.91 o                         
   8   1   1       2738.46       2467.06        60.79 o                         
   9   1   1        852.26        731.92        37.04 o                         
  10   1   1        947.57        845.94        43.92 o                         
  11   1   1        628.33        583.46        39.48 o                         
  12   1   1       1586.00       1420.93        59.59 o                         
  13   1   1          2.29        -15.36        27.41 o                         
  14   1   1       2705.01       2468.07        86.40 o                         
  15   1   1          8.73         30.26        31.63 o                         
  16   1   1       1529.16       1571.07       137.46 o                         
 -17   2   1        125.30        -27.19        66.27 o                         
 -16   2   1        590.36        623.34       101.48 o                         
 -15   2   1        273.00        281.42        48.58 o                         
 -14   2   1        209.27        122.51        36.01 o                         
 -13   2   1       1156.26       1016.09        66.95 o                         
 -12   2   1       1130.20        963.46        49.74 o                         
 -11   2   1          6.17          6.52        22.99 o                         
 -10   2   1       5975.44       5280.37        97.57 o                         
  -9   2   1         21.19          0.59        16.47 o                         
  -8   2   1       4053.54       3592.72        70.84 o                         
  -7   2   1        627.60        645.12        34.80 o                         
  -6   2   1       4167.46       3785.43        91.67 o                         
  -5   2   1       2524.11       2547.98        56.88 o                         
  -4   2   1       9104.82       9870.82       275.74 o                         
  -3   2   1      28646.14      28430.26       179.76 o                         
  -2   2   1       4917.52       5438.68       154.44 o                         
  -1   2   1       1086.54       1218.12        30.75 o                         
   0   2   1      22311.52      25443.03       140.61 o                         
   1   2   1        300.31        334.35        16.93 o                         
   2   2   1        903.13        929.12        52.47 o                         
   3   2   1        155.79        147.80        12.86 o                         
   4   2   1       9075.48      10198.37       124.48 o                         
   5   2   1       1869.61       2057.56        84.70 o                         
   6   2   1      11066.95      10585.26       126.42 o                         
   7   2   1       7388.44       7427.36       107.81 o                         
   8   2   1        524.08        492.23        39.79 o                         
   9   2   1         24.36         70.63        20.85 o                         
  10   2   1       1675.41       1442.88        54.77 o                         
  11   2   1         23.36         65.82        25.70 o                         
  12   2   1       1566.63       1352.18        58.61 o                         
  13   2   1       1065.45       1082.56        57.62 o                         
  14   2   1       1183.09       1087.66        60.16 o                         
  15   2   1         38.83         38.89        43.46 o                         
  16   2   1        277.79        282.71        77.07 o                         
 -16   3   1        726.01        583.65       122.24 o                         
 -15   3   1        140.07         97.64        90.71 o                         
 -14   3   1        651.12        602.90        55.33 o                         
 -13   3   1        690.09        678.68        48.25 o                         
 -12   3   1       1646.03       1570.70        62.23 o                         
 -11   3   1      11425.44      10930.89       182.56 o                         
 -10   3   1        420.33        319.51        31.36 o                         
  -9   3   1        320.34        287.91        27.05 o                         
  -8   3   1         11.98         26.11        17.46 o                         
  -7   3   1      12889.32      12283.32       166.59 o                         
  -6   3   1       5295.04       4799.49        76.52 o                         
  -5   3   1       1573.10       1644.43        63.94 o                         
  -4   3   1       9188.04       9489.61       147.15 o                         
  -3   3   1       1420.83       1450.20        49.16 o                         
  -2   3   1        371.83        362.64        20.29 o                         
  -1   3   1      51461.59      56811.27       769.02 o                         
   0   3   1      12838.89      14908.62       321.61 o                         
   1   3   1        225.03        241.07        26.07 o                         
   2   3   1       1809.61       2018.27        55.44 o                         
   3   3   1       2709.62       3115.71        52.46 o                         
   4   3   1        895.95        820.97        28.49 o                         
   5   3   1       2586.51       2394.61        51.56 o                         
   6   3   1        210.80        249.34        22.08 o                         
   7   3   1       1993.21       2006.49        54.33 o                         
   8   3   1        144.27        123.28        26.02 o                         
   9   3   1       3969.06       3511.75       140.94 o                         
  10   3   1       1093.09        997.69        47.30 o                         
  11   3   1        291.35        320.50        33.57 o                         
  12   3   1          3.13        -14.46        26.74 o                         
  13   3   1         88.97         92.79        29.83 o                         
  14   3   1          3.73         13.15        39.18 o                         
  15   3   1          0.75        -34.36        44.90 o                         
  16   3   1          1.86         26.57        77.77 o                         
 -16   4   1        185.92        136.97        64.35 o                         
 -15   4   1        388.04        448.55        94.55 o                         
 -14   4   1         99.88         85.65        37.21 o                         
 -13   4   1        748.09        696.01        49.08 o                         
 -12   4   1        342.41        345.65        36.59 o                         
 -11   4   1        100.76         86.97        29.52 o                         
 -10   4   1       3899.26       3636.55       124.66 o                         
  -9   4   1       1025.05        883.05        44.53 o                         
  -8   4   1        867.09        760.86        38.49 o                         
  -7   4   1       2230.98       2160.51        71.22 o                         
  -6   4   1       4008.08       3867.14       112.36 o                         
  -5   4   1      12068.48      12205.03       173.71 o                         
  -4   4   1       1405.73       1339.92        44.35 o                         
  -3   4   1       1213.75       1248.56        64.81 o                         
  -2   4   1       1554.78       2127.25        82.28 o                         
  -1   4   1        981.10       1219.77        42.94 o                         
   0   4   1      21365.87      24381.29       175.92 o                         
   1   4   1      20185.91      23327.38       177.70 o                         
   2   4   1       1338.41       1592.11        53.18 o                         
   3   4   1         14.70         30.47         8.56 o                         
   4   4   1       2474.27       2843.69        59.31 o                         
   5   4   1       2598.99       2669.98        57.57 o                         
   6   4   1        859.40        770.49        42.16 o                         
   7   4   1       8706.47       8783.61       117.55 o                         
   8   4   1         46.02         51.61        20.41 o                         
   9   4   1        203.79        224.07        28.23 o                         
  10   4   1       6553.05       6092.22       137.11 o                         
  11   4   1       2123.78       1760.69        66.56 o                         
  12   4   1         11.28         32.46        26.60 o                         
  13   4   1       2171.97       1700.76        92.22 o                         
  14   4   1        293.93        236.85        42.85 o                         
  15   4   1          4.85        -48.09        53.50 o                         
 -15   5   1         22.69        -60.38       185.84 o                         
 -14   5   1        282.98        250.56        50.91 o                         
 -13   5   1         66.01         78.05        32.03 o                         
 -12   5   1       3304.28       3020.98       117.14 o                         
 -11   5   1        121.63        130.40        29.41 o                         
 -10   5   1       2332.08       2268.27        88.34 o                         
  -9   5   1        804.63        744.68        48.37 o                         
  -8   5   1        333.17        319.55        39.80 o                         
  -7   5   1       1560.61       1450.57        57.69 o                         
  -6   5   1       7553.46       7749.81       123.48 o                         
  -5   5   1        145.10        107.59        18.67 o                         
  -4   5   1       4130.84       4614.73       172.17 o                         
  -3   5   1        732.40        728.02        30.66 o                         
  -2   5   1        132.86        139.96        17.50 o                         
  -1   5   1       1431.33       1372.60        39.53 o                         
   0   5   1      10995.74      12136.87       149.75 o                         
   1   5   1       9502.86      11101.83       185.66 o                         
   2   5   1        373.64        429.87        31.55 o                         
   3   5   1       6932.10       7846.43       133.47 o                         
   4   5   1        866.71        947.25        46.36 o                         
   5   5   1        584.15        643.04        50.87 o                         
   6   5   1       3706.65       3973.18        88.11 o                         
   7   5   1        189.02        230.47        27.45 o                         
   8   5   1       2729.22       2630.74        77.05 o                         
   9   5   1       2933.24       2779.43        77.60 o                         
  10   5   1        577.43        539.78        40.98 o                         
  11   5   1       4437.06       4076.10       139.99 o                         
  12   5   1        379.03        316.36        64.61 o                         
  13   5   1       1171.52        889.63        70.24 o                         
  14   5   1        270.42        257.67        55.21 o                         
  15   5   1          0.31         44.93        58.16 o                         
 -15   6   1        212.16        165.93        89.01 o                         
 -14   6   1         42.52         41.27        56.70 o                         
 -13   6   1        275.07        255.07        52.32 o                         
 -12   6   1          8.91        -13.26        34.05 o                         
 -11   6   1         38.55         49.62        28.92 o                         
 -10   6   1          7.91         32.86        27.89 o                         
  -9   6   1        887.84        804.89        47.00 o                         
  -8   6   1        338.60        343.39        33.50 o                         
  -7   6   1       1349.36       1199.16        51.57 o                         
  -6   6   1         51.69         87.70        29.81 o                         
  -5   6   1        136.98        209.26        25.36 o                         
  -4   6   1       1436.79       1397.62        50.97 o                         
  -3   6   1       4128.91       4199.20       111.84 o                         
  -2   6   1        245.64        258.81        23.35 o                         
  -1   6   1         63.11        104.26        17.86 o                         
   0   6   1         66.77        120.21        22.49 o                         
   1   6   1       1450.86       1611.15        58.47 o                         
   2   6   1      11847.62      13245.42       189.83 o                         
   3   6   1       3666.99       3994.21        95.19 o                         
   4   6   1       1164.35       1352.83        59.21 o                         
   5   6   1          5.42          4.36        24.76 o                         
   6   6   1        682.29        730.43        64.30 o                         
   7   6   1       4583.07       4597.16       154.80 o                         
   8   6   1       3184.12       3194.01       103.16 o                         
   9   6   1        230.56        193.53        38.13 o                         
  10   6   1        212.86        281.06        63.11 o                         
  11   6   1        226.89        234.51        47.16 o                         
  12   6   1       3629.64       3794.99       174.30 o                         
  13   6   1       1487.18       1377.31       117.54 o                         
  14   6   1          5.80         74.43        55.63 o                         
 -14   7   1       1044.03       1042.50       182.66 o                         
 -13   7   1        888.01        685.77        96.90 o                         
 -12   7   1        325.17        467.75        62.02 o                         
 -11   7   1        459.33        476.41        55.47 o                         
 -10   7   1        489.98        483.39        52.85 o                         
  -9   7   1       1401.55       1337.47        73.65 o                         
  -8   7   1       2162.82       2061.91        85.64 o                         
  -7   7   1       1778.18       1906.35        93.29 o                         
  -6   7   1       2276.98       2569.41       124.25 o                         
  -5   7   1       3958.80       3812.35       119.97 o                         
  -4   7   1       5856.28       6204.72       193.23 o                         
  -3   7   1       1655.08       2049.73        81.67 o                         
  -2   7   1         53.69         56.05        21.90 o                         
  -1   7   1       1028.41       1066.68        42.21 o                         
   0   7   1         31.60        110.55        33.31 o                         
   1   7   1       3364.69       3596.69       104.70 o                         
   2   7   1       2606.23       2796.16       122.51 o                         
   3   7   1        277.27        267.86        33.22 o                         
   4   7   1       2292.00       2448.93        84.46 o                         
   5   7   1       2133.70       2278.09        85.51 o                         
   6   7   1       1893.24       1880.64        78.22 o                         
   7   7   1        834.43        855.47        69.25 o                         
   8   7   1        108.57         84.91        33.47 o                         
   9   7   1        664.42        675.53        57.51 o                         
  10   7   1          0.31         -8.88        48.72 o                         
  11   7   1        855.43        794.30        79.90 o                         
  12   7   1         35.70         33.87        47.67 o                         
  13   7   1        416.31        242.74        58.07 o                         
 -13   8   1       1367.02       1326.65       120.95 o                         
 -12   8   1        316.15        309.33        64.92 o                         
 -11   8   1       1047.17       1057.11       139.55 o                         
 -10   8   1        145.96         97.14        40.40 o                         
  -9   8   1        507.99        472.36        54.28 o                         
  -8   8   1        152.21        175.26        42.15 o                         
  -7   8   1       3261.75       3236.21       110.05 o                         
  -6   8   1        129.07          7.53        39.79 o                         
  -5   8   1       5605.76       5788.39       135.69 o                         
  -4   8   1        579.43        476.25        51.75 o                         
  -3   8   1       1038.56       1100.64        60.42 o                         
  -2   8   1       2091.81       2223.85        78.61 o                         
  -1   8   1          6.88         14.01        38.30 o                         
   0   8   1        541.71        561.31        43.09 o                         
   1   8   1       3406.51       3708.48       102.36 o                         
   2   8   1        712.72        800.88        52.77 o                         
   3   8   1       3431.99       3698.94       128.94 o                         
   4   8   1        722.23        820.64        57.46 o                         
   5   8   1       2271.47       2380.86        91.36 o                         
   6   8   1       1695.16       1649.09        90.52 o                         
   7   8   1        218.28        219.70        39.65 o                         
   8   8   1       1288.81       1494.20       116.60 o                         
   9   8   1         89.72         56.69        52.42 o                         
  10   8   1        297.68        245.59        57.22 o                         
  11   8   1        473.59        485.30        71.62 o                         
  12   8   1        298.31        375.82        69.71 o                         
 -11   9   1         54.64         79.20        56.34 o                         
 -10   9   1        425.80        345.00        62.20 o                         
  -9   9   1        429.85        519.71        69.70 o                         
  -8   9   1        231.86        186.27        48.53 o                         
  -7   9   1        259.92        302.06        46.09 o                         
  -6   9   1       8375.41       8558.39       206.01 o                         
  -5   9   1        100.44         74.88        38.53 o                         
  -4   9   1        330.85        373.25        46.96 o                         
  -3   9   1       2140.00       2165.20       102.81 o                         
  -2   9   1       2247.69       2419.91       108.63 o                         
  -1   9   1          7.07         59.77        40.33 o                         
   0   9   1       2381.12       2898.13       163.75 o                         
   1   9   1          3.26        -20.72        38.26 o                         
   2   9   1       1905.89       2001.85        89.88 o                         
   3   9   1       2117.44       2254.88        91.50 o                         
   4   9   1       3246.09       3561.52       135.56 o                         
   5   9   1         29.32         71.27        39.25 o                         
   6   9   1          2.91         21.18        41.24 o                         
   7   9   1        281.31        291.19        48.31 o                         
   8   9   1         78.31         70.38        53.89 o                         
   9   9   1        260.31        234.26        60.71 o                         
  10   9   1        207.92        251.84        62.46 o                         
  11   9   1        146.69        144.63        57.89 o                         
 -10  10   1        221.63        126.79        58.51 o                         
  -9  10   1        166.03        160.58        56.99 o                         
  -8  10   1          2.81         39.71        43.29 o                         
  -7  10   1        142.50         85.13        50.23 o                         
  -6  10   1        168.23        247.33        53.37 o                         
  -5  10   1       2137.62       2226.52       142.17 o                         
  -4  10   1        438.68        406.66        58.41 o                         
  -3  10   1         12.88         38.54        47.09 o                         
  -2  10   1        402.71        411.21        59.79 o                         
  -1  10   1        972.20       1026.29       103.38 o                         
   0  10   1        198.30        208.20        50.29 o                         
   1  10   1       2030.47       2183.64       108.21 o                         
   2  10   1        683.66        713.40        72.64 o                         
   3  10   1          1.46        -41.10        53.20 o                         
   4  10   1        918.00        855.66        75.70 o                         
   5  10   1       1558.31       1397.29        89.91 o                         
   6  10   1        307.96        272.05        57.92 o                         
   7  10   1        164.73        239.58        63.10 o                         
   8  10   1        161.64         75.45        55.05 o                         
   9  10   1        726.13        805.94        86.25 o                         
  -8  11   1        236.00        251.21        78.55 o                         
  -7  11   1         26.49        124.04        73.78 o                         
  -6  11   1        459.92        398.46        66.32 o                         
  -5  11   1        572.01        648.30        72.70 o                         
  -4  11   1         35.28        120.09        51.30 o                         
  -3  11   1        209.24        287.39        61.01 o                         
  -2  11   1        733.01        741.61        75.83 o                         
  -1  11   1          5.50         31.32        51.99 o                         
   0  11   1         32.77        -23.32        49.24 o                         
   1  11   1       1042.51       1263.82        95.23 o                         
   2  11   1        199.02        209.69        57.65 o                         
   3  11   1        274.47        335.02       113.41 o                         
   4  11   1        860.62        949.86        85.40 o                         
   5  11   1        697.34        967.04       134.71 o                         
   6  11   1         86.78         89.07        78.14 o                         
   7  11   1         52.31         97.79        67.80 o                         
  -4  12   1         77.26         91.80        65.82 o                         
  -3  12   1         78.77         76.30        54.10 o                         
  -2  12   1        930.43        788.02        93.80 o                         
  -1  12   1        398.29        448.77        69.41 o                         
   0  12   1          1.59        -54.20        54.20 o                         
   1  12   1        168.44        135.72        58.45 o                         
   2  12   1       1111.34       1178.45        99.45 o                         
   3  12   1         99.24         54.93        60.91 o                         
 -16   0   2         82.89         83.71        75.39 o                         
 -14   0   2         87.07         75.38        62.58 o                         
 -12   0   2       9327.08       8722.07       256.17 o                         
 -10   0   2         19.97         18.19        25.10 o                         
  -8   0   2      10888.21      10280.84       271.52 o                         
  -6   0   2       9553.06       9616.86       138.62 o                         
  -4   0   2      10046.56       9786.10       122.58 o                         
  -2   0   2      36785.65      38448.78       828.86 o                         
   0   0   2       1400.70       1478.87        29.31 o                         
   2   0   2       8815.65       8652.76       303.69 o                         
   4   0   2         20.54         35.74        12.64 o                         
   6   0   2       1598.95       1501.02        59.49 o                         
   8   0   2          6.13         -1.55        34.05 o                         
  10   0   2       1574.12       1503.36       114.21 o                         
  12   0   2        560.57        555.45        58.47 o                         
  14   0   2       1511.94       1329.14        90.95 o                         
 -17   1   2        500.93        556.72        71.92 o                         
 -16   1   2        334.13        398.58        62.64 o                         
 -15   1   2       1073.16       1098.45        82.73 o                         
 -14   1   2        480.94        408.21        52.57 o                         
 -13   1   2        479.00        476.54        46.53 o                         
 -12   1   2        107.99        111.53        23.16 o                         
 -11   1   2       7955.67       7339.90       145.50 o                         
 -10   1   2       2090.25       1798.98        56.79 o                         
  -9   1   2        140.94        116.25        19.18 o                         
  -8   1   2        125.78        178.54        18.02 o                         
  -7   1   2       5705.00       5095.47       136.92 o                         
  -6   1   2        304.48        293.01        17.92 o                         
  -5   1   2      14398.52      14209.75       111.94 o                         
  -4   1   2      23401.14      22883.60       461.63 o                         
  -3   1   2        135.41        160.93         9.97 o                         
  -2   1   2       2301.65       2350.51        34.09 o                         
  -1   1   2       2717.18       2888.27        69.34 o                         
   0   1   2       9246.48      10016.61        91.33 o                         
   1   1   2       8748.83       8602.03        91.44 o                         
   2   1   2        691.34        625.62        33.42 o                         
   3   1   2       8507.14       9082.59       232.82 o                         
   4   1   2        658.92        836.37        86.25 o                         
   5   1   2       5566.20       5463.14        86.87 o                         
   6   1   2      11569.76      11775.16       143.04 o                         
   7   1   2       4299.46       4595.34        79.86 o                         
   8   1   2         30.65         51.38        17.95 o                         
   9   1   2       1957.70       1877.57        57.60 o                         
  10   1   2        204.46        213.72        27.65 o                         
  11   1   2        395.26        361.99        32.78 o                         
  12   1   2       2618.10       2444.36        77.92 o                         
  13   1   2       2752.76       2642.33        85.08 o                         
  14   1   2        134.77        114.33        33.51 o                         
  15   1   2         72.95         33.09        40.64 o                         
 -17   2   2       1091.28       1099.48        93.17 o                         
 -16   2   2         28.08          5.58        44.72 o                         
 -15   2   2        448.48        437.95        61.95 o                         
 -14   2   2         42.40         34.17        41.97 o                         
 -13   2   2        405.71        410.81        43.89 o                         
 -12   2   2       1285.72       1113.97        84.18 o                         
 -11   2   2       5752.70       5514.73       136.68 o                         
 -10   2   2       1800.05       1556.61        57.40 o                         
  -9   2   2         83.89         46.71        17.23 o                         
  -8   2   2       4320.05       3827.64       101.34 o                         
  -7   2   2       6183.70       5859.30       121.81 o                         
  -6   2   2        124.25        128.37        15.70 o                         
  -5   2   2      17517.74      18274.37       182.84 o                         
  -4   2   2        174.08        233.09        16.17 o                         
  -3   2   2       3898.10       3329.23        48.56 o                         
  -2   2   2       4708.15       5065.82        72.88 o                         
  -1   2   2       7904.32       8417.98        73.16 o                         
   0   2   2      13823.28      14937.17       144.97 o                         
   1   2   2      10062.89      11412.51       109.55 o                         
   2   2   2      19423.12      20693.97       176.53 o                         
   3   2   2       7014.56       7287.74       100.73 o                         
   4   2   2       1881.67       1902.87        42.67 o                         
   5   2   2      19189.62      19464.05       213.73 o                         
   6   2   2        173.96        197.23        18.49 o                         
   7   2   2      12280.95      12108.42       131.49 o                         
   8   2   2        661.22        561.46        32.18 o                         
   9   2   2          8.89         48.41        19.10 o                         
  10   2   2       1339.71       1250.02        52.00 o                         
  11   2   2       1252.78       1153.38        59.62 o                         
  12   2   2       1266.41       1154.89        57.02 o                         
  13   2   2       2381.60       2119.86        78.23 o                         
  14   2   2        389.58        375.42        50.28 o                         
  15   2   2        132.95         71.37        65.44 o                         
  16   2   2         67.32         82.38        60.05 o                         
 -16   3   2         98.09         79.70        60.54 o                         
 -15   3   2        780.39        746.37        72.06 o                         
 -14   3   2        824.02        823.91        70.30 o                         
 -13   3   2          3.19         -8.39        31.03 o                         
 -12   3   2         34.46         31.93        25.21 o                         
 -11   3   2        252.58        244.59        29.15 o                         
 -10   3   2       4879.87       4501.19       147.67 o                         
  -9   3   2        401.01        358.57        29.44 o                         
  -8   3   2       3127.22       2828.81        66.14 o                         
  -7   3   2        224.03        195.24        23.39 o                         
  -6   3   2       1976.20       1800.60        83.65 o                         
  -5   3   2       2932.26       2748.12        56.12 o                         
  -4   3   2      24062.20      23683.28       158.90 o                         
  -3   3   2        518.31        630.49        29.10 o                         
  -2   3   2        321.18        297.43        17.56 o                         
  -1   3   2       3029.64       3225.00        66.96 o                         
   0   3   2      28431.82      29902.75       186.89 o                         
   1   3   2       7619.25       8478.00       121.56 o                         
   2   3   2      15491.87      15883.49       187.93 o                         
   3   3   2        118.23        118.31        12.29 o                         
   4   3   2        978.78       1152.08        51.38 o                         
   5   3   2        733.30        769.29        30.29 o                         
   6   3   2      18313.70      17728.40       407.28 o                         
   7   3   2       5722.87       5776.13        91.34 o                         
   8   3   2       1139.69       1094.22        43.80 o                         
   9   3   2       1693.84       1524.74        54.83 o                         
  10   3   2       1373.99       1255.69        53.51 o                         
  11   3   2       2596.90       2462.69        76.16 o                         
  12   3   2       4776.75       4495.59       139.59 o                         
  13   3   2        157.26         64.17        39.60 o                         
  14   3   2        141.90         63.93        38.75 o                         
  15   3   2        209.11        214.85        50.29 o                         
  16   3   2       1277.85       1205.81       110.66 o                         
 -16   4   2        589.03        506.28        82.90 o                         
 -15   4   2       1619.07       1834.90       106.32 o                         
 -14   4   2         55.00        -41.67        41.67 o                         
 -13   4   2        384.80        316.02        44.79 o                         
 -12   4   2       1620.06       1472.67        61.92 o                         
 -11   4   2       2029.72       1874.97        90.20 o                         
 -10   4   2        652.38        659.70        41.02 o                         
  -9   4   2        586.57        520.51        37.25 o                         
  -8   4   2          4.62         33.81        20.69 o                         
  -7   4   2       1354.64       1383.37        52.46 o                         
  -6   4   2      19507.41      20687.00       230.74 o                         
  -5   4   2      10812.65      11020.00       143.41 o                         
  -4   4   2        452.93        440.68        28.30 o                         
  -3   4   2       3423.23       3422.84        65.11 o                         
  -2   4   2       1133.81       1454.02        96.65 o                         
  -1   4   2      10234.51      11037.43       270.34 o                         
   0   4   2       6561.72       7846.23       120.02 o                         
   1   4   2         51.70         94.97        17.52 o                         
   2   4   2       5159.26       5870.84        99.43 o                         
   3   4   2       7311.54       7514.36       149.67 o                         
   4   4   2       6621.71       7200.44       105.57 o                         
   5   4   2      12195.88      12765.14       181.05 o                         
   6   4   2          0.87          8.18        15.52 o                         
   7   4   2       2764.18       2726.86        67.09 o                         
   8   4   2       1325.99       1251.28        51.49 o                         
   9   4   2       2382.00       2322.78        72.66 o                         
  10   4   2        923.01        789.74        48.00 o                         
  11   4   2        253.69        303.56        64.49 o                         
  12   4   2        148.94         82.19        34.65 o                         
  13   4   2        938.90       1026.37        81.53 o                         
  14   4   2        375.75        435.61       111.22 o                         
  15   4   2        286.00        285.26        86.78 o                         
 -15   5   2        632.99        566.79        81.80 o                         
 -14   5   2        805.58        913.94        77.16 o                         
 -13   5   2         59.78         59.43        39.21 o                         
 -12   5   2        291.49        318.75        37.50 o                         
 -11   5   2       4629.71       4320.92       124.44 o                         
 -10   5   2        433.05        321.56        34.09 o                         
  -9   5   2       1458.26       1378.25        55.90 o                         
  -8   5   2       1632.91       1534.92        56.90 o                         
  -7   5   2        604.18        501.07        34.20 o                         
  -6   5   2       4896.02       5188.44       122.38 o                         
  -5   5   2       8805.88       8498.41       115.18 o                         
  -4   5   2       1019.76       1014.55        39.38 o                         
  -3   5   2       8350.65       9010.71       243.89 o                         
  -2   5   2        998.08       1398.87        49.96 o                         
  -1   5   2       3642.25       3806.05       100.66 o                         
   0   5   2        366.54        500.01        30.56 o                         
   1   5   2      16698.95      18716.28       179.92 o                         
   2   5   2       1597.55       1692.50        55.99 o                         
   3   5   2       1610.12       1585.63        56.59 o                         
   4   5   2       1669.11       1644.05        57.72 o                         
   5   5   2       6362.67       6134.09       172.63 o                         
   6   5   2         87.35         99.50        18.46 o                         
   7   5   2      10527.94      10430.25       204.88 o                         
   8   5   2         13.79          9.51        19.46 o                         
   9   5   2        133.69        151.53        27.24 o                         
  10   5   2          2.93          6.79        31.13 o                         
  11   5   2       1802.26       1742.50       182.78 o                         
  12   5   2        157.58        158.89        50.65 o                         
  13   5   2       1310.38       1238.68       162.66 o                         
  14   5   2        398.76        424.01        65.11 o                         
  15   5   2         57.88         29.02        64.61 o                         
 -15   6   2        553.97        439.17       167.20 o                         
 -14   6   2        492.43        457.00       111.60 o                         
 -13   6   2       1494.80       1672.36        95.55 o                         
 -12   6   2       1570.69       1577.56       107.64 o                         
 -11   6   2        379.37        288.78        46.13 o                         
 -10   6   2          0.45        -23.18        32.69 o                         
  -9   6   2         94.20        104.65        26.88 o                         
  -8   6   2        717.60        742.68        51.42 o                         
  -7   6   2       5725.32       5529.60       120.33 o                         
  -6   6   2        141.73        135.73        24.92 o                         
  -5   6   2        834.70        865.48        66.81 o                         
  -4   6   2        202.86        158.06        23.96 o                         
  -3   6   2       1146.07       1239.67        51.52 o                         
  -2   6   2       5328.08       6337.57       168.68 o                         
  -1   6   2       1402.20       1651.66        52.15 o                         
   0   6   2       1553.99       1725.04        60.95 o                         
   1   6   2         56.02         90.64        24.10 o                         
   2   6   2       2178.32       2603.65        81.71 o                         
   3   6   2         49.39         75.33        24.20 o                         
   4   6   2        117.11        104.52        26.04 o                         
   5   6   2         15.34         25.34        25.51 o                         
   6   6   2        191.82        211.15        33.02 o                         
   7   6   2        966.96        957.81        53.58 o                         
   8   6   2        498.93        480.10        51.85 o                         
   9   6   2        367.73        358.11        52.38 o                         
  10   6   2       1006.54        999.19        81.93 o                         
  11   6   2        366.84        309.08        60.09 o                         
  12   6   2         95.40         98.45        48.16 o                         
  13   6   2        217.93        153.47        49.79 o                         
  14   6   2        309.92        283.40        60.93 o                         
 -14   7   2         62.76         60.48        80.33 o                         
 -13   7   2         12.96         59.67        57.03 o                         
 -12   7   2        847.08        783.53        68.18 o                         
 -11   7   2        449.04        412.94        49.06 o                         
 -10   7   2       1410.99       1310.55        76.88 o                         
  -9   7   2        975.84        798.64        67.57 o                         
  -8   7   2          5.24        -14.81        31.44 o                         
  -7   7   2       2829.99       2661.06       127.04 o                         
  -6   7   2       8373.22       8056.99       201.39 o                         
  -5   7   2       1323.21       1202.24        50.82 o                         
  -4   7   2        764.29        860.43        50.32 o                         
  -3   7   2         36.19         72.86        21.37 o                         
  -2   7   2       3045.04       2984.50        75.90 o                         
  -1   7   2       5969.71       6356.04       175.23 o                         
   0   7   2       9587.92      10445.56       255.65 o                         
   1   7   2       1114.38       1201.80        63.68 o                         
   2   7   2       1441.20       1413.61        64.06 o                         
   3   7   2       2474.02       2600.92        86.67 o                         
   4   7   2       5208.14       5402.50       203.33 o                         
   5   7   2        106.44        286.71        66.73 o                         
   6   7   2        953.47        935.92        57.58 o                         
   7   7   2        655.19        766.51        77.36 o                         
   8   7   2       2519.22       2582.85       125.97 o                         
   9   7   2       4452.99       4736.58       233.59 o                         
  10   7   2        789.48        858.30        79.74 o                         
  11   7   2         75.84         -7.88        49.07 o                         
  12   7   2        573.39        587.83        95.50 o                         
  13   7   2         27.05         19.28        53.87 o                         
 -13   8   2        879.14        842.10       118.84 o                         
 -12   8   2        542.85        422.20       125.77 o                         
 -11   8   2        380.17        359.95        51.05 o                         
 -10   8   2        308.67        287.96        52.17 o                         
  -9   8   2        240.30        212.40        42.11 o                         
  -8   8   2        951.01        917.92        71.04 o                         
  -7   8   2        672.71        569.63        61.23 o                         
  -6   8   2       2396.65       2684.84       187.94 o                         
  -5   8   2         56.23        114.35        37.64 o                         
  -4   8   2        178.50        216.20        35.79 o                         
  -3   8   2        864.40        932.14        55.86 o                         
  -2   8   2        708.14        729.92        47.87 o                         
  -1   8   2         46.84         60.94        27.20 o                         
   0   8   2       7020.07       7248.08       150.12 o                         
   1   8   2        399.07        529.29        43.07 o                         
   2   8   2       3872.59       4168.48       110.27 o                         
   3   8   2        160.27        182.75        39.36 o                         
   4   8   2       2588.35       2881.80       100.48 o                         
   5   8   2         85.17         70.29        45.10 o                         
   6   8   2        492.76        453.80        49.13 o                         
   7   8   2         43.67         43.50        46.38 o                         
   8   8   2       2808.70       3153.54       132.47 o                         
   9   8   2         52.43         15.77        50.33 o                         
  10   8   2       2817.58       3241.97       263.44 o                         
  11   8   2         32.61         67.35        53.22 o                         
  12   8   2        376.53        371.68        82.78 o                         
 -12   9   2         25.87         55.08        67.81 o                         
 -11   9   2          1.10        -55.29        55.29 o                         
 -10   9   2         16.75         61.77        45.63 o                         
  -9   9   2       4184.18       4446.98       314.34 o                         
  -8   9   2        982.28       1086.00        85.35 o                         
  -7   9   2        928.23        969.09        67.24 o                         
  -6   9   2         52.75         46.35        40.05 o                         
  -5   9   2       4110.25       4140.57       137.22 o                         
  -4   9   2        306.00        384.78        44.07 o                         
  -3   9   2       2061.91       2281.61       109.92 o                         
  -2   9   2        613.94        603.88        64.21 o                         
  -1   9   2        318.17        298.52        47.99 o                         
   0   9   2        247.32        272.49        49.01 o                         
   1   9   2      17288.69      16869.17       472.38 o                         
   2   9   2         11.74         23.92        32.07 o                         
   3   9   2        656.64        696.52        59.20 o                         
   4   9   2       1841.40       1987.08        87.61 o                         
   5   9   2        886.44        974.37        66.90 o                         
   6   9   2         36.63         54.45        37.22 o                         
   7   9   2       3684.49       3921.16       209.17 o                         
   8   9   2        417.83        369.39        81.89 o                         
   9   9   2        452.65        367.93        65.50 o                         
  10   9   2        288.12        255.03        60.26 o                         
  11   9   2       2849.47       3208.59       226.30 o                         
 -10  10   2       1368.76       1454.93       107.85 o                         
  -9  10   2        580.42        617.30        72.00 o                         
  -8  10   2         18.89         17.99        41.12 o                         
  -7  10   2        242.58        268.42        56.98 o                         
  -6  10   2       1011.96       1077.37        84.40 o                         
  -5  10   2         31.20         68.36        48.17 o                         
  -4  10   2        121.01        299.82        60.42 o                         
  -3  10   2       1023.13        990.73        80.99 o                         
  -2  10   2          2.36          5.42        47.37 o                         
  -1  10   2       1437.44       1550.36        98.03 o                         
   0  10   2       2198.05       2348.55       135.10 o                         
   1  10   2        312.55        239.17        50.69 o                         
   2  10   2        715.13        807.30        87.21 o                         
   3  10   2        105.71        128.20        46.34 o                         
   4  10   2        119.34         80.86        42.45 o                         
   5  10   2        289.51        276.89        46.20 o                         
   6  10   2         77.76        137.66        54.25 o                         
   7  10   2          3.55         33.16        56.62 o                         
   8  10   2        239.46        161.03        94.60 o                         
   9  10   2         19.35        -19.32        57.31 o                         
  -8  11   2        212.00        143.57        70.42 o                         
  -7  11   2        457.79        463.07        73.58 o                         
  -6  11   2       1879.90       1740.22       109.32 o                         
  -5  11   2          6.77         16.83        55.40 o                         
  -4  11   2        141.30        175.98        72.33 o                         
  -3  11   2        988.10       1136.41        86.15 o                         
  -2  11   2       1743.11       1754.09       137.89 o                         
  -1  11   2         46.34         77.96        48.28 o                         
   0  11   2        368.09        365.40        71.27 o                         
   1  11   2        391.79        437.78        65.79 o                         
   2  11   2         55.09        135.23        54.63 o                         
   3  11   2        602.60        557.94        76.61 o                         
   4  11   2        506.15        485.50        90.60 o                         
   5  11   2        265.37        211.55        81.63 o                         
   6  11   2         78.45        126.66        72.69 o                         
   7  11   2        514.32        370.43       108.29 o                         
  -4  12   2        157.54         31.61        68.68 o                         
  -3  12   2        779.81        894.09        89.59 o                         
  -2  12   2        106.56         88.86        52.77 o                         
  -1  12   2         23.96        -17.29        57.43 o                         
   0  12   2          3.06        -45.63        72.60 o                         
   1  12   2        110.45        200.14        58.75 o                         
   2  12   2         64.69         56.25        76.50 o                         
   3  12   2        158.42        113.67        71.98 o                         
 -17   0   3        100.62        236.51        80.45 o                         
 -15   0   3       5976.39       6094.82       386.79 o                         
 -13   0   3        526.58        646.87       189.85 o                         
 -11   0   3      15392.36      12759.74       298.85 o                         
  -9   0   3       5182.24       4281.30       237.83 o                         
  -7   0   3        176.38        221.82        21.81 o                         
  -5   0   3      88026.59      85987.23      2047.42 o                         
  -3   0   3       2576.51       2428.71        74.46 o                         
  -1   0   3      27116.91      26727.33       279.31 o                         
   1   0   3      36771.23      40573.30       354.18 o                         
   3   0   3       9494.99       9404.97       116.92 o                         
   5   0   3      32299.82      33294.35       362.99 o                         
   7   0   3         17.58         32.26        26.70 o                         
   9   0   3        167.10        135.08        58.69 o                         
  11   0   3       2445.72       2336.15       124.89 o                         
  13   0   3        762.32        755.69        73.20 o                         
  15   0   3        103.22        135.30        76.05 o                         
 -17   1   3        149.03        121.97        51.62 o                         
 -16   1   3        594.20        629.83        70.06 o                         
 -15   1   3         57.40         57.20        48.68 o                         
 -14   1   3       1012.80        955.80        74.74 o                         
 -13   1   3        183.26        183.89        43.80 o                         
 -12   1   3       3119.97       2888.14       112.56 o                         
 -11   1   3        552.46        506.03        43.70 o                         
 -10   1   3       1920.87       1739.44        82.03 o                         
  -9   1   3        941.17        795.94        33.26 o                         
  -8   1   3       2205.71       2048.09       100.95 o                         
  -7   1   3        221.82        235.06        20.29 o                         
  -6   1   3       9844.24      10065.43       222.64 o                         
  -5   1   3        179.01        179.27        17.87 o                         
  -4   1   3      30354.47      29910.14       257.53 o                         
  -3   1   3       4109.31       4108.45        73.85 o                         
  -2   1   3       1546.32       1554.41        29.07 o                         
  -1   1   3       5564.36       5661.84        59.62 o                         
   0   1   3       1962.52       1924.64        31.16 o                         
   1   1   3       2309.68       2319.35        48.38 o                         
   2   1   3      41711.28      42460.04       552.71 o                         
   3   1   3       1951.69       1928.39        47.46 o                         
   4   1   3       3868.63       3842.46        64.80 o                         
   5   1   3        223.40        215.65        21.44 o                         
   6   1   3      14364.50      14310.77       134.86 o                         
   7   1   3       6498.60       6341.09       109.43 o                         
   8   1   3       1822.73       1758.84        59.98 o                         
   9   1   3       2034.86       1968.67        88.28 o                         
  10   1   3        174.55        201.33        33.15 o                         
  11   1   3         35.43         54.59        27.46 o                         
  12   1   3       5113.59       4827.16       117.63 o                         
  13   1   3       1821.60       1790.47        79.68 o                         
  14   1   3         57.22         36.17        35.51 o                         
  15   1   3        459.81        527.50        67.47 o                         
  16   1   3        899.03       1151.26       178.21 o                         
 -17   2   3          0.13        -56.17        56.17 o                         
 -16   2   3       1323.07       1416.84        97.90 o                         
 -15   2   3       1391.42       1429.22        93.73 o                         
 -14   2   3         65.84         45.98        48.25 o                         
 -13   2   3         79.71        124.73        41.73 o                         
 -12   2   3       7299.78       6832.28       145.53 o                         
 -11   2   3       2127.65       1961.81        91.89 o                         
 -10   2   3       1437.76       1172.24        44.85 o                         
  -9   2   3        672.17        500.69        31.65 o                         
  -8   2   3       4038.48       3661.12       112.36 o                         
  -7   2   3       1214.16       1155.99        37.81 o                         
  -6   2   3      11935.99      12595.86       148.04 o                         
  -5   2   3       7409.25       7448.68        96.40 o                         
  -4   2   3      13406.43      13185.26       103.25 o                         
  -3   2   3        870.81        805.74        32.41 o                         
  -2   2   3      10307.28      11196.20       171.33 o                         
  -1   2   3       9457.30       9352.65        83.17 o                         
   0   2   3       1289.29       1231.94        27.46 o                         
   1   2   3       2631.09       2854.14        46.64 o                         
   2   2   3      12242.71      13362.19       328.38 o                         
   3   2   3        635.88        708.91        31.19 o                         
   4   2   3        231.28        303.51        18.72 o                         
   5   2   3       4728.11       4659.92        89.33 o                         
   6   2   3      10667.19      11266.83       141.58 o                         
   7   2   3        916.70        897.40        40.41 o                         
   8   2   3       1006.44        961.57        47.33 o                         
   9   2   3        728.97        688.97        41.07 o                         
  10   2   3       1242.17       1149.60        55.00 o                         
  11   2   3        407.90        388.38        38.27 o                         
  12   2   3       3122.20       3383.95       157.86 o                         
  13   2   3          6.34         57.32        35.07 o                         
  14   2   3        198.69        179.30        42.37 o                         
  15   2   3        247.98        277.39        54.36 o                         
 -17   3   3         29.02          6.44        59.33 o                         
 -16   3   3         50.75        -15.74        53.32 o                         
 -15   3   3          9.01        -53.87        53.87 o                         
 -14   3   3          2.75         42.62        40.58 o                         
 -13   3   3       1178.03       1022.16        60.78 o                         
 -12   3   3         45.41        104.95        32.19 o                         
 -11   3   3        294.67        240.65        26.88 o                         
 -10   3   3        538.12        500.47        34.28 o                         
  -9   3   3        794.27        784.48        48.11 o                         
  -8   3   3        117.42         83.77        19.30 o                         
  -7   3   3        590.32        558.13        30.47 o                         
  -6   3   3         85.79        107.20        16.59 o                         
  -5   3   3       1704.79       1935.80        48.94 o                         
  -4   3   3        922.09        866.81        32.00 o                         
  -3   3   3        983.79       1022.84        31.94 o                         
  -2   3   3       3537.40       3610.17        56.59 o                         
  -1   3   3       6349.91       6218.94        97.63 o                         
   0   3   3        300.55        264.04        15.29 o                         
   1   3   3        189.15        197.91        12.25 o                         
   2   3   3       1044.47       1069.16        27.80 o                         
   3   3   3      10334.42      10428.30       197.75 o                         
   4   3   3       1194.42       1171.32        33.32 o                         
   5   3   3       1039.22       1074.48        33.76 o                         
   6   3   3        499.00        527.59        27.98 o                         
   7   3   3       1602.54       1636.05        51.38 o                         
   8   3   3       5727.76       5342.44       207.29 o                         
   9   3   3       8747.11       8627.02       392.84 o                         
  10   3   3         44.65         39.02        27.71 o                         
  11   3   3          5.34         24.79        38.46 o                         
  12   3   3        173.38        203.62        39.63 o                         
  13   3   3       3905.62       4029.62       312.25 o                         
  14   3   3       1158.42       1093.65        74.33 o                         
  15   3   3        101.94        101.46        42.40 o                         
 -16   4   3        121.12        119.25        51.28 o                         
 -15   4   3       1296.45       1273.28        90.14 o                         
 -14   4   3        428.78        421.47        59.87 o                         
 -13   4   3        120.93        118.55        34.13 o                         
 -12   4   3       3104.79       2733.36       130.24 o                         
 -11   4   3       4172.38       3744.76       159.37 o                         
 -10   4   3        180.22        218.02        29.14 o                         
  -9   4   3       1092.56       1064.82        48.12 o                         
  -8   4   3      10814.67      10518.21       179.59 o                         
  -7   4   3        435.52        389.73        29.15 o                         
  -6   4   3         91.46        144.67        22.90 o                         
  -5   4   3      21346.13      22208.63       191.61 o                         
  -4   4   3        141.54        222.68        23.81 o                         
  -3   4   3       1087.99       1161.29        38.25 o                         
  -2   4   3      10647.46      11507.46       142.27 o                         
  -1   4   3       2015.15       2092.70        46.66 o                         
   0   4   3        218.90        232.50        17.61 o                         
   1   4   3      11440.66      12912.74       137.83 o                         
   2   4   3      17848.33      18432.82       238.62 o                         
   3   4   3        157.32        165.42        18.52 o                         
   4   4   3        276.23        422.97        41.29 o                         
   5   4   3       7465.07       7705.29       160.28 o                         
   6   4   3        208.78        243.29        21.32 o                         
   7   4   3       1712.03       1797.86        57.59 o                         
   8   4   3       3615.38       3409.87       143.50 o                         
   9   4   3        592.32        548.28        47.86 o                         
  10   4   3         37.21         59.46        30.32 o                         
  11   4   3       1120.26       1198.15        70.21 o                         
  12   4   3       1342.17       1413.07        76.07 o                         
  13   4   3        158.97         99.58        38.82 o                         
  14   4   3         58.58         22.79        41.13 o                         
  15   4   3          4.99        -34.46        65.02 o                         
 -16   5   3         76.14        146.95       112.70 o                         
 -15   5   3        410.73        462.57        73.50 o                         
 -14   5   3         70.74         51.41        47.37 o                         
 -13   5   3          8.62        -36.29        36.29 o                         
 -12   5   3       2113.68       1912.11        80.27 o                         
 -11   5   3       1078.05       1007.67        64.29 o                         
 -10   5   3         98.34         78.08        25.67 o                         
  -9   5   3       6514.77       6313.06       168.36 o                         
  -8   5   3        207.16        173.85        27.43 o                         
  -7   5   3       4871.14       4479.97        90.76 o                         
  -6   5   3       1832.43       1915.98        59.88 o                         
  -5   5   3        334.65        420.89        35.14 o                         
  -4   5   3       8369.71       8513.95       136.30 o                         
  -3   5   3       5100.08       5839.56       105.36 o                         
  -2   5   3        970.64       1027.42        38.28 o                         
  -1   5   3       9693.68      10157.47       196.61 o                         
   0   5   3        166.13        167.57        22.34 o                         
   1   5   3      11040.90      12607.54       174.83 o                         
   2   5   3      10147.12      10334.25       139.22 o                         
   3   5   3       3481.14       3486.47        81.25 o                         
   4   5   3         13.68         15.88        18.68 o                         
   5   5   3        718.00        709.87        43.39 o                         
   6   5   3       4356.93       4482.97        91.43 o                         
   7   5   3       4278.93       3976.97       157.14 o                         
   8   5   3       7895.53       7890.71       193.23 o                         
   9   5   3       1994.42       1999.51        86.45 o                         
  10   5   3         10.73         45.69        31.51 o                         
  11   5   3       1424.55       1162.37       106.95 o                         
  12   5   3       1960.90       1814.17       137.14 o                         
  13   5   3         61.79         40.13        47.36 o                         
  14   5   3        503.01        441.00        81.48 o                         
 -15   6   3       1236.80       1028.39       132.62 o                         
 -14   6   3         12.71         30.25        62.86 o                         
 -13   6   3         20.60         30.74        37.75 o                         
 -12   6   3        204.72        273.04        41.39 o                         
 -11   6   3       2957.30       3097.99       105.97 o                         
 -10   6   3       5242.99       4792.49       141.23 o                         
  -9   6   3       3041.26       2763.38       101.30 o                         
  -8   6   3       2213.98       2128.11        88.15 o                         
  -7   6   3        590.89        515.23        38.68 o                         
  -6   6   3       6837.22       6555.94       112.09 o                         
  -5   6   3       7936.26       7953.35       146.63 o                         
  -4   6   3       1809.71       1984.55       103.52 o                         
  -3   6   3         16.28         62.51        17.85 o                         
  -2   6   3       1244.67       1223.21        56.15 o                         
  -1   6   3       4292.59       4401.99       123.31 o                         
   0   6   3      18876.96      20632.07       438.01 o                         
   1   6   3       3950.33       3864.91       100.79 o                         
   2   6   3        344.55        322.75        30.28 o                         
   3   6   3        103.79        120.40        26.50 o                         
   4   6   3         72.50        132.27        27.04 o                         
   5   6   3       5413.44       5592.61       124.81 o                         
   6   6   3       3295.26       3407.63       132.96 o                         
   7   6   3         46.28         52.41        37.78 o                         
   8   6   3        391.14        402.87        53.30 o                         
   9   6   3       1208.45       1158.03        79.76 o                         
  10   6   3       1369.59       1440.82        90.53 o                         
  11   6   3        250.64        311.33        67.57 o                         
  12   6   3        194.53        202.62        51.86 o                         
  13   6   3          0.36         24.30        49.48 o                         
  14   6   3        127.61        119.37        66.33 o                         
 -14   7   3        112.29        109.43        82.83 o                         
 -13   7   3        193.49        256.53        54.23 o                         
 -12   7   3         35.87         61.32        48.43 o                         
 -11   7   3        457.32        487.74        51.50 o                         
 -10   7   3        130.70        140.21        39.26 o                         
  -9   7   3       1169.04       1101.80        64.09 o                         
  -8   7   3        268.60        195.02        31.53 o                         
  -7   7   3       1481.50       1351.51        63.97 o                         
  -6   7   3        185.15        237.79        30.58 o                         
  -5   7   3       1187.48       1129.58        50.61 o                         
  -4   7   3        692.30        718.76        40.75 o                         
  -3   7   3       1761.66       1760.95        67.69 o                         
  -2   7   3        956.68        973.16        59.28 o                         
  -1   7   3       1204.13       1322.10        60.51 o                         
   0   7   3        435.43        460.50        38.13 o                         
   1   7   3      10486.28      10721.28       193.58 o                         
   2   7   3        471.25        487.47        40.22 o                         
   3   7   3        579.19        560.57        46.46 o                         
   4   7   3         18.05         34.25        26.21 o                         
   5   7   3       1590.05       1736.17        74.39 o                         
   6   7   3       1651.04       1574.58       107.23 o                         
   7   7   3       3069.38       2701.78       135.75 o                         
   8   7   3       1303.02       1182.03        98.49 o                         
   9   7   3          5.33        -24.90        44.23 o                         
  10   7   3        459.12        460.21        67.65 o                         
  11   7   3       1795.16       1845.29       174.04 o                         
  12   7   3        411.60        506.90       100.43 o                         
  13   7   3        456.71        494.25        76.97 o                         
 -13   8   3        131.29         50.16        77.55 o                         
 -12   8   3        838.93        788.71        77.25 o                         
 -11   8   3        374.55        338.21        52.31 o                         
 -10   8   3       2001.94       2008.10       201.83 o                         
  -9   8   3          7.57         12.34        55.91 o                         
  -8   8   3       1359.18       1342.76        76.77 o                         
  -7   8   3        143.61        101.60        39.11 o                         
  -6   8   3       2736.34       2657.92       136.81 o                         
  -5   8   3          9.21         22.98        46.22 o                         
  -4   8   3       1715.28       1928.59        78.26 o                         
  -3   8   3        862.32        899.41        61.10 o                         
  -2   8   3       1483.12       1443.48        64.78 o                         
  -1   8   3        112.06        190.37        33.31 o                         
   0   8   3       2669.77       2618.01        98.78 o                         
   1   8   3        769.73        898.48        55.65 o                         
   2   8   3       1131.94       1173.71        70.04 o                         
   3   8   3         32.63         85.03        32.37 o                         
   4   8   3       1393.19       1582.42        75.86 o                         
   5   8   3        170.59        144.49        33.97 o                         
   6   8   3       1217.45       1333.24       108.27 o                         
   7   8   3       2922.13       2931.19       180.96 o                         
   8   8   3        146.83        221.51        56.41 o                         
   9   8   3        694.14        666.41        74.54 o                         
  10   8   3        358.15        493.14       100.93 o                         
  11   8   3        296.88        334.25        71.21 o                         
  12   8   3         92.72        102.98        65.34 o                         
 -12   9   3         53.00        -51.58        82.04 o                         
 -11   9   3         71.02         89.68        51.48 o                         
 -10   9   3         11.13         45.84        51.26 o                         
  -9   9   3        189.71        210.56        52.99 o                         
  -8   9   3         16.23         24.36        38.69 o                         
  -7   9   3        625.85        703.00        62.83 o                         
  -6   9   3        154.46        227.77        42.60 o                         
  -5   9   3          2.20         -0.79        37.89 o                         
  -4   9   3        102.02         58.92        41.82 o                         
  -3   9   3        264.87        371.66        68.12 o                         
  -2   9   3        960.07       1070.97        80.00 o                         
  -1   9   3       1640.48       1697.45       129.78 o                         
   0   9   3         24.68         81.63        34.34 o                         
   1   9   3          4.14         33.83        47.20 o                         
   2   9   3       3419.51       3389.24       110.28 o                         
   3   9   3         18.07          8.46        33.73 o                         
   4   9   3       2015.81       2017.14        88.78 o                         
   5   9   3        956.79        886.01        79.73 o                         
   6   9   3        314.81        321.66        61.24 o                         
   7   9   3         33.59         35.79        56.68 o                         
   8   9   3       3026.25       3063.84       167.12 o                         
   9   9   3        365.93        369.29        69.91 o                         
  10   9   3         24.11         83.12        58.95 o                         
 -10  10   3        530.61        368.23        67.56 o                         
  -9  10   3        960.86        924.31       116.53 o                         
  -8  10   3       1249.85       1376.01        98.47 o                         
  -7  10   3       2194.58       2353.54       218.27 o                         
  -6  10   3        638.04        732.00        78.27 o                         
  -5  10   3        133.77         46.00        54.70 o                         
  -4  10   3         18.87         48.04        46.22 o                         
  -3  10   3       2853.38       2952.02       129.53 o                         
  -2  10   3       3252.10       3464.72       135.44 o                         
  -1  10   3        572.48        670.92        72.30 o                         
   0  10   3       1419.09       1555.28        98.20 o                         
   1  10   3       1827.41       1825.75       146.45 o                         
   2  10   3        596.46        533.53        70.27 o                         
   3  10   3       1752.60       1816.45        89.00 o                         
   4  10   3         13.59         65.03        48.66 o                         
   5  10   3        101.30        155.42        54.02 o                         
   6  10   3       1028.41       1097.44        92.68 o                         
   7  10   3       1201.61       1356.47       123.80 o                         
   8  10   3        496.77        460.14        75.11 o                         
   9  10   3         52.91        -12.25        61.28 o                         
  -7  11   3        632.33        454.32        68.14 o                         
  -6  11   3        736.50        724.69        77.57 o                         
  -5  11   3        315.50        294.48        59.78 o                         
  -4  11   3        331.36        395.81        68.25 o                         
  -3  11   3        427.54        430.57        65.89 o                         
  -2  11   3        946.83        973.36        85.35 o                         
  -1  11   3        435.94        401.68        65.61 o                         
   0  11   3         10.53        -29.16        50.66 o                         
   1  11   3       1828.86       1812.14       110.19 o                         
   2  11   3        109.21        -13.14       119.31 o                         
   3  11   3          6.07        100.44        71.68 o                         
   4  11   3       1282.95       1340.44       123.48 o                         
   5  11   3         31.27         47.65       116.62 o                         
   6  11   3         20.73         32.75        74.26 o                         
  -3  12   3       1086.98       1149.25       101.29 o                         
  -2  12   3        114.61         37.04        56.91 o                         
  -1  12   3         54.07         45.48        54.68 o                         
   0  12   3       2772.46       2541.83       154.20 o                         
   1  12   3         64.53        198.84        76.14 o                         
   2  12   3         18.56         39.95        69.84 o                         
 -16   0   4        147.54        102.02        74.61 o                         
 -14   0   4       3002.47       2810.49       170.48 o                         
 -12   0   4        415.77        461.03        77.69 o                         
 -10   0   4        494.87        427.19        67.81 o                         
  -8   0   4      21836.15      21528.42       336.07 o                         
  -6   0   4       6812.89       7174.76       317.35 o                         
  -4   0   4      68798.30      67879.48       684.44 o                         
  -2   0   4      19845.99      21413.70       188.55 o                         
   0   0   4        301.67        306.10        21.78 o                         
   2   0   4      75136.11      76872.35      1032.59 o                         
   4   0   4       4322.78       5302.10       276.60 o                         
   6   0   4       4333.69       4021.04       103.13 o                         
   8   0   4      18901.69      18757.25       291.68 o                         
  10   0   4       1105.73       1004.27        71.55 o                         
  12   0   4       8084.67       8512.16       373.13 o                         
  14   0   4         26.66         57.29        63.38 o                         
 -17   1   4       1022.81       1061.32        92.23 o                         
 -16   1   4       1249.57       1274.60       126.19 o                         
 -15   1   4        695.63        692.05        69.90 o                         
 -14   1   4         31.09         17.90        41.83 o                         
 -13   1   4       1812.81       1779.95       100.27 o                         
 -12   1   4       2385.96       2217.73        97.03 o                         
 -11   1   4        582.38        569.76        53.70 o                         
 -10   1   4       2761.29       2396.09        86.51 o                         
  -9   1   4       4728.39       4176.49       176.96 o                         
  -8   1   4       2360.11       2265.79       103.93 o                         
  -7   1   4         18.92         56.26        26.40 o                         
  -6   1   4       9074.89       8612.33       213.79 o                         
  -5   1   4       9813.78       9073.28       210.85 o                         
  -4   1   4        101.08        159.76        12.31 o                         
  -3   1   4       6019.67       6717.48        90.48 o                         
  -2   1   4       1458.98       1354.62        35.08 o                         
  -1   1   4       5273.28       5357.55        60.53 o                         
   0   1   4       9396.40      10278.01        87.45 o                         
   1   1   4      30044.62      30985.21       157.94 o                         
   2   1   4       1246.41       1224.43        38.72 o                         
   3   1   4      12183.94      12269.11       127.55 o                         
   4   1   4       4215.53       4510.08        99.25 o                         
   5   1   4       5599.66       5751.14        83.75 o                         
   6   1   4        507.47        559.72        31.32 o                         
   7   1   4       2635.44       2636.20        63.50 o                         
   8   1   4         66.42         76.01        20.37 o                         
   9   1   4       5282.46       5132.84       153.48 o                         
  10   1   4          4.04        -20.41        21.60 o                         
  11   1   4       3252.25       3170.23        93.51 o                         
  12   1   4         68.06        117.17        34.43 o                         
  13   1   4       1205.00       1280.24        75.11 o                         
  14   1   4         18.67         63.14        49.96 o                         
  15   1   4         58.88         63.26        52.97 o                         
 -17   2   4          0.14         33.57        58.85 o                         
 -16   2   4        134.16        183.54        57.35 o                         
 -15   2   4       4390.01       4355.55       157.97 o                         
 -14   2   4        429.41        426.60        57.33 o                         
 -13   2   4       2529.39       2431.75       111.36 o                         
 -12   2   4        431.86        370.93        50.95 o                         
 -11   2   4       9602.92       9040.92       319.30 o                         
 -10   2   4        642.79        598.09        40.98 o                         
  -9   2   4       3344.47       2611.49        72.88 o                         
  -8   2   4       4275.20       3908.12       154.92 o                         
  -7   2   4         94.77        153.52        36.65 o                         
  -6   2   4        779.88        786.94        30.41 o                         
  -5   2   4      28098.57      27514.45       191.32 o                         
  -4   2   4        735.17        712.44        26.51 o                         
  -3   2   4        504.16        443.79        21.43 o                         
  -2   2   4       2723.09       2724.08        47.00 o                         
  -1   2   4      18236.98      18267.47       137.29 o                         
   0   2   4       4385.06       4758.43        68.20 o                         
   1   2   4      26095.06      26810.47       187.04 o                         
   2   2   4       4803.84       4894.00        85.62 o                         
   3   2   4         14.98         38.99        14.78 o                         
   4   2   4        118.04        136.53        24.92 o                         
   5   2   4       8045.60       7580.03       186.25 o                         
   6   2   4        298.00        310.21        21.24 o                         
   7   2   4       3593.27       3541.49        70.06 o                         
   8   2   4       2669.18       2603.48        65.17 o                         
   9   2   4       2091.50       1891.54       106.35 o                         
  10   2   4       1700.41       1650.49        74.08 o                         
  11   2   4        765.20        749.07        55.57 o                         
  12   2   4        949.16        859.84        62.71 o                         
  13   2   4        317.48        337.75        46.72 o                         
  14   2   4          0.35         61.25        44.70 o                         
  15   2   4        314.75        296.31        57.91 o                         
 -17   3   4        639.74        710.47        83.12 o                         
 -16   3   4       2529.27       2640.12       133.25 o                         
 -15   3   4         67.85         39.69        49.88 o                         
 -14   3   4         21.36         37.68        44.59 o                         
 -13   3   4         24.82        -39.25        39.25 o                         
 -12   3   4       5007.79       4652.67       128.49 o                         
 -11   3   4       4063.32       3838.28       143.92 o                         
 -10   3   4       2792.45       2494.66        76.49 o                         
  -9   3   4       1968.51       1751.23        91.31 o                         
  -8   3   4        274.27        269.25        31.47 o                         
  -7   3   4       1061.70        927.33        37.31 o                         
  -6   3   4      26637.32      26400.04       517.51 o                         
  -5   3   4        726.11        742.86        48.61 o                         
  -4   3   4       3291.67       3273.29        60.33 o                         
  -3   3   4        656.32        645.15        28.41 o                         
  -2   3   4      10225.29      10234.80        99.89 o                         
  -1   3   4      10743.54      11277.78       155.47 o                         
   0   3   4       2094.91       2112.67        59.23 o                         
   1   3   4         40.94         72.66        12.00 o                         
   2   3   4       1685.13       1600.58        35.05 o                         
   3   3   4          9.33         38.60        16.21 o                         
   4   3   4       3225.31       3230.80        75.26 o                         
   5   3   4        726.13        740.60        41.19 o                         
   6   3   4        477.32        413.41        33.65 o                         
   7   3   4         55.44         15.05        21.89 o                         
   8   3   4        567.63        654.18        46.42 o                         
   9   3   4        166.07        214.85        39.58 o                         
  10   3   4         21.13         95.65        34.03 o                         
  11   3   4         23.80         20.43        34.00 o                         
  12   3   4        290.83        370.66        48.07 o                         
  13   3   4          0.46         36.85        41.57 o                         
  14   3   4         12.77        -21.23        40.37 o                         
  15   3   4         27.39         17.41        50.51 o                         
 -16   4   4        170.18        160.25        58.73 o                         
 -15   4   4       1306.07       1320.52        95.36 o                         
 -14   4   4        763.99        756.74        71.22 o                         
 -13   4   4        493.97        562.64        63.70 o                         
 -12   4   4         29.45         16.19        31.66 o                         
 -11   4   4       3388.25       3298.03        98.98 o                         
 -10   4   4       5036.03       4710.99       177.42 o                         
  -9   4   4         76.96         82.67        21.81 o                         
  -8   4   4       2115.71       2070.06        62.37 o                         
  -7   4   4          4.14         69.83        26.05 o                         
  -6   4   4         16.11         52.23        17.66 o                         
  -5   4   4      10030.87       9846.49       182.82 o                         
  -4   4   4      11134.20      10822.13       118.49 o                         
  -3   4   4       2183.14       2335.45        54.78 o                         
  -2   4   4        682.33        697.78        30.53 o                         
  -1   4   4       1097.30        926.13        32.69 o                         
   0   4   4       1746.95       1518.40        38.97 o                         
   1   4   4       3808.57       3764.21        92.20 o                         
   2   4   4      15293.12      15295.51       237.73 o                         
   3   4   4        416.40        428.07        23.96 o                         
   4   4   4         32.14         51.18        18.71 o                         
   5   4   4      13065.92      14266.37       195.23 o                         
   6   4   4       2461.21       2636.85        89.37 o                         
   7   4   4       2159.62       2094.70        74.48 o                         
   8   4   4       3919.18       4017.36       167.23 o                         
   9   4   4       1208.18       1223.32        70.95 o                         
  10   4   4        349.66        235.88        38.45 o                         
  11   4   4       1028.33        960.62        64.35 o                         
  12   4   4       1301.38       1267.70        75.08 o                         
  13   4   4         51.71          7.09        40.09 o                         
  14   4   4        280.93        354.69        65.62 o                         
 -16   5   4         28.17        101.70        65.64 o                         
 -15   5   4        446.18        481.17        68.77 o                         
 -14   5   4        172.72        249.48        52.74 o                         
 -13   5   4        424.42        464.34        63.24 o                         
 -12   5   4        196.00        144.26        43.87 o                         
 -11   5   4       3268.75       2951.36        86.82 o                         
 -10   5   4        468.79        406.65        37.23 o                         
  -9   5   4       2507.03       2364.24        72.75 o                         
  -8   5   4         58.14         81.15        33.78 o                         
  -7   5   4        138.24        101.02        25.94 o                         
  -6   5   4       1166.67       1130.71        55.06 o                         
  -5   5   4      10457.88      10960.82       134.78 o                         
  -4   5   4      10896.15      11503.08       152.35 o                         
  -3   5   4        118.79        158.13        22.11 o                         
  -2   5   4       8609.54       8437.98       156.66 o                         
  -1   5   4        842.10        808.35        37.78 o                         
   0   5   4       4084.65       4022.60        97.04 o                         
   1   5   4       4782.49       4728.76        98.05 o                         
   2   5   4         40.52         46.54        20.48 o                         
   3   5   4       3457.03       3409.58        90.11 o                         
   4   5   4       3222.54       3146.82       111.00 o                         
   5   5   4       3119.77       3422.46       141.32 o                         
   6   5   4      11595.53      12216.05       509.88 o                         
   7   5   4        142.80        149.33        26.27 o                         
   8   5   4       1525.47       1601.64        69.79 o                         
   9   5   4        829.45        857.01        63.40 o                         
  10   5   4         94.14        128.96        44.94 o                         
  11   5   4        343.18        352.41        57.87 o                         
  12   5   4        329.24        277.66        58.16 o                         
  13   5   4        130.29        139.68        49.77 o                         
  14   5   4        920.08        898.99        85.27 o                         
 -15   6   4        159.09        306.33        75.88 o                         
 -14   6   4        452.97        534.91        82.43 o                         
 -13   6   4        228.66        278.14        62.46 o                         
 -12   6   4        272.15        246.54        57.01 o                         
 -11   6   4         88.38        116.99        33.47 o                         
 -10   6   4         40.38         25.85        28.88 o                         
  -9   6   4       2604.61       2417.11        88.58 o                         
  -8   6   4       3417.65       3391.75       156.41 o                         
  -7   6   4         51.59         50.99        25.72 o                         
  -6   6   4        659.99        674.19        40.74 o                         
  -5   6   4        498.09        550.19        35.95 o                         
  -4   6   4        657.68        637.66        37.88 o                         
  -3   6   4       5754.00       5678.26        97.41 o                         
  -2   6   4       4549.03       4549.52        85.13 o                         
  -1   6   4       2289.02       2296.60        67.53 o                         
   0   6   4        181.12        251.53        30.93 o                         
   1   6   4       7146.76       7579.29       132.06 o                         
   2   6   4       6089.70       6360.25       149.87 o                         
   3   6   4       1528.65       1672.88        65.92 o                         
   4   6   4        927.37        898.25        57.21 o                         
   5   6   4       1010.01       1133.23        73.62 o                         
   6   6   4         27.01         81.85        50.68 o                         
   7   6   4       5685.04       6285.87       267.74 o                         
   8   6   4       4267.64       4432.07       192.52 o                         
   9   6   4        236.08        312.60        52.06 o                         
  10   6   4        264.02        273.40        53.09 o                         
  11   6   4        227.48        215.54        55.35 o                         
  12   6   4       2019.09       1984.82       132.62 o                         
  13   6   4       1048.54       1171.67       100.36 o                         
 -14   7   4        299.36        355.25        79.23 o                         
 -13   7   4        471.56        353.13        71.81 o                         
 -12   7   4        748.80        633.47        69.48 o                         
 -11   7   4       1246.17       1248.40        91.24 o                         
 -10   7   4       1071.06       1050.61        80.50 o                         
  -9   7   4       4176.58       4301.02       215.11 o                         
  -8   7   4       1207.06       1215.55        59.41 o                         
  -7   7   4       1523.64       1355.64        58.53 o                         
  -6   7   4       1537.56       1559.96        61.67 o                         
  -5   7   4         10.06         67.70        23.46 o                         
  -4   7   4       1786.92       1817.45        75.48 o                         
  -3   7   4       1137.53       1181.18        50.66 o                         
  -2   7   4         73.21        103.38        21.01 o                         
  -1   7   4       2015.69       2034.09        95.98 o                         
   0   7   4       1426.88       1417.70        64.76 o                         
   1   7   4       4413.04       4250.08       106.75 o                         
   2   7   4       1649.00       1694.79        70.34 o                         
   3   7   4        895.70        871.67        53.90 o                         
   4   7   4       1933.13       1924.48        88.22 o                         
   5   7   4        156.90        197.75        49.51 o                         
   6   7   4       1815.09       1994.21       133.72 o                         
   7   7   4         14.29         59.24        46.69 o                         
   8   7   4       1380.47       1340.56        94.80 o                         
   9   7   4         37.77         45.50        45.76 o                         
  10   7   4          1.45         35.01        65.91 o                         
  11   7   4         70.58        113.26        54.99 o                         
  12   7   4        272.56        212.74        62.75 o                         
 -13   8   4        273.77        336.37        75.74 o                         
 -12   8   4        424.43        464.69        68.50 o                         
 -11   8   4        104.94        168.04        44.51 o                         
 -10   8   4       2794.13       2865.62       120.55 o                         
  -9   8   4        458.42        406.14        48.38 o                         
  -8   8   4        658.36        713.59        59.23 o                         
  -7   8   4        819.88        809.97        83.61 o                         
  -6   8   4        106.45         33.83        28.29 o                         
  -5   8   4       1684.10       1586.37        73.31 o                         
  -4   8   4       1478.59       1697.79        65.53 o                         
  -3   8   4       3327.06       3204.85       116.68 o                         
  -2   8   4        699.79        673.46        48.24 o                         
  -1   8   4         58.68         86.82        36.65 o                         
   0   8   4       1670.35       1533.89        73.63 o                         
   1   8   4       3162.14       3170.52        99.50 o                         
   2   8   4          9.34         80.93        33.07 o                         
   3   8   4         87.85        112.43        31.23 o                         
   4   8   4        158.91        159.42        35.45 o                         
   5   8   4       1980.35       2346.31       115.97 o                         
   6   8   4        446.28        599.79        68.96 o                         
   7   8   4       1203.39       1554.29       106.53 o                         
   8   8   4         50.98         72.32        76.44 o                         
   9   8   4        125.83        109.94        59.63 o                         
  10   8   4        123.93        115.33        69.58 o                         
  11   8   4        640.49        682.59        80.37 o                         
 -12   9   4        154.96        190.25       138.49 o                         
 -11   9   4       3144.37       3223.21       146.80 o                         
 -10   9   4          5.11        -35.86        44.24 o                         
  -9   9   4        333.82        309.17        50.96 o                         
  -8   9   4        496.77        615.16        58.41 o                         
  -7   9   4       1429.21       1416.92       137.42 o                         
  -6   9   4         22.98         88.02        66.43 o                         
  -5   9   4       1722.66       2103.14       107.04 o                         
  -4   9   4        185.73        277.00        57.68 o                         
  -3   9   4       1110.05       1132.66        83.01 o                         
  -2   9   4       2053.08       2168.37       131.33 o                         
  -1   9   4       5244.14       5509.77       243.64 o                         
   0   9   4       1627.89       1441.68        81.83 o                         
   1   9   4        218.51        163.36        37.48 o                         
   2   9   4        311.44        368.46        44.76 o                         
   3   9   4         19.85         41.83        34.19 o                         
   4   9   4        189.09        122.18        56.28 o                         
   5   9   4        221.19        379.92        67.76 o                         
   6   9   4        314.87        459.56        65.67 o                         
   7   9   4        545.00        573.07        76.18 o                         
   8   9   4        234.08        316.70        69.64 o                         
   9   9   4        140.96        131.62        57.40 o                         
  10   9   4        100.84         18.95        58.81 o                         
 -10  10   4        884.53       1149.99       115.32 o                         
  -9  10   4        309.81        228.50        67.54 o                         
  -8  10   4          2.88        -13.54        47.43 o                         
  -7  10   4        531.70        560.84        87.90 o                         
  -6  10   4       1776.48       1816.39       176.13 o                         
  -5  10   4        205.10        138.37        45.82 o                         
  -4  10   4        972.22       1020.43        82.39 o                         
  -3  10   4        264.58        304.33        56.85 o                         
  -2  10   4        234.24        192.77        57.06 o                         
  -1  10   4       1400.44       1524.56       178.10 o                         
   0  10   4       1740.01       1692.46       101.58 o                         
   1  10   4        150.26        192.52        42.13 o                         
   2  10   4         95.08        113.20        43.50 o                         
   3  10   4         17.59        -26.40        50.86 o                         
   4  10   4       2255.83       2476.36       145.74 o                         
   5  10   4        818.27        752.50        79.11 o                         
   6  10   4        169.97         35.94        64.27 o                         
   7  10   4        972.44       1057.79        96.39 o                         
   8  10   4        199.52        193.36        65.32 o                         
  -7  11   4        324.28        399.68        66.04 o                         
  -6  11   4          1.98         52.34        51.12 o                         
  -5  11   4          0.37         17.23        56.88 o                         
  -4  11   4       1243.21       1204.49        96.67 o                         
  -3  11   4         44.32         59.43        49.61 o                         
  -2  11   4        547.32        559.19        71.67 o                         
  -1  11   4         12.44          7.38        52.46 o                         
   0  11   4       1048.03        952.23        83.63 o                         
   1  11   4        136.99        212.53        68.24 o                         
   2  11   4         43.03        -37.55        63.89 o                         
   3  11   4        478.80        620.79        91.98 o                         
   4  11   4        409.23        294.94        74.53 o                         
   5  11   4          2.55         54.92        98.31 o                         
  -2  12   4        272.04        210.44        73.04 o                         
  -1  12   4         89.76         39.99        71.77 o                         
   0  12   4        535.05        657.31       116.13 o                         
 -17   0   5       1761.42       1822.65       168.17 o                         
 -15   0   5        203.13        227.12        85.65 o                         
 -13   0   5       2449.64       2421.24       158.87 o                         
 -11   0   5       1014.50       1001.00       108.43 o                         
  -9   0   5        120.57        159.11        87.28 o                         
  -7   0   5       1680.74       1615.62       200.29 o                         
  -5   0   5        160.44         83.54        40.27 o                         
  -3   0   5        423.17        428.27        30.09 o                         
  -1   0   5        759.10        857.13        39.71 o                         
   1   0   5         44.09        131.72        22.88 o                         
   3   0   5       4905.62       5033.06        98.50 o                         
   5   0   5       4898.94       5177.18       163.54 o                         
   7   0   5       1670.97       1789.80        87.95 o                         
   9   0   5       5485.97       5527.88       149.93 o                         
  11   0   5          5.12         47.09        62.71 o                         
  13   0   5        654.48        672.77        95.55 o                         
  15   0   5       1779.13       1883.96       292.24 o                         
 -17   1   5         87.83         82.86        55.68 o                         
 -16   1   5       1902.04       2163.23       122.29 o                         
 -15   1   5       1484.52       1543.83       101.51 o                         
 -14   1   5         11.86         -0.92        44.76 o                         
 -13   1   5         31.14         54.04        41.31 o                         
 -12   1   5       3193.64       3108.48       118.34 o                         
 -11   1   5       1259.81       1281.59        77.17 o                         
 -10   1   5       3544.08       3377.60       113.59 o                         
  -9   1   5       8346.63       8184.91       163.30 o                         
  -8   1   5       1206.88       1064.01        78.58 o                         
  -7   1   5        358.25        392.80        21.08 o                         
  -6   1   5      11825.18      10935.54       265.93 o                         
  -5   1   5       6378.35       6225.47        96.30 o                         
  -4   1   5         53.62         50.68         9.82 o                         
  -3   1   5        954.37       1004.39        29.72 o                         
  -2   1   5      11674.20      11386.72       113.49 o                         
  -1   1   5         31.30         44.54        10.49 o                         
   0   1   5       1424.92       1435.57        35.17 o                         
   1   1   5      22108.40      21768.74       147.00 o                         
   2   1   5      11408.00      12328.56       148.68 o                         
   3   1   5          9.89         -4.07        18.24 o                         
   4   1   5       5639.51       5541.00        76.89 o                         
   5   1   5       1817.09       2044.26        49.42 o                         
   6   1   5          4.95         37.93        13.63 o                         
   7   1   5       5915.56       6144.03       119.57 o                         
   8   1   5       7843.93       8095.18       125.02 o                         
   9   1   5         99.14         87.24        22.61 o                         
  10   1   5         11.51         62.82        31.82 o                         
  11   1   5       1114.87       1162.81        69.12 o                         
  12   1   5        919.33       1003.15        79.79 o                         
  13   1   5        223.18        213.36        53.98 o                         
  14   1   5        859.11        864.26       100.71 o                         
  15   1   5         15.99        -16.36        52.03 o                         
 -17   2   5        146.83        181.59        61.24 o                         
 -16   2   5        983.60        980.11        86.09 o                         
 -15   2   5        332.76        450.77        67.57 o                         
 -14   2   5        178.20        134.79        71.46 o                         
 -13   2   5        791.43        832.21        73.34 o                         
 -12   2   5       1968.02       1941.80        95.81 o                         
 -11   2   5        195.79        136.45        37.54 o                         
 -10   2   5       2096.19       2101.33        91.27 o                         
  -9   2   5         91.19         64.51        21.03 o                         
  -8   2   5       4250.76       3898.48        99.47 o                         
  -7   2   5        293.07        265.17        32.18 o                         
  -6   2   5       8780.14       8841.81       209.77 o                         
  -5   2   5       5577.69       5655.16        92.06 o                         
  -4   2   5       1629.60       1631.45        53.77 o                         
  -3   2   5       1919.21       1663.70        40.99 o                         
  -2   2   5       1576.27       1411.58        37.10 o                         
  -1   2   5        721.72        647.29        25.86 o                         
   0   2   5       8466.00       9012.66       176.30 o                         
   1   2   5         64.65         95.74        10.78 o                         
   2   2   5      30888.69      31094.61       233.40 o                         
   3   2   5       3110.71       3457.64        75.80 o                         
   4   2   5        193.88        222.77        25.81 o                         
   5   2   5       5443.12       5454.05       118.89 o                         
   6   2   5         18.07         71.45        25.29 o                         
   7   2   5        419.48        455.75        39.18 o                         
   8   2   5       7227.13       7932.29       160.50 o                         
   9   2   5       1693.48       1734.60        73.53 o                         
  10   2   5        514.49        517.88        48.27 o                         
  11   2   5         22.44         16.67        32.34 o                         
  12   2   5       2192.27       2312.87       104.20 o                         
  13   2   5        324.43        256.22        62.15 o                         
  14   2   5        354.91        437.67        63.89 o                         
  15   2   5        681.73        773.62        84.62 o                         
 -17   3   5         11.41         19.12        54.34 o                         
 -16   3   5        101.23        153.08        58.66 o                         
 -15   3   5       2851.97       2930.93       134.00 o                         
 -14   3   5        412.66        449.96        64.65 o                         
 -13   3   5        325.49        234.80        48.76 o                         
 -12   3   5         34.09         20.81        44.62 o                         
 -11   3   5       1249.84       1141.47        74.58 o                         
 -10   3   5       3091.76       2842.17       101.78 o                         
  -9   3   5      12720.73      12347.53       179.54 o                         
  -8   3   5         12.83         16.23        15.38 o                         
  -7   3   5       1151.17       1143.84        58.68 o                         
  -6   3   5        542.02        548.88        29.55 o                         
  -5   3   5      24408.52      23901.48       201.09 o                         
  -4   3   5       7285.77       6856.16        91.24 o                         
  -3   3   5       8355.95       8107.32       104.69 o                         
  -2   3   5       2755.89       2730.14        54.35 o                         
  -1   3   5        114.08        151.62        16.32 o                         
   0   3   5       4867.25       4862.56        68.06 o                         
   1   3   5      40461.85      40049.17       381.28 o                         
   2   3   5       3529.23       3569.62       103.00 o                         
   3   3   5        817.32        786.34        37.66 o                         
   4   3   5       1994.52       1951.90        62.08 o                         
   5   3   5       3562.85       3901.76        92.08 o                         
   6   3   5       3657.70       3930.57       105.17 o                         
   7   3   5       5881.26       6378.51       165.91 o                         
   8   3   5         21.44         44.68        28.68 o                         
   9   3   5         59.36         44.29        30.50 o                         
  10   3   5        280.31        293.93        41.36 o                         
  11   3   5       4271.59       4504.22       129.03 o                         
  12   3   5        820.09        811.93        65.20 o                         
  13   3   5         77.46         62.15        39.04 o                         
  14   3   5        134.29         81.01        56.64 o                         
 -16   4   5        672.53        585.96        73.74 o                         
 -15   4   5         44.98        114.82        55.49 o                         
 -14   4   5         35.14        -47.67        48.88 o                         
 -13   4   5          1.04         -3.43        48.45 o                         
 -12   4   5        221.23        295.33        49.67 o                         
 -11   4   5       2332.36       2236.09        82.78 o                         
 -10   4   5       1275.00       1131.41        70.20 o                         
  -9   4   5        577.87        534.05        34.80 o                         
  -8   4   5       2600.48       2464.75        67.01 o                         
  -7   4   5         88.14        104.21        20.50 o                         
  -6   4   5       3084.29       2972.41        68.21 o                         
  -5   4   5       2134.10       2219.13        87.25 o                         
  -4   4   5        285.83        394.41        27.64 o                         
  -3   4   5       4503.87       4294.72        93.27 o                         
  -2   4   5       4578.11       4555.23        76.43 o                         
  -1   4   5        318.41        271.14        21.82 o                         
   0   4   5       7534.28       7487.92       104.37 o                         
   1   4   5         27.10         58.43        13.44 o                         
   2   4   5       6108.21       5599.54        92.80 o                         
   3   4   5       7512.47       7334.99       106.88 o                         
   4   4   5       1076.46       1117.57        66.89 o                         
   5   4   5        330.72        339.12        32.58 o                         
   6   4   5        338.45        362.09        34.22 o                         
   7   4   5        823.86        876.40        51.24 o                         
   8   4   5       3317.25       3510.63       123.65 o                         
   9   4   5       3031.63       3313.42       199.75 o                         
  10   4   5       1401.24       1441.75        74.73 o                         
  11   4   5        178.38        162.38        50.47 o                         
  12   4   5       2658.79       2750.22       108.66 o                         
  13   4   5       1098.89       1107.90        90.72 o                         
  14   4   5          4.43         28.36        54.26 o                         
 -16   5   5       1211.32       1273.38       136.37 o                         
 -15   5   5          1.61         27.89        52.36 o                         
 -14   5   5        536.20        537.89        67.13 o                         
 -13   5   5        502.40        509.75        71.45 o                         
 -12   5   5        718.28        793.21        58.90 o                         
 -11   5   5       1287.59       1284.71        70.57 o                         
 -10   5   5       3588.79       3425.05        89.97 o                         
  -9   5   5        552.47        607.43        41.01 o                         
  -8   5   5       1702.30       1746.00        61.63 o                         
  -7   5   5        164.38        166.57        24.15 o                         
  -6   5   5       3228.91       3141.10        88.09 o                         
  -5   5   5        277.36        397.03        30.47 o                         
  -4   5   5      10683.42      10618.91       149.54 o                         
  -3   5   5        228.76        203.21        25.50 o                         
  -2   5   5       4296.81       4341.33        80.45 o                         
  -1   5   5       1302.85       1227.02        75.35 o                         
   0   5   5       4346.18       4131.88        75.35 o                         
   1   5   5        414.55        387.73        30.13 o                         
   2   5   5       6923.45       6872.20       118.09 o                         
   3   5   5       1101.70       1045.89        53.09 o                         
   4   5   5        132.93        135.84        35.33 o                         
   5   5   5       2212.73       2475.37       109.62 o                         
   6   5   5       4219.10       4734.54       236.26 o                         
   7   5   5        248.79        325.62        52.78 o                         
   8   5   5       1739.97       1891.61       101.99 o                         
   9   5   5        654.86        686.62        69.69 o                         
  10   5   5         65.22         31.05        42.25 o                         
  11   5   5        421.03        507.60        83.58 o                         
  12   5   5        801.40        924.40        97.31 o                         
  13   5   5        767.11        792.84       109.46 o                         
 -15   6   5          0.01         28.80        66.77 o                         
 -14   6   5        100.63        145.86        56.33 o                         
 -13   6   5        396.99        531.44        66.54 o                         
 -12   6   5       1994.55       1848.61        88.16 o                         
 -11   6   5        122.77        180.71        44.68 o                         
 -10   6   5       1097.40       1038.68        55.72 o                         
  -9   6   5         32.47         22.83        26.88 o                         
  -8   6   5         19.20          8.31        34.11 o                         
  -7   6   5        493.20        519.76        41.13 o                         
  -6   6   5        121.56        239.94        42.99 o                         
  -5   6   5        461.16        508.42        34.82 o                         
  -4   6   5       1533.27       1560.46        55.75 o                         
  -3   6   5       1380.94       1528.46        54.78 o                         
  -2   6   5        200.83        225.63        23.73 o                         
  -1   6   5       2097.83       1838.02        53.07 o                         
   0   6   5         62.47        103.21        26.23 o                         
   1   6   5        114.11         97.53        26.18 o                         
   2   6   5        139.32        166.83        28.95 o                         
   3   6   5        226.36        277.07        33.08 o                         
   4   6   5       1057.59       1051.13        71.67 o                         
   5   6   5       2416.21       2457.76       103.41 o                         
   6   6   5         78.61        118.99        42.28 o                         
   7   6   5        893.89        939.40        80.14 o                         
   8   6   5        286.18        362.86        58.09 o                         
   9   6   5       2093.60       2578.78       142.93 o                         
  10   6   5        501.90        565.32       120.77 o                         
  11   6   5         84.05          6.87        70.21 o                         
  12   6   5          8.05         -2.47        52.68 o                         
  13   6   5         40.87         35.95        59.33 o                         
 -14   7   5          4.48        -53.72        66.50 o                         
 -13   7   5         13.74         33.52        58.52 o                         
 -12   7   5       1749.64       1852.72       104.58 o                         
 -11   7   5       3123.37       3135.05       129.29 o                         
 -10   7   5        479.22        425.15        45.72 o                         
  -9   7   5        497.98        480.82        43.03 o                         
  -8   7   5        398.72        402.80        38.40 o                         
  -7   7   5       1985.98       2020.56        85.55 o                         
  -6   7   5       1623.10       1620.35        63.03 o                         
  -5   7   5       6299.87       6615.91       223.31 o                         
  -4   7   5       1607.81       1571.90        64.96 o                         
  -3   7   5       1233.95       1196.53        51.60 o                         
  -2   7   5       5728.43       5287.98       132.56 o                         
  -1   7   5       2843.53       2718.38        87.14 o                         
   0   7   5        385.58        356.73        39.27 o                         
   1   7   5       1420.68       1337.78        80.06 o                         
   2   7   5          2.31         41.40        28.55 o                         
   3   7   5       4994.22       5188.54       154.08 o                         
   4   7   5       3736.76       4015.06       132.62 o                         
   5   7   5        624.51        678.90        67.63 o                         
   6   7   5       1003.66       1038.05        78.18 o                         
   7   7   5       1259.54       1365.74        91.88 o                         
   8   7   5        667.10        789.11        89.38 o                         
   9   7   5        383.90        385.70        66.53 o                         
  10   7   5        130.15         87.76        69.40 o                         
  11   7   5         19.55          7.11        55.02 o                         
  12   7   5        287.82        279.02        68.21 o                         
 -13   8   5        673.70        911.13       104.14 o                         
 -12   8   5        135.60        117.28        62.35 o                         
 -11   8   5       1465.27       1418.30       100.30 o                         
 -10   8   5          9.55         76.89        38.10 o                         
  -9   8   5        727.18        779.03        61.85 o                         
  -8   8   5        192.83        159.08        40.43 o                         
  -7   8   5        716.67        650.13        54.21 o                         
  -6   8   5        177.68        182.23        64.90 o                         
  -5   8   5       3182.59       3436.90       123.82 o                         
  -4   8   5        149.27        155.64        44.63 o                         
  -3   8   5       6262.13       6166.95       147.38 o                         
  -2   8   5         43.79         17.79        31.14 o                         
  -1   8   5       1739.43       1653.65        75.96 o                         
   0   8   5         21.42         12.77        33.15 o                         
   1   8   5          7.19         10.17        30.13 o                         
   2   8   5        259.05        214.70        36.98 o                         
   3   8   5       4459.15       4598.69       147.57 o                         
   4   8   5         36.32        -28.97        44.03 o                         
   5   8   5       3801.28       3947.15       146.93 o                         
   6   8   5        541.64        447.25        75.20 o                         
   7   8   5       1912.26       2120.19       177.55 o                         
   8   8   5        338.19        313.69        63.27 o                         
   9   8   5         60.02        144.33        56.76 o                         
  10   8   5         36.86         59.49        55.18 o                         
  11   8   5        185.35        206.75        65.67 o                         
 -11   9   5        129.08        156.65        55.90 o                         
 -10   9   5       2615.80       2709.81       141.20 o                         
  -9   9   5        153.79        220.64        48.72 o                         
  -8   9   5        664.41        653.80        59.79 o                         
  -7   9   5        906.38        930.81       128.96 o                         
  -6   9   5          8.09          5.79        41.58 o                         
  -5   9   5         92.15        174.23        50.23 o                         
  -4   9   5       9118.50      10037.63       344.15 o                         
  -3   9   5        120.24        134.49        34.40 o                         
  -2   9   5        835.13        827.27        69.78 o                         
  -1   9   5       1825.07       1789.57       127.08 o                         
   0   9   5       2676.03       2556.52        97.44 o                         
   1   9   5          6.41         -1.15        32.08 o                         
   2   9   5       3691.60       3528.00       114.29 o                         
   3   9   5        469.87        343.84        61.41 o                         
   4   9   5        584.02        534.07        62.88 o                         
   5   9   5        645.81        697.10        77.75 o                         
   6   9   5       5294.01       5922.84       203.56 o                         
   7   9   5         16.35        -14.69        52.36 o                         
   8   9   5         87.38         62.77        59.45 o                         
   9   9   5        339.40        305.03       101.01 o                         
 -10  10   5        276.20        343.91        85.53 o                         
  -9  10   5         77.93         74.01        53.29 o                         
  -8  10   5         24.44         39.46        49.64 o                         
  -7  10   5         14.94         48.12        47.78 o                         
  -6  10   5        298.63        295.11        55.36 o                         
  -5  10   5        641.68        628.31        71.00 o                         
  -4  10   5        338.14        300.27        54.30 o                         
  -3  10   5       1145.47       1195.34        90.09 o                         
  -2  10   5         74.43        164.15        51.10 o                         
  -1  10   5         24.20         32.56        45.62 o                         
   0  10   5          0.50          4.32        38.53 o                         
   1  10   5         86.17         90.58        43.86 o                         
   2  10   5          2.15          8.59        46.06 o                         
   3  10   5        680.94        613.61        67.32 o                         
   4  10   5         59.35         64.59        61.95 o                         
   5  10   5         22.92        -32.79        57.16 o                         
   6  10   5        196.35        251.55        63.65 o                         
   7  10   5        621.95        577.85        95.19 o                         
  -7  11   5        201.94        199.30        61.28 o                         
  -6  11   5         60.14         74.16        53.95 o                         
  -5  11   5        456.75        659.82        79.76 o                         
  -4  11   5        863.38        838.91        81.79 o                         
  -3  11   5        238.61        213.97        61.61 o                         
  -2  11   5        205.65        254.47        56.86 o                         
  -1  11   5        467.43        480.86        76.92 o                         
   0  11   5        147.02        178.81       103.49 o                         
   1  11   5         68.55        102.49        67.23 o                         
   2  11   5        440.61        487.50        87.96 o                         
   3  11   5        456.81        496.33        95.26 o                         
   4  11   5        194.61        129.61        78.07 o                         
   5  11   5         10.24        105.69        79.41 o                         
 -16   0   6       6170.78       6417.50       285.46 o                         
 -14   0   6       1169.37       1237.58       129.87 o                         
 -12   0   6        736.47        873.74       101.83 o                         
 -10   0   6      26903.90      27801.87       454.59 o                         
  -8   0   6       3261.37       3413.35       147.54 o                         
  -6   0   6      20116.98      22124.91       332.60 o                         
  -4   0   6      13866.48      15358.00       249.25 o                         
  -2   0   6       2139.84       2012.10        64.51 o                         
   0   0   6      34774.00      35889.70       346.54 o                         
   2   0   6        123.78        137.53        22.03 o                         
   4   0   6        757.71        849.13        47.56 o                         
   6   0   6       1068.69       1185.29        67.30 o                         
   8   0   6       2225.71       2381.40        97.80 o                         
  10   0   6       1216.46       1317.18       193.72 o                         
  12   0   6        108.87        104.47        80.10 o                         
  14   0   6        168.98        177.49       184.82 o                         
 -17   1   6        363.92        405.79        94.68 o                         
 -16   1   6         86.81         39.99        54.17 o                         
 -15   1   6        391.19        428.51        64.91 o                         
 -14   1   6        703.51        683.30        70.85 o                         
 -13   1   6        389.36        395.47        56.31 o                         
 -12   1   6        414.38        456.79        59.04 o                         
 -11   1   6        713.00        637.80        61.48 o                         
 -10   1   6         40.29         26.36        50.76 o                         
  -9   1   6       9717.83       9670.27       183.69 o                         
  -8   1   6       2181.29       2174.49        85.21 o                         
  -7   1   6        248.60        154.79        35.27 o                         
  -6   1   6        132.20        134.19        19.50 o                         
  -5   1   6       1044.34       1094.70        47.87 o                         
  -4   1   6       4802.18       4751.14        96.01 o                         
  -3   1   6      13737.93      14225.71       197.10 o                         
  -2   1   6        316.32        223.92        17.42 o                         
  -1   1   6       3770.11       4201.08        66.54 o                         
   0   1   6       2528.49       2677.85        52.88 o                         
   1   1   6      22339.29      21771.74       156.86 o                         
   2   1   6       7383.93       7060.93       108.35 o                         
   3   1   6        250.00        241.97        24.66 o                         
   4   1   6        345.62        311.76        29.71 o                         
   5   1   6       2719.89       2740.82        97.07 o                         
   6   1   6         19.51         39.47        22.65 o                         
   7   1   6       2880.55       3283.88       114.46 o                         
   8   1   6       4242.19       4841.59       116.68 o                         
   9   1   6         15.35         57.60        51.23 o                         
  10   1   6         27.65         50.34        32.20 o                         
  11   1   6       2018.48       2132.71       165.86 o                         
  12   1   6        246.51        271.78        55.28 o                         
  13   1   6        187.54        290.92        58.37 o                         
  14   1   6        486.79        526.24        82.52 o                         
 -17   2   6       2853.73       2928.73       148.69 o                         
 -16   2   6        971.16       1074.50        94.01 o                         
 -15   2   6        786.26        763.95        81.13 o                         
 -14   2   6          1.48        -40.50        49.13 o                         
 -13   2   6       1907.67       1921.01       149.47 o                         
 -12   2   6        102.35         37.12        43.26 o                         
 -11   2   6       3227.44       3280.89       122.97 o                         
 -10   2   6       2685.39       2658.31       104.09 o                         
  -9   2   6       7193.18       7451.19       162.74 o                         
  -8   2   6        523.83        475.80        31.94 o                         
  -7   2   6       4300.77       4795.20       128.91 o                         
  -6   2   6       4009.29       3954.42        86.69 o                         
  -5   2   6       3029.10       3111.91        74.91 o                         
  -4   2   6        185.97        255.16        20.47 o                         
  -3   2   6       6473.18       6978.98        97.99 o                         
  -2   2   6        573.34        628.71        28.07 o                         
  -1   2   6         24.51         74.80        14.37 o                         
   0   2   6       1305.73       1167.71        36.53 o                         
   1   2   6       9069.56       8909.76       104.90 o                         
   2   2   6        392.45        299.72        26.11 o                         
   3   2   6        268.70        294.19        28.70 o                         
   4   2   6       1270.50       1254.03        53.17 o                         
   5   2   6       1897.72       1917.27        66.71 o                         
   6   2   6        400.02        448.47        38.94 o                         
   7   2   6       3616.02       4145.65       107.78 o                         
   8   2   6        155.17        133.31        33.94 o                         
   9   2   6       2057.45       2021.38        84.23 o                         
  10   2   6        404.56        392.81        47.68 o                         
  11   2   6         22.63         33.95        41.21 o                         
  12   2   6        460.35        476.72        63.94 o                         
  13   2   6        238.32        179.26        54.15 o                         
  14   2   6         86.52         68.95        53.40 o                         
 -16   3   6         67.05        111.78        56.14 o                         
 -15   3   6        271.78        287.78        63.53 o                         
 -14   3   6        122.61        147.20        50.35 o                         
 -13   3   6        182.57        237.07        53.57 o                         
 -12   3   6         45.82        144.67        48.65 o                         
 -11   3   6        233.28        199.17        47.10 o                         
 -10   3   6       2064.19       1828.30        89.99 o                         
  -9   3   6         71.70         30.33        32.56 o                         
  -8   3   6        733.79        702.79        43.53 o                         
  -7   3   6        600.94        619.20        32.95 o                         
  -6   3   6       2005.75       1831.06        60.87 o                         
  -5   3   6        144.92        200.62        20.62 o                         
  -4   3   6        614.26        537.98        29.42 o                         
  -3   3   6          7.56         18.93        14.29 o                         
  -2   3   6      14352.89      13783.63       197.84 o                         
  -1   3   6        833.78        852.30        33.36 o                         
   0   3   6        110.90        134.27        15.84 o                         
   1   3   6       6436.23       6873.34        82.90 o                         
   2   3   6       9585.79       9818.17       135.14 o                         
   3   3   6       6660.71       6855.32       114.09 o                         
   4   3   6       8546.34       8687.56       211.43 o                         
   5   3   6        315.79        316.96        34.51 o                         
   6   3   6        473.78        566.25        46.26 o                         
   7   3   6         50.76         64.82        27.28 o                         
   8   3   6      10469.46      11427.57       408.47 o                         
   9   3   6       1216.60       1248.28        79.31 o                         
  10   3   6         51.74         39.30        33.92 o                         
  11   3   6        892.82        988.16        68.95 o                         
  12   3   6        840.18        938.08        85.44 o                         
  13   3   6       1272.24       1357.22       118.31 o                         
  14   3   6       1665.31       1472.68       157.25 o                         
 -16   4   6       2152.64       2336.04       182.56 o                         
 -15   4   6          1.05        104.53        64.57 o                         
 -14   4   6        524.76        426.38        65.13 o                         
 -13   4   6       4938.55       4750.74       185.59 o                         
 -12   4   6        152.52        104.64        44.04 o                         
 -11   4   6         68.54         47.61        39.84 o                         
 -10   4   6       9598.25       9751.52       213.24 o                         
  -9   4   6       2484.88       2639.78        85.41 o                         
  -8   4   6        618.57        606.81        36.66 o                         
  -7   4   6        905.36        904.05        42.80 o                         
  -6   4   6       3477.90       3501.10       155.70 o                         
  -5   4   6        149.92        147.41        21.25 o                         
  -4   4   6       7696.88       7735.13       109.45 o                         
  -3   4   6       7246.84       6882.29       118.05 o                         
  -2   4   6       2525.23       2351.80        57.60 o                         
  -1   4   6       1096.17        967.38        36.36 o                         
   0   4   6       5293.79       4984.90        78.27 o                         
   1   4   6       1590.94       1454.01        41.36 o                         
   2   4   6       3035.09       3067.84        73.71 o                         
   3   4   6       1433.55       1499.97        55.03 o                         
   4   4   6        729.96        698.27        41.90 o                         
   5   4   6         82.22         80.72        27.69 o                         
   6   4   6       2574.93       2789.78        86.63 o                         
   7   4   6       1998.56       2090.31        82.92 o                         
   8   4   6        277.77        352.78        44.99 o                         
   9   4   6        228.84        283.92        43.42 o                         
  10   4   6        402.41        391.51        48.15 o                         
  11   4   6          9.90          2.75        38.45 o                         
  12   4   6        322.91        358.48        83.50 o                         
  13   4   6        156.10        374.82        64.14 o                         
 -15   5   6        382.22        353.18        68.31 o                         
 -14   5   6       1501.75       1420.56       121.21 o                         
 -13   5   6        176.88        162.55        57.36 o                         
 -12   5   6       1602.66       1584.09       128.28 o                         
 -11   5   6          3.48         -7.37        29.80 o                         
 -10   5   6         83.54         86.43        30.48 o                         
  -9   5   6       1814.74       1638.30        60.44 o                         
  -8   5   6       2346.77       2289.55       125.27 o                         
  -7   5   6       1055.46        960.97        45.24 o                         
  -6   5   6      10464.37      10692.77       206.15 o                         
  -5   5   6        807.02        779.69        40.25 o                         
  -4   5   6       8314.12       8340.33       119.84 o                         
  -3   5   6       9525.64       9189.23       122.15 o                         
  -2   5   6       6487.99       6314.76        98.65 o                         
  -1   5   6        407.04        389.94        27.14 o                         
   0   5   6        385.92        428.90        27.56 o                         
   1   5   6       7117.04       6571.38       118.82 o                         
   2   5   6       5369.52       5306.98       100.94 o                         
   3   5   6       3958.91       3827.05       159.10 o                         
   4   5   6       6565.38       6223.39       229.54 o                         
   5   5   6       1005.41        923.69        70.77 o                         
   6   5   6       2060.66       2162.04       104.43 o                         
   7   5   6       2766.26       2791.08       156.21 o                         
   8   5   6       1379.41       1520.93        91.25 o                         
   9   5   6       1512.15       1840.53       114.22 o                         
  10   5   6          2.06        -22.37        69.44 o                         
  11   5   6        116.39         21.16        47.79 o                         
  12   5   6        180.19        194.06        61.09 o                         
  13   5   6        509.11        609.51       117.30 o                         
 -15   6   6       1352.27       1485.08       129.96 o                         
 -14   6   6        562.92        537.26        75.18 o                         
 -13   6   6        136.76        127.96        55.83 o                         
 -12   6   6        578.60        537.81        69.67 o                         
 -11   6   6       4989.25       5068.71       153.91 o                         
 -10   6   6       3079.80       3207.99       116.02 o                         
  -9   6   6        218.02        202.69        32.54 o                         
  -8   6   6         20.13         55.86        25.12 o                         
  -7   6   6         40.01         66.78        27.14 o                         
  -6   6   6       4151.96       4192.20        93.42 o                         
  -5   6   6       8763.98       8723.27       133.89 o                         
  -4   6   6        514.26        550.59        38.02 o                         
  -3   6   6        932.37        931.02        43.99 o                         
  -2   6   6       1691.38       1685.88        57.14 o                         
  -1   6   6       1162.93       1046.57        43.25 o                         
   0   6   6       1259.31       1266.48        59.26 o                         
   1   6   6       2218.40       2330.22        77.57 o                         
   2   6   6          2.85         42.44        24.38 o                         
   3   6   6        461.37        422.36        49.49 o                         
   4   6   6        560.84        640.76        61.30 o                         
   5   6   6       1444.34       1442.59        86.04 o                         
   6   6   6        425.56        578.37        63.87 o                         
   7   6   6         11.33        -21.20        43.86 o                         
   8   6   6          3.03         57.81        45.57 o                         
   9   6   6          9.26         -6.70        48.91 o                         
  10   6   6        106.53         91.67        80.56 o                         
  11   6   6         62.53         60.03        64.60 o                         
  12   6   6        125.95         94.20        57.50 o                         
 -14   7   6       1277.50       1075.38       153.59 o                         
 -13   7   6         80.87        135.53        61.40 o                         
 -12   7   6        851.61        920.81       100.16 o                         
 -11   7   6          1.95        132.67        48.64 o                         
 -10   7   6       1879.89       1913.87        90.99 o                         
  -9   7   6        351.99        357.89        44.77 o                         
  -8   7   6       1287.04       1262.89        60.89 o                         
  -7   7   6         26.78         47.86        27.39 o                         
  -6   7   6        783.46        919.55        52.04 o                         
  -5   7   6        496.89        551.17        41.22 o                         
  -4   7   6      11177.42      10712.75       173.31 o                         
  -3   7   6        836.34        802.52        44.53 o                         
  -2   7   6        346.77        321.80        38.20 o                         
  -1   7   6         68.95         88.61        32.85 o                         
   0   7   6       1095.00       1028.45        64.73 o                         
   1   7   6       3728.85       3639.90       104.22 o                         
   2   7   6       5803.73       5434.10       224.85 o                         
   3   7   6       2103.60       2067.96        99.50 o                         
   4   7   6          2.36         15.64        40.72 o                         
   5   7   6       2340.64       2348.60       260.93 o                         
   6   7   6       3124.43       3235.85       197.38 o                         
   7   7   6        348.48        284.43        56.35 o                         
   8   7   6       1073.37       1260.13       110.22 o                         
   9   7   6        124.70        104.73        52.58 o                         
  10   7   6         62.28         81.27        54.90 o                         
  11   7   6       1659.84       1856.23       121.42 o                         
 -13   8   6        708.80        765.68       106.39 o                         
 -12   8   6        173.04         62.57        61.45 o                         
 -11   8   6        764.71        731.60        76.80 o                         
 -10   8   6        241.30        211.31        53.31 o                         
  -9   8   6        863.35        902.65        63.64 o                         
  -8   8   6        237.25        103.11        45.13 o                         
  -7   8   6        351.25        259.99        56.10 o                         
  -6   8   6        493.18        436.53        41.01 o                         
  -5   8   6       2508.89       2349.25       174.13 o                         
  -4   8   6       1926.18       1937.88        89.22 o                         
  -3   8   6        553.72        572.43        52.14 o                         
  -2   8   6          8.05         16.02        32.49 o                         
  -1   8   6        961.91        954.09        61.09 o                         
   0   8   6         19.37         77.78        32.18 o                         
   1   8   6        525.76        499.40        48.28 o                         
   2   8   6       2470.44       2393.95       110.74 o                         
   3   8   6         18.63         29.15        49.64 o                         
   4   8   6       2575.36       2526.96       175.87 o                         
   5   8   6        694.78        668.45        69.58 o                         
   6   8   6       1242.60       1441.64       101.69 o                         
   7   8   6          9.51        101.24        55.02 o                         
   8   8   6        246.33        223.64       108.77 o                         
   9   8   6         23.90        -35.55        64.20 o                         
  10   8   6        959.19       1007.91       131.50 o                         
 -11   9   6        220.19        114.74        62.30 o                         
 -10   9   6         81.01         82.57        50.17 o                         
  -9   9   6         20.28        -20.67        41.77 o                         
  -8   9   6         13.28         -8.34        45.67 o                         
  -7   9   6       1536.80       1603.90       128.70 o                         
  -6   9   6       1107.60       1121.54        83.83 o                         
  -5   9   6         94.40         35.96        31.96 o                         
  -4   9   6         24.66         22.05        41.23 o                         
  -3   9   6       1496.51       1398.41        72.88 o                         
  -2   9   6        282.08        217.28        49.60 o                         
  -1   9   6       1879.09       1806.44        85.26 o                         
   0   9   6       1799.06       1776.84        84.09 o                         
   1   9   6         68.34        105.45        36.53 o                         
   2   9   6         17.56        -12.75        45.24 o                         
   3   9   6       4383.23       4049.73       149.59 o                         
   4   9   6        631.43        654.36        70.14 o                         
   5   9   6         99.01        176.94        59.40 o                         
   6   9   6        206.84        165.11        58.73 o                         
   7   9   6        446.97        409.53        71.43 o                         
   8   9   6         84.93         97.38        62.23 o                         
  -9  10   6          1.08         49.11        59.95 o                         
  -8  10   6       1307.15       1450.33       136.53 o                         
  -7  10   6        632.83        671.44        72.89 o                         
  -6  10   6        181.10        186.14        65.46 o                         
  -5  10   6       1501.31       1587.17       127.09 o                         
  -4  10   6       1041.55       1057.72        84.81 o                         
  -3  10   6        638.24        629.86        68.65 o                         
  -2  10   6       1083.99       1132.80        90.08 o                         
  -1  10   6          2.15        -39.36        39.36 o                         
   0  10   6        228.20        206.77        40.15 o                         
   1  10   6        488.87        453.11        65.49 o                         
   2  10   6       1736.23       1652.39       107.18 o                         
   3  10   6        328.04        282.19        58.96 o                         
   4  10   6        123.18        190.83        64.04 o                         
   5  10   6        275.63        282.44        71.36 o                         
   6  10   6         65.09         35.67        58.80 o                         
  -6  11   6        345.08        339.95        66.74 o                         
  -5  11   6         55.54         56.48        55.94 o                         
  -4  11   6       1894.15       2112.51       121.53 o                         
  -3  11   6         14.10         62.06        55.50 o                         
  -2  11   6         62.29         92.13        51.68 o                         
  -1  11   6       1768.93       1981.37       167.75 o                         
   0  11   6         96.67         12.27        76.16 o                         
   1  11   6         13.75         20.73        74.13 o                         
   2  11   6       1022.08        901.89       110.93 o                         
   3  11   6        684.11        818.63       115.26 o                         
   4  11   6        158.30        111.14        79.76 o                         
 -17   0   7        129.35        363.14       146.36 o                         
 -15   0   7        685.19        776.83       112.82 o                         
 -13   0   7       5647.33       5557.63       332.20 o                         
 -11   0   7         75.37         -8.71        66.00 o                         
  -9   0   7      12625.96      13773.71       495.48 o                         
  -7   0   7       3625.61       4087.23       312.37 o                         
  -5   0   7        512.40        577.74        36.58 o                         
  -3   0   7      60448.32      60376.16       493.49 o                         
  -1   0   7       1255.01       1249.54        56.57 o                         
   1   0   7       7412.23       6704.16       270.74 o                         
   3   0   7      25179.51      26959.27       375.53 o                         
   5   0   7       4353.59       4308.74       160.64 o                         
   7   0   7      20325.23      21623.99       327.70 o                         
   9   0   7        343.80        369.75        86.79 o                         
  11   0   7          8.81        -19.63        83.45 o                         
  13   0   7       4068.28       4540.32       861.07 o                         
 -17   1   7        902.78        971.17       100.85 o                         
 -16   1   7        177.12        174.83        57.98 o                         
 -15   1   7         11.39        -26.55        55.08 o                         
 -14   1   7        848.77        814.83        77.81 o                         
 -13   1   7       1075.95       1012.07        81.98 o                         
 -12   1   7        800.70        923.87        77.11 o                         
 -11   1   7       1612.40       1509.83        88.17 o                         
 -10   1   7       2392.52       2628.65       106.72 o                         
  -9   1   7        144.82        163.58        36.10 o                         
  -8   1   7         15.69        212.95        55.54 o                         
  -7   1   7        106.36        135.21        32.18 o                         
  -6   1   7        892.04        953.57        41.45 o                         
  -5   1   7        317.91        419.41        25.73 o                         
  -4   1   7       8440.19       8895.56       242.76 o                         
  -3   1   7       6452.75       6632.82        96.56 o                         
  -2   1   7      20592.47      19649.61       153.78 o                         
  -1   1   7         58.18         42.55        16.53 o                         
   0   1   7       2251.88       2156.58        51.49 o                         
   1   1   7        208.58        220.59        22.10 o                         
   2   1   7          2.56         57.51        13.96 o                         
   3   1   7        893.87        954.48        45.70 o                         
   4   1   7       4753.57       4671.86        99.02 o                         
   5   1   7          3.41          7.93        22.96 o                         
   6   1   7       2879.06       3070.24        88.90 o                         
   7   1   7         60.99         85.68        30.18 o                         
   8   1   7       4040.41       4486.14       162.42 o                         
   9   1   7        952.41       1115.77        66.09 o                         
  10   1   7         73.24        215.09        53.71 o                         
  11   1   7         11.75         62.29        44.55 o                         
  12   1   7         32.12         83.03        53.29 o                         
  13   1   7         99.16        246.78        65.58 o                         
  14   1   7        841.13       1003.98        95.39 o                         
 -17   2   7        327.03        356.12        75.11 o                         
 -16   2   7       2225.06       2322.66       134.46 o                         
 -15   2   7          1.79         -4.67        54.82 o                         
 -14   2   7       2429.72       2581.17       127.07 o                         
 -13   2   7       1191.96       1289.63        90.01 o                         
 -12   2   7         36.33         47.44        83.50 o                         
 -11   2   7        469.86        526.08        59.64 o                         
 -10   2   7      11454.64      11911.59       221.31 o                         
  -9   2   7        298.22        480.34        60.88 o                         
  -8   2   7        859.48        960.48        69.12 o                         
  -7   2   7       2501.72       2578.46        87.32 o                         
  -6   2   7       6339.96       6373.88        87.95 o                         
  -5   2   7        362.92        383.69        29.95 o                         
  -4   2   7      16594.72      15957.99       212.09 o                         
  -3   2   7       4569.07       4105.40        72.00 o                         
  -2   2   7        283.64        257.65        21.17 o                         
  -1   2   7        127.82        151.76        18.53 o                         
   0   2   7      11119.46      10459.83       114.25 o                         
   1   2   7         17.67        -11.74        12.86 o                         
   2   2   7       4016.39       3956.91        87.68 o                         
   3   2   7       2249.77       2139.49        67.03 o                         
   4   2   7       3925.58       3809.30        91.69 o                         
   5   2   7       1634.16       1608.99        65.61 o                         
   6   2   7       2331.89       2509.42        98.85 o                         
   7   2   7       3587.39       3702.31       121.38 o                         
   8   2   7        481.29        601.66        51.46 o                         
   9   2   7         11.99         27.05        35.29 o                         
  10   2   7       1142.63        981.96       185.62 o                         
  11   2   7          1.32        -32.10        44.45 o                         
  12   2   7         17.95          3.77        63.40 o                         
  13   2   7        356.45        414.26       104.39 o                         
 -16   3   7        341.63        270.39        64.02 o                         
 -15   3   7        176.14        195.73        59.98 o                         
 -14   3   7        484.04        403.60        60.23 o                         
 -13   3   7          3.08          0.25        53.99 o                         
 -12   3   7        310.12        407.79        58.05 o                         
 -11   3   7       5474.11       5565.79       173.09 o                         
 -10   3   7         16.88        -10.64        42.92 o                         
  -9   3   7       3376.37       3645.78       121.95 o                         
  -8   3   7        902.80        930.16        49.92 o                         
  -7   3   7       1046.84       1078.60        43.89 o                         
  -6   3   7       1188.50       1276.90        51.29 o                         
  -5   3   7        661.45        891.50        51.39 o                         
  -4   3   7       1223.31       1198.60        42.76 o                         
  -3   3   7       2252.80       2098.41        54.78 o                         
  -2   3   7         84.17         93.67        21.86 o                         
  -1   3   7       2524.84       2459.84        59.37 o                         
   0   3   7        230.88        259.53        20.76 o                         
   1   3   7       2591.86       2312.05        50.91 o                         
   2   3   7        214.00        259.87        28.26 o                         
   3   3   7          9.02         37.63        19.36 o                         
   4   3   7         12.25        -13.42        22.40 o                         
   5   3   7        922.91        935.62        52.69 o                         
   6   3   7        619.23        656.46        50.61 o                         
   7   3   7        155.11        226.16        39.17 o                         
   8   3   7         38.45         47.85        36.09 o                         
   9   3   7        259.47        377.89        47.89 o                         
  10   3   7        544.79        543.28        54.36 o                         
  11   3   7        178.74        295.94        75.97 o                         
  12   3   7        121.68        171.55        52.83 o                         
  13   3   7          3.18         76.16        68.93 o                         
 -16   4   7        641.59        655.14        81.54 o                         
 -15   4   7       2154.93       2212.63       125.80 o                         
 -14   4   7         86.50         54.10        51.28 o                         
 -13   4   7        306.84        286.81        58.47 o                         
 -12   4   7        100.25        139.95        50.44 o                         
 -11   4   7        159.97        141.01        44.66 o                         
 -10   4   7       5813.01       6119.01       170.19 o                         
  -9   4   7       6753.74       6723.44       142.18 o                         
  -8   4   7        581.42        601.93        45.29 o                         
  -7   4   7        539.22        556.08        35.17 o                         
  -6   4   7       2607.35       2478.30        65.79 o                         
  -5   4   7       5109.43       5061.21       109.29 o                         
  -4   4   7       1177.85       1181.96        46.61 o                         
  -3   4   7      10030.15       9508.19       121.36 o                         
  -2   4   7          3.55          7.33        17.76 o                         
  -1   4   7        110.28        116.34        18.95 o                         
   0   4   7       9000.67       8232.11       112.06 o                         
   1   4   7       6106.61       5660.77        84.56 o                         
   2   4   7        952.70        974.94        61.30 o                         
   3   4   7       4226.12       3984.64        93.19 o                         
   4   4   7       1818.79       1823.10        75.65 o                         
   5   4   7         54.57         22.93        23.99 o                         
   6   4   7       1286.93       1376.21        64.84 o                         
   7   4   7       3849.17       4160.82       115.35 o                         
   8   4   7        198.25        197.10        35.42 o                         
   9   4   7        170.21        226.85        42.98 o                         
  10   4   7       3259.83       3328.85       128.38 o                         
  11   4   7         23.03        119.87        56.24 o                         
  12   4   7        301.87        153.65       180.56 o                         
  13   4   7        987.83       1145.34       207.42 o                         
 -15   5   7        212.01        382.54        68.41 o                         
 -14   5   7        138.43        188.44        59.19 o                         
 -13   5   7        373.91        371.61        59.37 o                         
 -12   5   7         88.56         80.81        46.32 o                         
 -11   5   7        146.19        212.27        81.63 o                         
 -10   5   7       1908.81       1910.43        83.69 o                         
  -9   5   7       1144.59       1039.59        61.98 o                         
  -8   5   7          2.74         44.78        24.07 o                         
  -7   5   7       5376.44       5215.92       139.99 o                         
  -6   5   7        124.04        119.36        24.77 o                         
  -5   5   7       3643.06       3442.77        81.75 o                         
  -4   5   7       1177.45       1237.01        51.85 o                         
  -3   5   7        806.52        724.03        38.28 o                         
  -2   5   7       1479.91       1333.48        48.98 o                         
  -1   5   7       2401.58       2163.26        60.80 o                         
   0   5   7        711.96        749.42        36.37 o                         
   1   5   7       9311.01       8682.27       190.58 o                         
   2   5   7         98.81         74.39        22.57 o                         
   3   5   7       7675.65       7588.64       159.83 o                         
   4   5   7       3443.28       3445.02       120.17 o                         
   5   5   7       1640.21       1828.45        93.84 o                         
   6   5   7        264.59        218.28        49.65 o                         
   7   5   7          4.54         77.08        45.75 o                         
   8   5   7        628.21        644.46        67.68 o                         
   9   5   7       1465.57       1589.66       138.05 o                         
  10   5   7        275.40        372.09        60.78 o                         
  11   5   7       1412.91       1367.21       103.78 o                         
  12   5   7         57.96        108.70        55.00 o                         
 -14   6   7        933.25       1021.29        94.69 o                         
 -13   6   7       1465.64       1400.67        97.89 o                         
 -12   6   7         32.83          6.13        52.07 o                         
 -11   6   7        332.09        320.23        56.04 o                         
 -10   6   7        534.49        421.93        52.27 o                         
  -9   6   7       2413.22       2315.15        78.17 o                         
  -8   6   7       3291.60       3231.58        89.45 o                         
  -7   6   7       1929.30       1842.19        68.01 o                         
  -6   6   7        466.66        423.12        38.23 o                         
  -5   6   7         53.84        105.71        31.45 o                         
  -4   6   7       6439.67       5984.63       131.57 o                         
  -3   6   7       3190.15       2868.10        75.40 o                         
  -2   6   7       2620.43       2450.01        69.48 o                         
  -1   6   7        770.33        594.55        47.33 o                         
   0   6   7       1180.03       1135.78        56.72 o                         
   1   6   7       1813.53       1786.41        68.09 o                         
   2   6   7       8977.05       8844.04       185.60 o                         
   3   6   7       2739.18       2760.16       108.19 o                         
   4   6   7        164.68        122.42        41.45 o                         
   5   6   7        179.84        156.72        58.86 o                         
   6   6   7        498.50        466.60        69.04 o                         
   7   6   7       1815.75       1944.13       136.06 o                         
   8   6   7       3592.65       3817.06       221.52 o                         
   9   6   7        173.06        201.53        58.39 o                         
  10   6   7        677.94        722.57        78.39 o                         
  11   6   7         70.49         37.73        56.64 o                         
 -13   7   7          7.02        -55.06        65.59 o                         
 -12   7   7         98.04        129.08        64.67 o                         
 -11   7   7        814.27        981.25        85.36 o                         
 -10   7   7         52.22         88.75        47.16 o                         
  -9   7   7        362.58        414.65        41.43 o                         
  -8   7   7        391.65        378.94        40.95 o                         
  -7   7   7        467.66        461.27        43.01 o                         
  -6   7   7       1300.31       1224.23        78.48 o                         
  -5   7   7       3175.80       2941.81        84.95 o                         
  -4   7   7       2414.42       2204.15        72.30 o                         
  -3   7   7        988.40        958.12        49.45 o                         
  -2   7   7        402.34        397.32        57.61 o                         
  -1   7   7        624.73        587.75        48.56 o                         
   0   7   7          6.77         34.58        27.97 o                         
   1   7   7       1103.99       1052.12        59.58 o                         
   2   7   7          3.11        -18.92        37.64 o                         
   3   7   7       3477.92       3226.68       176.25 o                         
   4   7   7        164.92        129.60        55.48 o                         
   5   7   7        269.08        269.76        54.54 o                         
   6   7   7        367.75        329.09        57.82 o                         
   7   7   7         23.05         40.60        53.71 o                         
   8   7   7        288.37        256.59        71.77 o                         
   9   7   7       1411.92       1398.60       118.52 o                         
  10   7   7        108.59        159.64        63.06 o                         
 -12   8   7        419.00        426.29        80.91 o                         
 -11   8   7        269.93        403.87        78.64 o                         
 -10   8   7        746.04        739.91        76.26 o                         
  -9   8   7       1045.59       1020.05        69.44 o                         
  -8   8   7       1491.22       1483.38        79.72 o                         
  -7   8   7        519.82        429.57        43.71 o                         
  -6   8   7        539.79        498.77        43.66 o                         
  -5   8   7       1968.35       2014.63        85.99 o                         
  -4   8   7       1310.30       1212.77        69.06 o                         
  -3   8   7         15.59        -28.82        30.97 o                         
  -2   8   7       1046.11       1007.48        62.34 o                         
  -1   8   7         78.43         58.08        33.33 o                         
   0   8   7        665.59        556.40        52.21 o                         
   1   8   7       1234.10       1238.49        85.43 o                         
   2   8   7       2169.43       2314.97       133.13 o                         
   3   8   7          0.85         15.34        45.89 o                         
   4   8   7        133.59         89.01        59.87 o                         
   5   8   7        328.81        392.36        61.12 o                         
   6   8   7        585.80        594.93        71.42 o                         
   7   8   7         46.05         81.37        73.55 o                         
   8   8   7        305.43        457.46        74.13 o                         
   9   8   7        545.44        471.91        75.86 o                         
 -11   9   7          0.34        -21.79        95.25 o                         
 -10   9   7         82.38          9.37        73.56 o                         
  -9   9   7          3.75        -22.97        56.96 o                         
  -8   9   7        156.56         77.84        66.15 o                         
  -7   9   7        338.30        406.70        62.39 o                         
  -6   9   7        902.47        888.62        77.84 o                         
  -5   9   7        431.83        462.30        50.54 o                         
  -4   9   7        228.42        177.95        42.02 o                         
  -3   9   7        156.15        123.89        47.59 o                         
  -2   9   7         94.96        133.13        39.27 o                         
  -1   9   7        262.60        265.58        45.80 o                         
   0   9   7        249.59        169.69        45.98 o                         
   1   9   7        648.38        659.72        76.44 o                         
   2   9   7        268.85        295.83        59.62 o                         
   3   9   7        242.05        234.02        56.38 o                         
   4   9   7          3.12         19.45        49.29 o                         
   5   9   7         80.83        -11.58        53.61 o                         
   6   9   7        150.12        173.51        62.89 o                         
   7   9   7         34.26         13.98        55.38 o                         
   8   9   7         85.53        165.69        65.01 o                         
  -9  10   7        370.70        280.93        73.22 o                         
  -8  10   7        349.30        329.39        62.36 o                         
  -7  10   7        102.57         81.58        52.90 o                         
  -6  10   7        984.48       1002.74        85.68 o                         
  -5  10   7       2153.98       2181.67       115.77 o                         
  -4  10   7        503.17        502.52        86.21 o                         
  -3  10   7         93.91         34.06        54.26 o                         
  -2  10   7          2.46         31.90        40.42 o                         
  -1  10   7       2104.81       1827.38       104.45 o                         
   0  10   7        494.45        451.31        62.61 o                         
   1  10   7        199.67        193.67        55.20 o                         
   2  10   7       1769.85       1723.91       137.91 o                         
   3  10   7        109.27         74.27        53.85 o                         
   4  10   7        201.89        300.88        68.61 o                         
   5  10   7        981.31        994.88        90.08 o                         
  -5  11   7        524.92        516.90        73.87 o                         
  -4  11   7        148.94        130.89        59.12 o                         
  -3  11   7         70.59         88.30        97.50 o                         
  -2  11   7        468.11        512.13       106.51 o                         
  -1  11   7        112.40        142.06       132.19 o                         
   0  11   7        227.92        151.14        72.28 o                         
   1  11   7        812.00        892.76       111.23 o                         
   2  11   7          9.00         98.64        92.18 o                         
 -16   0   8         46.12         89.10       102.26 o                         
 -14   0   8         66.01         30.40        70.34 o                         
 -12   0   8        530.94        767.08       244.04 o                         
 -10   0   8       1728.25       1927.77       258.62 o                         
  -8   0   8         15.96        -20.01        50.93 o                         
  -6   0   8       1766.06       1658.51       160.32 o                         
  -4   0   8         25.89         52.14        25.22 o                         
  -2   0   8       6171.33       6269.08       132.15 o                         
   0   0   8       4169.02       4018.33       139.51 o                         
   2   0   8         66.03         92.74        28.86 o                         
   4   0   8       8851.10       8748.54       309.91 o                         
   6   0   8        373.43        408.46       121.95 o                         
   8   0   8       1682.96       1850.61       357.09 o                         
  10   0   8       3499.48       3984.55       477.63 o                         
  12   0   8        784.42        910.28       147.51 o                         
 -17   1   8       1258.46       1449.78       128.94 o                         
 -16   1   8       1224.50       1313.64       107.32 o                         
 -15   1   8        782.87        845.69        85.28 o                         
 -14   1   8       2181.66       2261.97       122.71 o                         
 -13   1   8        693.18        735.18        75.58 o                         
 -12   1   8        297.92        256.99        54.02 o                         
 -11   1   8       4457.93       4382.38       147.45 o                         
 -10   1   8       3003.42       3190.01       121.15 o                         
  -9   1   8        371.47        387.84        49.86 o                         
  -8   1   8       1074.79       1089.01        69.02 o                         
  -7   1   8       5863.83       5926.69       141.65 o                         
  -6   1   8         94.71        120.44        16.40 o                         
  -5   1   8        959.91        951.82        45.78 o                         
  -4   1   8      14581.46      13671.19       312.17 o                         
  -3   1   8       4061.79       3737.47        95.43 o                         
  -2   1   8       1199.04       1250.76        45.44 o                         
  -1   1   8       4801.11       4557.35        80.61 o                         
   0   1   8       2111.46       1893.92        57.31 o                         
   1   1   8        896.02        930.82        37.45 o                         
   2   1   8       3335.76       3235.30       119.42 o                         
   3   1   8      13624.95      12735.52       220.20 o                         
   4   1   8        865.10        943.83        48.87 o                         
   5   1   8        813.35        835.45        53.68 o                         
   6   1   8       3961.47       4165.71       193.91 o                         
   7   1   8       1259.32       1380.48        66.83 o                         
   8   1   8          4.38         39.15        37.89 o                         
   9   1   8        958.54       1071.69        85.85 o                         
  10   1   8         17.88        -19.86        45.63 o                         
  11   1   8       1407.43       1560.79       117.44 o                         
  12   1   8        190.83        273.39        60.29 o                         
  13   1   8       1722.24       1804.18       140.41 o                         
 -16   2   8        174.09        142.42        66.41 o                         
 -15   2   8        274.46        234.59        66.62 o                         
 -14   2   8         34.93         49.18        58.89 o                         
 -13   2   8       2511.08       2437.70       120.81 o                         
 -12   2   8         60.39         41.65        45.55 o                         
 -11   2   8       3869.85       4285.92       145.01 o                         
 -10   2   8        425.22        507.28        54.99 o                         
  -9   2   8       2266.91       2304.02       100.38 o                         
  -8   2   8       2418.43       2471.91       109.52 o                         
  -7   2   8       1199.02       1224.73        53.89 o                         
  -6   2   8       3915.98       3953.67        94.27 o                         
  -5   2   8       3787.05       4337.46       111.63 o                         
  -4   2   8          3.20        -24.33        25.47 o                         
  -3   2   8      23062.43      21812.69       177.43 o                         
  -2   2   8        509.73        451.18        29.85 o                         
  -1   2   8        255.55        219.33        22.06 o                         
   0   2   8       2306.17       1995.70        52.96 o                         
   1   2   8        683.94        722.75        32.35 o                         
   2   2   8       1754.20       1536.18        59.51 o                         
   3   2   8      10631.93      10611.74       164.61 o                         
   4   2   8       2973.25       2936.41        85.86 o                         
   5   2   8        508.05        531.66        44.11 o                         
   6   2   8          2.45        -10.91        30.39 o                         
   7   2   8       3913.43       4167.70       197.27 o                         
   8   2   8        173.22        183.82        36.10 o                         
   9   2   8       1691.48       2013.38       115.32 o                         
  10   2   8       1077.00       1159.48       118.29 o                         
  11   2   8         21.99         40.42        50.62 o                         
  12   2   8        118.07        203.91        59.64 o                         
  13   2   8       1013.11       1248.01        98.56 o                         
 -16   3   8        642.35        746.47        85.25 o                         
 -15   3   8       1261.43       1350.84       101.03 o                         
 -14   3   8       3687.96       3957.67       180.53 o                         
 -13   3   8         76.42        157.16        55.30 o                         
 -12   3   8          0.37        -19.36        47.05 o                         
 -11   3   8         20.28          2.53        58.09 o                         
 -10   3   8      11276.09      11969.73       231.67 o                         
  -9   3   8       1800.23       1774.22       116.55 o                         
  -8   3   8       1279.42       1484.15       109.49 o                         
  -7   3   8       2352.01       2280.67        69.80 o                         
  -6   3   8          4.63          5.97        19.56 o                         
  -5   3   8       3371.10       3085.37        96.74 o                         
  -4   3   8      24057.28      22717.98       325.85 o                         
  -3   3   8       3374.84       3296.35        97.69 o                         
  -2   3   8        771.05        679.59        34.33 o                         
  -1   3   8       1562.22       1548.41        48.84 o                         
   0   3   8       4723.59       4146.43        76.89 o                         
   1   3   8       1816.68       1544.31        45.28 o                         
   2   3   8       5800.58       5917.31       114.98 o                         
   3   3   8         79.19         43.68        22.54 o                         
   4   3   8       2366.37       2335.36        79.07 o                         
   5   3   8        101.36        101.69        27.46 o                         
   6   3   8       8251.87       8937.40       188.14 o                         
   7   3   8       1895.86       2039.24        93.99 o                         
   8   3   8        566.12        550.21        50.38 o                         
   9   3   8        257.62        258.02        42.50 o                         
  10   3   8         25.10         27.93        49.37 o                         
  11   3   8         73.64         46.58        48.95 o                         
  12   3   8        244.34        390.85        67.15 o                         
 -16   4   8        306.56        368.06        74.95 o                         
 -15   4   8        351.96        384.30        71.30 o                         
 -14   4   8        504.68        345.87        61.15 o                         
 -13   4   8       1017.91       1094.32        88.70 o                         
 -12   4   8         20.95         27.96        53.49 o                         
 -11   4   8        986.67       1078.45        80.84 o                         
 -10   4   8         13.09         -6.03        42.90 o                         
  -9   4   8        788.82        897.89        54.58 o                         
  -8   4   8        460.87        508.04        51.03 o                         
  -7   4   8       1153.30       1117.14        53.69 o                         
  -6   4   8        189.93        255.84        33.20 o                         
  -5   4   8       4593.26       4614.62        94.17 o                         
  -4   4   8        295.71        315.93        29.00 o                         
  -3   4   8       9847.85       9122.88       123.16 o                         
  -2   4   8       5919.14       5385.28        94.53 o                         
  -1   4   8       2381.09       2358.72        94.30 o                         
   0   4   8        111.50         86.09        30.94 o                         
   1   4   8       1912.04       1828.57        72.11 o                         
   2   4   8       1925.45       1821.34        70.31 o                         
   3   4   8       1738.24       1580.93        95.19 o                         
   4   4   8       1259.13       1256.31        59.44 o                         
   5   4   8       1326.94       1272.15        64.41 o                         
   6   4   8         40.44         35.08        29.67 o                         
   7   4   8       3659.94       3876.41       181.33 o                         
   8   4   8       2023.15       2210.23       111.89 o                         
   9   4   8        105.33        142.15        39.96 o                         
  10   4   8        261.19        192.24        56.43 o                         
  11   4   8        269.98        165.05        96.42 o                         
  12   4   8         27.84         24.98        71.99 o                         
 -15   5   8       1583.25       1527.08       112.96 o                         
 -14   5   8        251.81        287.21        57.31 o                         
 -13   5   8       1088.38       1141.11        91.97 o                         
 -12   5   8        391.32        340.72        62.45 o                         
 -11   5   8        505.98        488.89        60.74 o                         
 -10   5   8         16.74        -24.04        45.97 o                         
  -9   5   8       6210.57       6203.48       235.36 o                         
  -8   5   8         96.66         76.30        30.01 o                         
  -7   5   8       1085.50       1060.43        55.22 o                         
  -6   5   8         43.92         32.15        23.80 o                         
  -5   5   8       2997.55       2719.75        90.08 o                         
  -4   5   8        513.81        480.46        35.78 o                         
  -3   5   8       2726.89       2328.53        68.24 o                         
  -2   5   8        831.77        789.29        42.21 o                         
  -1   5   8        372.82        282.08        29.03 o                         
   0   5   8        968.21        827.60        40.92 o                         
   1   5   8       2796.30       2552.30        76.45 o                         
   2   5   8         62.20         72.60        25.77 o                         
   3   5   8       1407.13       1342.35        60.52 o                         
   4   5   8        517.03        469.69        57.65 o                         
   5   5   8        106.14        150.21        39.26 o                         
   6   5   8        990.56       1050.76       101.93 o                         
   7   5   8        600.01        669.73        97.05 o                         
   8   5   8       1648.01       1846.14       106.81 o                         
   9   5   8        126.44         31.22        46.38 o                         
  10   5   8        833.98        990.13        90.33 o                         
  11   5   8        210.22        264.29        85.42 o                         
 -14   6   8          0.17        -14.65        58.28 o                         
 -13   6   8         18.02         27.86        65.18 o                         
 -12   6   8        213.82        232.91        59.73 o                         
 -11   6   8        162.79        189.37        66.28 o                         
 -10   6   8       1589.60       1469.75        80.27 o                         
  -9   6   8        483.84        485.40        50.98 o                         
  -8   6   8        981.11        959.39        57.23 o                         
  -7   6   8         15.36          1.22        24.79 o                         
  -6   6   8       3826.18       3650.58       121.31 o                         
  -5   6   8        264.69        260.18        32.73 o                         
  -4   6   8         83.34         75.18        25.25 o                         
  -3   6   8        338.24        297.38        30.70 o                         
  -2   6   8         41.91         65.50        24.53 o                         
  -1   6   8       1337.41       1267.23        51.44 o                         
   0   6   8       3305.29       2975.73        95.26 o                         
   1   6   8        121.46        130.29        38.87 o                         
   2   6   8        303.63        332.31        70.88 o                         
   3   6   8        753.95        785.34        69.15 o                         
   4   6   8       3505.40       3376.15       129.08 o                         
   5   6   8        248.95        322.63        60.20 o                         
   6   6   8         16.16        -47.30        47.30 o                         
   7   6   8        207.77        236.81        64.20 o                         
   8   6   8         89.18        126.50        50.78 o                         
   9   6   8       2150.41       2233.87       127.15 o                         
  10   6   8       1318.84       1476.98       113.65 o                         
  11   6   8         68.48        -24.19        72.87 o                         
 -13   7   8        716.81        802.73       103.51 o                         
 -12   7   8       1043.25       1110.85       118.91 o                         
 -11   7   8        382.86        494.16        82.54 o                         
 -10   7   8       2240.57       2168.98       134.76 o                         
  -9   7   8        535.28        574.31        56.25 o                         
  -8   7   8        444.88        466.38        43.37 o                         
  -7   7   8       2167.32       2145.01        78.21 o                         
  -6   7   8       3069.06       2727.86        92.55 o                         
  -5   7   8         83.98         49.42        27.30 o                         
  -4   7   8        629.29        617.85        44.01 o                         
  -3   7   8         55.63         59.34        30.51 o                         
  -2   7   8       2450.26       2288.35        87.11 o                         
  -1   7   8       4399.79       4180.03       114.40 o                         
   0   7   8         30.13          7.44        31.20 o                         
   1   7   8       2099.01       2015.65       101.67 o                         
   2   7   8       1688.90       1686.44        91.75 o                         
   3   7   8       1029.63       1080.78        89.78 o                         
   4   7   8         96.12        164.08        53.47 o                         
   5   7   8         42.24         75.74        48.48 o                         
   6   7   8         37.10          1.52        51.65 o                         
   7   7   8        208.65        180.99        57.72 o                         
   8   7   8        717.20        748.50       139.45 o                         
   9   7   8       1143.06       1261.47       102.39 o                         
  10   7   8        261.13        158.14       121.74 o                         
 -12   8   8         11.53         59.67        80.33 o                         
 -11   8   8        169.47        173.93        97.01 o                         
 -10   8   8        934.19        978.55        84.28 o                         
  -9   8   8         83.99        133.76        53.07 o                         
  -8   8   8       2823.65       2781.01        97.61 o                         
  -7   8   8        712.17        593.11        48.23 o                         
  -6   8   8       1511.86       1500.29        84.25 o                         
  -5   8   8         30.12         12.50        51.84 o                         
  -4   8   8        288.01        302.78        43.87 o                         
  -3   8   8       1305.83       1243.78        72.59 o                         
  -2   8   8        569.35        497.86        55.86 o                         
  -1   8   8        158.80        106.64        36.62 o                         
   0   8   8       3312.42       2979.22       124.74 o                         
   1   8   8        512.25        384.02        56.93 o                         
   2   8   8       2541.72       2500.69       163.60 o                         
   3   8   8        859.91        838.55        75.62 o                         
   4   8   8         50.12        119.94        50.31 o                         
   5   8   8        539.27        629.75        75.22 o                         
   6   8   8        139.09         29.45        68.86 o                         
   7   8   8        412.94        363.68        66.95 o                         
   8   8   8        836.63        715.21        85.12 o                         
 -10   9   8         98.08        192.46       241.35 o                         
  -9   9   8       5077.20       4824.00       203.08 o                         
  -8   9   8        324.39        253.26        50.54 o                         
  -7   9   8        632.17        676.09        87.78 o                         
  -6   9   8        828.77        865.00        65.16 o                         
  -5   9   8       2015.71       1776.94        90.24 o                         
  -4   9   8        100.58         66.50        37.03 o                         
  -3   9   8       1893.28       1832.68        89.61 o                         
  -2   9   8        608.39        616.95        57.34 o                         
  -1   9   8        794.67        611.63        68.12 o                         
   0   9   8        527.30        566.01        68.85 o                         
   1   9   8       5058.40       4737.88       165.11 o                         
   2   9   8        159.96        161.89        54.54 o                         
   3   9   8        683.64        644.60        76.72 o                         
   4   9   8        189.67        181.20        62.21 o                         
   5   9   8         25.09         25.59        51.68 o                         
   6   9   8        115.50        202.14        65.23 o                         
   7   9   8        581.04        637.43        84.15 o                         
  -8  10   8        302.17        325.16        80.72 o                         
  -7  10   8         14.99         25.04        49.49 o                         
  -6  10   8          5.33          8.68        47.62 o                         
  -5  10   8         85.24         28.74        47.46 o                         
  -4  10   8        179.29        144.80        52.85 o                         
  -3  10   8          1.64        -11.16        52.16 o                         
  -2  10   8        476.65        428.86        67.42 o                         
  -1  10   8         17.85         81.67        71.97 o                         
   0  10   8         17.34         57.55        50.38 o                         
   1  10   8       1037.72        887.95        82.89 o                         
   2  10   8        832.96        866.76        85.81 o                         
   3  10   8        350.65        346.19        70.89 o                         
   4  10   8         90.91         93.66        61.83 o                         
  -3  11   8         52.82         85.35        82.38 o                         
  -2  11   8        177.83        183.59       101.84 o                         
  -1  11   8        189.97        184.01        73.97 o                         
 -15   0   9       4115.52       4543.22       257.83 o                         
 -13   0   9          7.09         41.36        67.31 o                         
 -11   0   9       9616.48      10765.65       328.98 o                         
  -9   0   9        734.48       1313.78       464.37 o                         
  -7   0   9       1115.22       1330.14       107.13 o                         
  -5   0   9      14170.63      14348.65       291.84 o                         
  -3   0   9        425.14        432.99        55.91 o                         
  -1   0   9       1274.20       1193.91        65.55 o                         
   1   0   9         27.07         11.54        22.71 o                         
   3   0   9       2541.08       2469.34       108.71 o                         
   5   0   9       2328.01       2542.18       145.79 o                         
   7   0   9        619.70        710.48       147.51 o                         
   9   0   9          2.64         -6.24        58.56 o                         
  11   0   9        202.75        233.64        84.25 o                         
 -16   1   9          4.65         11.46        60.67 o                         
 -15   1   9        668.30        670.80        85.42 o                         
 -14   1   9       3636.75       3870.35       159.99 o                         
 -13   1   9       1676.32       1887.53       113.45 o                         
 -12   1   9         16.49         43.98        48.71 o                         
 -11   1   9         92.33        193.53        51.24 o                         
 -10   1   9       5401.07       5828.04       228.82 o                         
  -9   1   9       1179.87       1131.47        77.10 o                         
  -8   1   9       4406.83       4931.42       141.36 o                         
  -7   1   9       2379.17       2592.00        99.67 o                         
  -6   1   9        277.93        290.32        25.68 o                         
  -5   1   9          1.84         -8.89        18.66 o                         
  -4   1   9      13417.08      13414.89       298.90 o                         
  -3   1   9       5738.11       5397.94       143.93 o                         
  -2   1   9        556.53        567.42        36.23 o                         
  -1   1   9        944.14        856.42        38.70 o                         
   0   1   9       5583.83       5397.04       143.96 o                         
   1   1   9        181.17        201.65        21.82 o                         
   2   1   9       3832.80       3753.42        88.53 o                         
   3   1   9       8072.16       8140.08       181.58 o                         
   4   1   9        110.21        125.56        28.06 o                         
   5   1   9        468.13        369.26        37.23 o                         
   6   1   9       2875.08       3088.74       127.80 o                         
   7   1   9       1055.84       1152.06        79.24 o                         
   8   1   9         84.25         70.62        40.22 o                         
   9   1   9        922.22       1088.72        96.41 o                         
  10   1   9       1457.92       1749.69       108.59 o                         
  11   1   9         15.56         80.22        56.43 o                         
  12   1   9          7.37        126.60       134.38 o                         
 -16   2   9       1277.21       1420.91       113.00 o                         
 -15   2   9        698.86        670.29        84.25 o                         
 -14   2   9       1625.07       1648.33       112.79 o                         
 -13   2   9        466.18        634.03        73.94 o                         
 -12   2   9        188.11        206.96        55.76 o                         
 -11   2   9        407.68        406.27        72.63 o                         
 -10   2   9       3190.42       3663.20       135.06 o                         
  -9   2   9         37.07         70.41        44.74 o                         
  -8   2   9       2156.02       2305.39        99.60 o                         
  -7   2   9          0.31          9.48        29.44 o                         
  -6   2   9        538.96        541.66        32.95 o                         
  -5   2   9       2003.01       1881.79        57.55 o                         
  -4   2   9       9178.99       8640.89       194.69 o                         
  -3   2   9       3470.58       3276.67        77.91 o                         
  -2   2   9        606.25        594.82        38.63 o                         
  -1   2   9       2699.62       2461.55        64.35 o                         
   0   2   9        240.86        244.79        23.99 o                         
   1   2   9         42.43         51.87        16.98 o                         
   2   2   9       4847.25       4730.46       107.65 o                         
   3   2   9        547.77        583.18        43.07 o                         
   4   2   9       5643.24       5843.61       155.95 o                         
   5   2   9        542.26        582.07        45.56 o                         
   6   2   9        540.15        522.75        49.49 o                         
   7   2   9       2125.03       2106.39        86.21 o                         
   8   2   9        401.60        396.59        50.71 o                         
   9   2   9        712.20        734.36        74.03 o                         
  10   2   9       3286.65       3624.28       148.64 o                         
  11   2   9         16.06        -22.99        55.10 o                         
  12   2   9        983.02       1014.06        93.66 o                         
 -16   3   9         31.14         43.85        60.85 o                         
 -15   3   9        214.44        199.26        62.96 o                         
 -14   3   9        124.56         25.43        56.22 o                         
 -13   3   9       1404.15       1597.32       115.94 o                         
 -12   3   9        293.89        292.60        62.21 o                         
 -11   3   9       1210.99       1292.15        90.50 o                         
 -10   3   9        124.25        142.50        51.92 o                         
  -9   3   9       2831.85       2916.46       122.25 o                         
  -8   3   9       1639.20       1729.30        89.49 o                         
  -7   3   9       8700.12       8990.13       189.53 o                         
  -6   3   9        191.61        204.19        25.68 o                         
  -5   3   9         55.61         58.99        22.57 o                         
  -4   3   9          2.70          9.10        19.76 o                         
  -3   3   9      10484.54       9566.43       145.93 o                         
  -2   3   9       5358.77       5093.56       102.94 o                         
  -1   3   9       5997.43       5804.42        99.20 o                         
   0   3   9        200.88        212.75        23.74 o                         
   1   3   9         52.27         91.10        27.73 o                         
   2   3   9        626.32        624.25        42.73 o                         
   3   3   9      14268.62      14282.30       191.37 o                         
   4   3   9        592.89        649.47        76.69 o                         
   5   3   9        241.47        234.60        40.72 o                         
   6   3   9        367.79        363.23        42.86 o                         
   7   3   9       2460.20       2541.84        95.24 o                         
   8   3   9       2247.45       2439.93        97.89 o                         
   9   3   9       2451.31       2858.39       140.66 o                         
  10   3   9          1.35         42.41        47.42 o                         
  11   3   9        337.62        360.48        63.78 o                         
  12   3   9         32.42        206.53        90.89 o                         
 -15   4   9       1297.09       1410.33       111.40 o                         
 -14   4   9        494.96        515.32        75.92 o                         
 -13   4   9         13.92         27.54        51.09 o                         
 -12   4   9        382.55        369.08        65.53 o                         
 -11   4   9        846.60        920.31        77.80 o                         
 -10   4   9        234.75        262.33        60.57 o                         
  -9   4   9       1081.44       1253.01        99.84 o                         
  -8   4   9       2714.31       2867.30        93.43 o                         
  -7   4   9         27.10         32.34        22.97 o                         
  -6   4   9       1930.60       1932.06        65.34 o                         
  -5   4   9       1306.60       1217.68        52.92 o                         
  -4   4   9       1891.45       1682.17        59.47 o                         
  -3   4   9        684.24        612.28        39.00 o                         
  -2   4   9        142.92        143.23        23.37 o                         
  -1   4   9        513.97        499.57        33.97 o                         
   0   4   9       2138.31       1898.73        57.34 o                         
   1   4   9        948.61        924.80        51.58 o                         
   2   4   9       3588.48       3271.84        91.90 o                         
   3   4   9         35.04         16.93        26.45 o                         
   4   4   9       2404.93       2321.06        81.98 o                         
   5   4   9        750.17        733.32        51.82 o                         
   6   4   9         79.63         93.23        36.46 o                         
   7   4   9        569.69        525.45        49.33 o                         
   8   4   9         52.06         90.26        36.38 o                         
   9   4   9        557.44        567.06        67.30 o                         
  10   4   9       1475.46       1291.86       153.11 o                         
  11   4   9          6.40         58.78        69.95 o                         
 -15   5   9        218.95        177.15        67.88 o                         
 -14   5   9       2273.23       2521.95       197.59 o                         
 -13   5   9         15.96        -62.26        62.26 o                         
 -12   5   9        227.55        226.44        58.73 o                         
 -11   5   9        551.03        615.75        86.87 o                         
 -10   5   9        810.88        867.54        75.90 o                         
  -9   5   9       3172.62       3103.61       110.07 o                         
  -8   5   9       5527.89       5674.78       192.39 o                         
  -7   5   9       1750.84       1611.01        63.60 o                         
  -6   5   9       1708.83       1762.67        64.97 o                         
  -5   5   9         10.41         60.31        24.23 o                         
  -4   5   9       7928.98       7244.21       135.84 o                         
  -3   5   9        713.29        620.72        41.47 o                         
  -2   5   9       2592.73       2244.26        67.08 o                         
  -1   5   9       1517.69       1374.59        54.18 o                         
   0   5   9        466.59        435.31        46.51 o                         
   1   5   9       2322.87       2327.64        78.11 o                         
   2   5   9       5341.17       5165.73       115.60 o                         
   3   5   9       1026.06        991.02        64.21 o                         
   4   5   9       1629.86       1568.65        89.63 o                         
   5   5   9         12.98         -3.98        44.97 o                         
   6   5   9        877.65        909.95        79.76 o                         
   7   5   9        159.67        177.81        54.80 o                         
   8   5   9        664.18        740.52        79.37 o                         
   9   5   9          6.92         54.22        56.41 o                         
  10   5   9        373.40        512.04        90.73 o                         
  11   5   9        200.87        150.79       108.26 o                         
 -14   6   9        128.59        163.31        60.72 o                         
 -13   6   9          7.12         60.53        54.08 o                         
 -12   6   9        104.66         86.03        52.65 o                         
 -11   6   9       1271.18       1341.57       120.84 o                         
 -10   6   9       3802.50       3968.25       176.39 o                         
  -9   6   9         19.29         44.47        36.65 o                         
  -8   6   9       2387.27       2318.87       134.92 o                         
  -7   6   9        542.43        505.38        46.96 o                         
  -6   6   9        493.00        426.02        38.74 o                         
  -5   6   9        315.27        305.58        33.90 o                         
  -4   6   9       3094.07       2747.48        83.32 o                         
  -3   6   9        997.64        905.20        48.76 o                         
  -2   6   9       1341.07       1197.08        54.02 o                         
  -1   6   9       1185.14        993.19        48.63 o                         
   0   6   9       1723.25       1525.27        83.75 o                         
   1   6   9        134.53        145.77        44.57 o                         
   2   6   9        559.02        664.00        70.78 o                         
   3   6   9         37.16         25.50        50.07 o                         
   4   6   9         74.98         93.45        43.83 o                         
   5   6   9         59.80        103.80        51.97 o                         
   6   6   9        321.59        424.18        65.46 o                         
   7   6   9        676.92        567.49       159.16 o                         
   8   6   9        108.17        220.82        66.14 o                         
   9   6   9         23.47        110.41        61.11 o                         
  10   6   9          1.45        -32.71        56.35 o                         
 -13   7   9        747.25        826.01        92.99 o                         
 -12   7   9          1.70          7.20        54.12 o                         
 -11   7   9         23.25        107.80        51.36 o                         
 -10   7   9        481.22        547.63        67.15 o                         
  -9   7   9       4934.21       5177.84       156.79 o                         
  -8   7   9         32.43         48.68        35.20 o                         
  -7   7   9        128.81        135.54        33.20 o                         
  -6   7   9          9.10         -3.77        54.22 o                         
  -5   7   9       2264.03       2190.71        79.51 o                         
  -4   7   9       1329.39       1240.71        59.72 o                         
  -3   7   9       4817.12       4427.00       121.21 o                         
  -2   7   9        992.74        953.66        62.68 o                         
  -1   7   9        435.29        410.35        45.54 o                         
   0   7   9       2760.05       2520.56       109.44 o                         
   1   7   9       2997.06       2559.41       133.90 o                         
   2   7   9         10.26          0.98        44.73 o                         
   3   7   9       1199.03       1069.35       123.22 o                         
   4   7   9        337.89        261.44        53.04 o                         
   5   7   9        530.30        441.95        80.71 o                         
   6   7   9       2600.74       2833.28       134.82 o                         
   7   7   9        599.17        668.87        89.88 o                         
   8   7   9       1296.59       1319.38       120.13 o                         
   9   7   9        114.94         84.50        67.41 o                         
 -11   8   9        106.04        209.76        72.33 o                         
 -10   8   9        959.66       1247.89       120.24 o                         
  -9   8   9        626.37        749.90        71.55 o                         
  -8   8   9        251.43        224.02        44.31 o                         
  -7   8   9        109.11        157.72        42.78 o                         
  -6   8   9         70.78         48.40        36.95 o                         
  -5   8   9         33.34         64.23        37.81 o                         
  -4   8   9        325.88        285.48        44.69 o                         
  -3   8   9       1290.71       1130.94        70.23 o                         
  -2   8   9        815.19        738.40        59.53 o                         
  -1   8   9       1475.88       1380.87        91.02 o                         
   0   8   9        748.16        777.06        72.91 o                         
   1   8   9       1440.25       1288.77        89.03 o                         
   2   8   9          2.24         16.70        48.46 o                         
   3   8   9         18.41        -29.14        52.62 o                         
   4   8   9         22.71         75.25        53.23 o                         
   5   8   9       1020.65        994.63       109.93 o                         
   6   8   9          6.04         78.08        56.17 o                         
   7   8   9       1708.31       1906.42       146.17 o                         
  -9   9   9         10.05         42.11        76.56 o                         
  -8   9   9       1725.80       1700.06       128.54 o                         
  -7   9   9        371.16        330.54        51.47 o                         
  -6   9   9        449.49        433.12        51.69 o                         
  -5   9   9        743.72        666.71        63.43 o                         
  -4   9   9          3.76        -23.90        37.24 o                         
  -3   9   9         59.50         18.28        37.61 o                         
  -2   9   9       5844.42       5174.55       166.52 o                         
  -1   9   9        740.78        764.60        76.71 o                         
   0   9   9         58.33         87.04        90.25 o                         
   1   9   9         26.69        100.06        52.12 o                         
   2   9   9       1740.10       1687.84       134.82 o                         
   3   9   9        331.49        391.57        68.48 o                         
   4   9   9       1406.05       1342.57       105.06 o                         
   5   9   9        107.46         46.10        59.39 o                         
  -7  10   9        405.59        423.84        84.42 o                         
  -6  10   9         21.28         26.55        52.65 o                         
  -5  10   9        145.42        163.24        57.87 o                         
  -4  10   9         52.57         85.07        57.27 o                         
  -3  10   9        940.08        821.07        79.23 o                         
  -2  10   9        463.07        353.05        63.76 o                         
  -1  10   9        150.96        115.94        67.13 o                         
   0  10   9        115.66        112.73        78.61 o                         
   1  10   9          7.15         -0.50        56.67 o                         
   2  10   9        444.40        472.46        73.24 o                         
   3  10   9        155.11        255.56        65.93 o                         
 -16   0  10         72.78        165.34        86.89 o                         
 -14   0  10       2032.14       2256.82       183.09 o                         
 -12   0  10       1097.01       1214.25       132.16 o                         
 -10   0  10        427.77        570.24        94.15 o                         
  -8   0  10      18042.03      21344.09       420.34 o                         
  -6   0  10       2365.96       2279.69       160.70 o                         
  -4   0  10       7908.66       7818.98       281.76 o                         
  -2   0  10       8358.57       8304.59       175.99 o                         
   0   0  10       3853.38       3936.40       122.02 o                         
   2   0  10      13305.84      13866.14       305.10 o                         
   4   0  10       3221.65       3423.38       165.72 o                         
   6   0  10        394.24        280.40        96.36 o                         
   8   0  10       2287.05       2926.73       237.03 o                         
  10   0  10       1022.06       1113.55       136.72 o                         
 -16   1  10        462.44        449.81        93.89 o                         
 -15   1  10        816.73        909.14       115.71 o                         
 -14   1  10        102.45         41.21        65.57 o                         
 -13   1  10        570.78        700.48        80.01 o                         
 -12   1  10        109.81        173.02        66.38 o                         
 -11   1  10         17.32         14.17        61.24 o                         
 -10   1  10        248.65        372.86        59.62 o                         
  -9   1  10        702.81        836.65        72.18 o                         
  -8   1  10        543.52        590.61        59.60 o                         
  -7   1  10       6154.46       6670.81       159.35 o                         
  -6   1  10        191.67        193.24        23.98 o                         
  -5   1  10       2450.31       2431.59        99.25 o                         
  -4   1  10         93.84         79.31        22.72 o                         
  -3   1  10       1094.55       1091.51        47.12 o                         
  -2   1  10        763.75        717.31        38.70 o                         
  -1   1  10       3273.48       3120.30        75.64 o                         
   0   1  10        328.26        343.06        30.20 o                         
   1   1  10       1737.50       1830.92        58.48 o                         
   2   1  10        171.19        160.50        23.57 o                         
   3   1  10       6646.16       6379.93       228.31 o                         
   4   1  10       1647.27       1590.31        68.41 o                         
   5   1  10          4.70         36.64        25.87 o                         
   6   1  10        180.36        157.90        43.88 o                         
   7   1  10          4.16         28.87        41.42 o                         
   8   1  10         10.79         13.47        46.16 o                         
   9   1  10       2692.94       3339.86       177.06 o                         
  10   1  10        371.12        426.96        70.54 o                         
  11   1  10        198.67        261.79        65.65 o                         
 -16   2  10        101.88        169.78        71.86 o                         
 -15   2  10       3594.18       4001.36       175.19 o                         
 -14   2  10        448.90        519.60        76.11 o                         
 -13   2  10        125.56        151.32        56.52 o                         
 -12   2  10        431.34        581.58       100.35 o                         
 -11   2  10       1036.71       1119.33        86.87 o                         
 -10   2  10        296.93        269.06        52.22 o                         
  -9   2  10       6536.42       7310.29       185.63 o                         
  -8   2  10       1379.38       1409.11        81.58 o                         
  -7   2  10         76.22        109.32        30.35 o                         
  -6   2  10         38.95         41.78        22.62 o                         
  -5   2  10       5361.01       5259.65       132.36 o                         
  -4   2  10        376.75        351.60        42.08 o                         
  -3   2  10        393.03        322.67        30.16 o                         
  -2   2  10        790.98        681.22        38.83 o                         
  -1   2  10       1757.16       1570.27        55.79 o                         
   0   2  10       1032.39       1106.47        46.84 o                         
   1   2  10        442.57        380.78        40.23 o                         
   2   2  10       4346.03       4259.77       117.24 o                         
   3   2  10       1488.82       1338.28        63.83 o                         
   4   2  10         98.36         56.75        27.16 o                         
   5   2  10         25.56         55.85        31.38 o                         
   6   2  10        182.74        161.08        46.83 o                         
   7   2  10         61.23         23.54        33.29 o                         
   8   2  10        135.20        205.35        52.32 o                         
   9   2  10       1101.19       1310.99        94.77 o                         
  10   2  10        259.44        223.33        61.08 o                         
  11   2  10        308.25        406.80        74.27 o                         
 -15   3  10         36.19        124.79        65.52 o                         
 -14   3  10        455.91        627.86        83.51 o                         
 -13   3  10         30.11        -59.22        59.22 o                         
 -12   3  10        649.11        719.87        79.03 o                         
 -11   3  10        993.92        999.00       109.61 o                         
 -10   3  10         59.08        293.86        57.44 o                         
  -9   3  10       1877.50       2062.13       133.40 o                         
  -8   3  10        516.73        523.84        60.95 o                         
  -7   3  10          5.91         57.71        29.84 o                         
  -6   3  10         36.18         82.08        25.63 o                         
  -5   3  10         49.42         37.09        23.93 o                         
  -4   3  10        425.49        463.73        35.01 o                         
  -3   3  10        338.09        310.72        29.86 o                         
  -2   3  10        406.84        374.23        32.35 o                         
  -1   3  10         14.45         -1.91        19.86 o                         
   0   3  10       2174.82       2042.10        60.71 o                         
   1   3  10        487.19        406.68        37.58 o                         
   2   3  10        333.68        343.25        37.51 o                         
   3   3  10          5.50         47.45        38.58 o                         
   4   3  10        452.17        553.10        47.17 o                         
   5   3  10        657.56        737.45        54.49 o                         
   6   3  10        942.93        976.19       108.06 o                         
   7   3  10        259.78        264.50        57.85 o                         
   8   3  10         17.64         73.09        37.92 o                         
   9   3  10        132.46        100.34        49.52 o                         
  10   3  10       1890.50       2044.64       179.39 o                         
  11   3  10        205.35        224.93        77.35 o                         
 -15   4  10        602.13        687.78        93.31 o                         
 -14   4  10       1810.37       2035.60       126.47 o                         
 -13   4  10         86.40        -11.58        56.33 o                         
 -12   4  10        173.38        109.20        93.26 o                         
 -11   4  10       1468.51       1596.81       101.62 o                         
 -10   4  10       1063.52       1174.18        87.15 o                         
  -9   4  10        792.96        943.30        97.70 o                         
  -8   4  10       3988.13       4062.83       136.23 o                         
  -7   4  10        140.14        166.86        38.07 o                         
  -6   4  10        128.82        132.03        30.89 o                         
  -5   4  10       3660.59       3532.11        88.90 o                         
  -4   4  10       2448.41       2180.28        70.78 o                         
  -3   4  10        160.27        167.94        28.92 o                         
  -2   4  10       1037.30        976.88        46.15 o                         
  -1   4  10       3901.94       3656.46        84.13 o                         
   0   4  10          7.37        -19.33        25.52 o                         
   1   4  10         85.85         81.52        28.92 o                         
   2   4  10       3644.65       3360.28        98.48 o                         
   3   4  10          3.07        -28.45        28.45 o                         
   4   4  10         15.10         14.09        31.58 o                         
   5   4  10       2963.70       3093.32       109.93 o                         
   6   4  10         91.36         57.20        33.36 o                         
   7   4  10        357.87        383.32        48.59 o                         
   8   4  10        270.74        370.06        63.31 o                         
   9   4  10        818.08        865.30       106.16 o                         
  10   4  10          5.38        142.03        78.38 o                         
 -14   5  10        522.09        497.95        74.17 o                         
 -13   5  10        377.79        415.11        72.02 o                         
 -12   5  10       1836.57       2023.89       118.19 o                         
 -11   5  10        155.90        174.66        54.11 o                         
 -10   5  10       2953.53       3018.75       164.39 o                         
  -9   5  10         26.13         77.28        43.96 o                         
  -8   5  10        917.64        896.36        86.01 o                         
  -7   5  10        893.74        850.39        54.32 o                         
  -6   5  10        656.64        576.16        44.56 o                         
  -5   5  10         20.12          2.59        25.40 o                         
  -4   5  10       5066.17       4746.22       104.46 o                         
  -3   5  10       2181.53       2120.74        71.02 o                         
  -2   5  10       5603.59       5093.02       104.81 o                         
  -1   5  10       1138.26       1035.00        48.42 o                         
   0   5  10       2330.87       2148.59        77.52 o                         
   1   5  10         49.13         51.41        27.96 o                         
   2   5  10          9.18         31.40        27.42 o                         
   3   5  10       2078.63       2114.80       102.56 o                         
   4   5  10       1447.40       1496.62        92.66 o                         
   5   5  10        696.53        670.52        72.05 o                         
   6   5  10       3052.99       3254.30       139.51 o                         
   7   5  10         42.96         28.03        48.30 o                         
   8   5  10        992.94       1046.99        89.84 o                         
   9   5  10        748.51        915.13        92.59 o                         
  10   5  10          7.22         48.97        77.09 o                         
 -13   6  10        504.31        474.67       111.49 o                         
 -12   6  10        853.98        970.36       129.16 o                         
 -11   6  10         22.50         -4.18        49.71 o                         
 -10   6  10        114.28        133.25        49.32 o                         
  -9   6  10       3134.53       3145.53       130.59 o                         
  -8   6  10       1743.81       1717.33        81.08 o                         
  -7   6  10         12.07         -0.06        28.08 o                         
  -6   6  10        307.26        247.72        34.15 o                         
  -5   6  10        557.90        540.86        43.94 o                         
  -4   6  10       1036.72        996.80        57.72 o                         
  -3   6  10       6921.90       6396.43       124.32 o                         
  -2   6  10       1348.98       1159.48        56.05 o                         
  -1   6  10        775.71        707.81        62.36 o                         
   0   6  10         14.56         -7.74        38.81 o                         
   1   6  10        776.96        791.65        68.23 o                         
   2   6  10       1930.39       1771.92       100.92 o                         
   3   6  10       1224.46       1167.47        83.64 o                         
   4   6  10         11.06         62.59        44.97 o                         
   5   6  10       1630.01       1575.36       102.48 o                         
   6   6  10        438.76        493.59        69.30 o                         
   7   6  10       2005.35       2137.03       122.52 o                         
   8   6  10        308.43        366.40       159.49 o                         
   9   6  10         55.06          0.94        55.35 o                         
 -12   7  10        530.78        601.36        77.74 o                         
 -11   7  10        432.05        371.76        67.28 o                         
 -10   7  10        769.45        901.99        83.70 o                         
  -9   7  10        168.60        249.49        54.56 o                         
  -8   7  10        519.04        557.94        57.82 o                         
  -7   7  10        490.89        462.34        48.83 o                         
  -6   7  10        619.91        565.86        47.29 o                         
  -5   7  10        109.08         80.26        28.19 o                         
  -4   7  10        907.66        752.24        58.60 o                         
  -3   7  10         25.24        -18.27        33.08 o                         
  -2   7  10       5175.41       4537.89       145.13 o                         
  -1   7  10        171.40         86.14        48.57 o                         
   0   7  10         10.00          7.52        42.77 o                         
   1   7  10         21.32         48.59        43.03 o                         
   2   7  10         57.73        -14.09        89.68 o                         
   3   7  10        499.02        405.36        62.68 o                         
   4   7  10       2504.95       2384.99       123.19 o                         
   5   7  10        245.36        246.67        59.85 o                         
   6   7  10        187.87        213.23        61.53 o                         
   7   7  10        218.21        268.80        68.74 o                         
   8   7  10       1139.63       1465.11       127.07 o                         
 -11   8  10         45.20         46.34        78.35 o                         
 -10   8  10        345.90        205.13        71.82 o                         
  -9   8  10        800.86        879.92       115.91 o                         
  -8   8  10         32.92          5.72        52.73 o                         
  -7   8  10        785.42        784.70        75.53 o                         
  -6   8  10        134.97        121.41        42.41 o                         
  -5   8  10        990.13       1006.48        79.22 o                         
  -4   8  10         89.71         79.49        40.14 o                         
  -3   8  10       1119.63        992.27        68.45 o                         
  -2   8  10          3.62         -7.67        45.21 o                         
  -1   8  10         10.09         11.79        42.60 o                         
   0   8  10         39.17         -1.20        47.72 o                         
   1   8  10        263.75        364.20        61.45 o                         
   2   8  10         27.89         22.39        50.64 o                         
   3   8  10        676.37        741.92        78.97 o                         
   4   8  10        616.57        500.08        86.84 o                         
   5   8  10         50.90        140.68        93.05 o                         
   6   8  10        318.17        277.90        91.47 o                         
  -9   9  10        678.52        602.45       156.85 o                         
  -8   9  10        214.64        106.84        60.89 o                         
  -7   9  10         34.68        -13.05        46.70 o                         
  -6   9  10         10.64         22.92        40.19 o                         
  -5   9  10         12.47         12.60        40.09 o                         
  -4   9  10        372.07        370.80        59.88 o                         
  -3   9  10        265.82        120.54        51.32 o                         
  -2   9  10         17.34         90.20        48.06 o                         
  -1   9  10         25.89         -2.37        53.86 o                         
   0   9  10         38.98          3.56        50.36 o                         
   1   9  10        845.44        702.95        89.10 o                         
   2   9  10         99.53        -11.10        62.31 o                         
   3   9  10          3.46         24.43        56.23 o                         
   4   9  10         69.79         49.15        61.30 o                         
  -5  10  10        259.71        194.06        76.13 o                         
  -4  10  10        168.39        377.63        84.46 o                         
  -3  10  10       1126.55       1075.36        92.45 o                         
  -2  10  10        264.04        250.55        71.82 o                         
  -1  10  10       1724.66       1719.67       109.90 o                         
   0  10  10        732.13        654.08        78.15 o                         
 -15   0  11        987.84       1186.94       150.75 o                         
 -13   0  11          6.32        -77.85        77.85 o                         
 -11   0  11       1558.71       2043.97       160.18 o                         
  -9   0  11        448.12        559.47        92.11 o                         
  -7   0  11       4727.34       4860.64       203.60 o                         
  -5   0  11       4262.98       4041.60       252.41 o                         
  -3   0  11         99.44        100.01        36.46 o                         
  -1   0  11      20735.02      20036.99       285.64 o                         
   1   0  11        333.95        370.28        47.31 o                         
   3   0  11       4481.92       4565.32       191.81 o                         
   5   0  11       3095.56       3181.28       203.42 o                         
   7   0  11       1044.25        953.17       122.31 o                         
   9   0  11       4895.96       5380.76       518.65 o                         
  11   0  11          4.06        143.82        84.82 o                         
 -15   1  11       1447.49       1808.51       141.96 o                         
 -14   1  11        167.17        255.42        71.18 o                         
 -13   1  11        124.62        275.31        77.44 o                         
 -12   1  11       1212.29       1308.34        98.47 o                         
 -11   1  11         38.26         60.20        49.25 o                         
 -10   1  11        846.12        984.17        82.56 o                         
  -9   1  11       3569.97       4315.05       147.98 o                         
  -8   1  11       1365.72       1449.49        87.94 o                         
  -7   1  11          8.17        159.71        43.08 o                         
  -6   1  11        534.69        528.59        49.74 o                         
  -5   1  11        101.24         77.33        23.52 o                         
  -4   1  11         12.28         34.48        26.82 o                         
  -3   1  11       1264.72       1173.74        52.17 o                         
  -2   1  11       2547.13       2352.16       105.76 o                         
  -1   1  11       1457.76       1463.86        57.23 o                         
   0   1  11         42.38         40.06        21.79 o                         
   1   1  11       3924.16       3531.13        85.17 o                         
   2   1  11        648.26        631.95        48.23 o                         
   3   1  11        358.92        335.47        39.64 o                         
   4   1  11        807.37        837.87        68.35 o                         
   5   1  11        452.30        461.97        56.77 o                         
   6   1  11       1607.34       1629.13       123.97 o                         
   7   1  11        116.66         78.03        54.08 o                         
   8   1  11       1649.07       1777.31       111.27 o                         
   9   1  11        166.94        158.88        54.33 o                         
  10   1  11        535.19        663.66        81.66 o                         
 -15   2  11        245.92        239.39        72.00 o                         
 -14   2  11       2243.04       2437.10       140.40 o                         
 -13   2  11        274.27        235.98        56.78 o                         
 -12   2  11        838.07       1059.14       112.97 o                         
 -11   2  11       1077.37       1071.64        88.52 o                         
 -10   2  11        706.67        829.69        92.42 o                         
  -9   2  11         22.76         22.35        44.27 o                         
  -8   2  11      12685.00      13911.43       252.55 o                         
  -7   2  11         11.85         -2.04        35.20 o                         
  -6   2  11        127.49        178.24        28.03 o                         
  -5   2  11       3223.34       3205.67        93.12 o                         
  -4   2  11       4850.74       4710.94        99.84 o                         
  -3   2  11       2035.10       1854.00        68.73 o                         
  -2   2  11       7053.60       6337.90       114.81 o                         
  -1   2  11       1885.72       1756.63        61.58 o                         
   0   2  11        541.80        567.91        39.01 o                         
   1   2  11        301.50        313.74        39.16 o                         
   2   2  11       8048.21       7755.54       178.52 o                         
   3   2  11         52.13         64.48        29.00 o                         
   4   2  11        827.09        856.29        58.08 o                         
   5   2  11       2496.12       2698.71        95.15 o                         
   6   2  11        323.69        428.82        62.19 o                         
   7   2  11        530.19        666.90        67.00 o                         
   8   2  11        874.57       1093.79        87.37 o                         
   9   2  11        540.42        653.33        72.74 o                         
  10   2  11         39.77         71.82        57.49 o                         
 -15   3  11       2725.87       3310.05       165.22 o                         
 -14   3  11        338.33        414.70        75.93 o                         
 -13   3  11        436.41        583.58        88.88 o                         
 -12   3  11        411.57        385.46        66.22 o                         
 -11   3  11        118.06        100.13        58.03 o                         
 -10   3  11       1517.78       1701.30        99.27 o                         
  -9   3  11       7464.33       8049.96       247.94 o                         
  -8   3  11          2.96         24.72        39.72 o                         
  -7   3  11        358.47        410.19        44.64 o                         
  -6   3  11        371.17        374.16        37.50 o                         
  -5   3  11       2313.66       2320.30        73.86 o                         
  -4   3  11       1500.67       1313.92        56.73 o                         
  -3   3  11       4563.57       4009.54        94.27 o                         
  -2   3  11        203.50        192.89        28.37 o                         
  -1   3  11       1266.45       1205.00        52.92 o                         
   0   3  11        355.94        333.92        38.73 o                         
   1   3  11       3585.43       3399.22       100.41 o                         
   2   3  11        343.13        310.66        39.96 o                         
   3   3  11        442.50        361.47        39.93 o                         
   4   3  11        198.66        242.95        41.35 o                         
   5   3  11         11.87         28.70        30.57 o                         
   6   3  11        172.84        151.74        74.41 o                         
   7   3  11        926.22        892.93       113.93 o                         
   8   3  11          4.62         44.92        53.93 o                         
   9   3  11        246.57        323.34        60.80 o                         
  10   3  11         23.30        133.98        81.71 o                         
 -14   4  11        200.39        193.30        62.12 o                         
 -13   4  11       1428.42       1441.55       111.51 o                         
 -12   4  11        360.21        393.98        68.26 o                         
 -11   4  11          1.38        -15.60        67.59 o                         
 -10   4  11        221.81        367.41        65.44 o                         
  -9   4  11        487.89        596.39        65.40 o                         
  -8   4  11       5441.81       5933.88       196.30 o                         
  -7   4  11       3784.39       3883.26       116.24 o                         
  -6   4  11       1624.20       1630.10        65.09 o                         
  -5   4  11          2.95         13.73        27.07 o                         
  -4   4  11        717.54        657.44        43.87 o                         
  -3   4  11       3096.19       2904.19        82.65 o                         
  -2   4  11       1659.60       1508.90        59.82 o                         
  -1   4  11       1194.04       1110.75        61.07 o                         
   0   4  11        428.86        396.71        42.09 o                         
   1   4  11         26.53        -18.07        29.19 o                         
   2   4  11       5028.95       4781.74       121.21 o                         
   3   4  11       4348.23       4045.48       114.42 o                         
   4   4  11        941.90        848.71        61.23 o                         
   5   4  11        380.62        459.64        53.49 o                         
   6   4  11        740.17        781.15        61.18 o                         
   7   4  11        125.55        236.33        55.26 o                         
   8   4  11        985.59       1033.37       115.77 o                         
   9   4  11        493.66        343.28       104.76 o                         
 -14   5  11       1135.75       1334.53       134.93 o                         
 -13   5  11          0.80         44.27        59.96 o                         
 -12   5  11        340.11        334.27        62.85 o                         
 -11   5  11         30.15          2.12        50.92 o                         
 -10   5  11       1181.51       1183.22        90.16 o                         
  -9   5  11         11.22        -48.80        48.80 o                         
  -8   5  11       1265.81       1337.22        75.67 o                         
  -7   5  11        353.90        295.85        46.41 o                         
  -6   5  11       1013.27        891.29        53.16 o                         
  -5   5  11        976.96        921.48        51.83 o                         
  -4   5  11       1520.86       1337.63        75.47 o                         
  -3   5  11        710.40        655.33        49.35 o                         
  -2   5  11        316.17        304.04        34.28 o                         
  -1   5  11          3.64         28.97        31.22 o                         
   0   5  11          4.15        -11.77        27.48 o                         
   1   5  11        464.27        462.29        45.91 o                         
   2   5  11        690.24        635.34        50.80 o                         
   3   5  11       1951.20       1953.88       105.85 o                         
   4   5  11         38.62          4.41        41.87 o                         
   5   5  11       1312.53       1384.64        96.36 o                         
   6   5  11        123.18        114.05        52.55 o                         
   7   5  11        226.46        209.06        58.02 o                         
   8   5  11        481.11        530.94        79.82 o                         
   9   5  11        357.04        345.96        82.85 o                         
 -13   6  11          0.18        -75.29        96.71 o                         
 -12   6  11          2.30        -18.29        57.50 o                         
 -11   6  11       1194.14       1300.74        98.80 o                         
 -10   6  11        341.20        370.22        61.03 o                         
  -9   6  11         67.20          5.37        46.63 o                         
  -8   6  11        615.99        536.33        63.67 o                         
  -7   6  11         23.13          9.65        45.98 o                         
  -6   6  11        839.57        804.06        68.06 o                         
  -5   6  11       1329.64       1226.85        62.99 o                         
  -4   6  11        197.59        189.35        33.07 o                         
  -3   6  11         11.62         -1.72        28.65 o                         
  -2   6  11       1114.15       1013.85        61.65 o                         
  -1   6  11       3155.91       2944.90       118.27 o                         
   0   6  11        771.81        702.10        66.57 o                         
   1   6  11        131.85        159.56        52.80 o                         
   2   6  11        125.38        121.04        43.26 o                         
   3   6  11         75.55         34.66        46.01 o                         
   4   6  11       3163.88       3325.20       141.33 o                         
   5   6  11        752.97        766.32       113.72 o                         
   6   6  11        284.91        320.36        63.23 o                         
   7   6  11          0.56        -10.33        55.09 o                         
   8   6  11        358.16        346.15        86.31 o                         
 -11   7  11        487.56        478.74        74.69 o                         
 -10   7  11        291.64        233.51        60.68 o                         
  -9   7  11       1478.15       1285.09       109.05 o                         
  -8   7  11          3.09         33.07        43.41 o                         
  -7   7  11        446.05        356.77        47.95 o                         
  -6   7  11        524.97        486.27        48.93 o                         
  -5   7  11         14.37         22.16        36.36 o                         
  -4   7  11        896.79        804.55        61.95 o                         
  -3   7  11       2021.48       1878.43       113.62 o                         
  -2   7  11       1936.25       1700.88        97.62 o                         
  -1   7  11          2.72         -3.00        42.97 o                         
   0   7  11         79.55         95.60        48.42 o                         
   1   7  11          6.68          2.95        49.65 o                         
   2   7  11        468.88        501.11        68.15 o                         
   3   7  11        898.33        898.61        85.26 o                         
   4   7  11        629.64        800.45        81.26 o                         
   5   7  11        357.27        395.34        68.84 o                         
   6   7  11        370.29        294.88        66.20 o                         
 -10   8  11        104.73        128.09       102.13 o                         
  -9   8  11        230.50        354.60        79.30 o                         
  -8   8  11        201.74        134.48        96.01 o                         
  -7   8  11        646.16        547.40        91.99 o                         
  -6   8  11        336.28        344.20        52.96 o                         
  -5   8  11       1310.53       1304.46        80.98 o                         
  -4   8  11        512.01        515.17        65.50 o                         
  -3   8  11       2651.79       2501.25       121.29 o                         
  -2   8  11        743.41        727.88        74.37 o                         
  -1   8  11        277.34        260.35        61.25 o                         
   0   8  11        377.38        286.48        58.09 o                         
   1   8  11          4.69         26.14        50.57 o                         
   2   8  11        100.48         19.34        50.59 o                         
   3   8  11        811.41        888.31       128.71 o                         
   4   8  11        718.77        696.55        83.92 o                         
   5   8  11        107.95         84.97        64.28 o                         
  -7   9  11        189.68        227.11        55.53 o                         
  -6   9  11        163.10        112.60       141.03 o                         
  -5   9  11        178.14        122.12        51.84 o                         
  -4   9  11       2704.45       2470.01       123.73 o                         
  -3   9  11          8.51        -58.09        58.09 o                         
  -2   9  11        274.66        218.43       117.62 o                         
  -1   9  11         68.35         84.38        51.59 o                         
   0   9  11        318.00        318.75        68.32 o                         
   1   9  11        104.37        143.78        58.14 o                         
   2   9  11        241.42        177.40        59.07 o                         
 -14   0  12        147.71        115.30        82.16 o                         
 -12   0  12        665.87        682.02       113.67 o                         
 -10   0  12       3008.95       3519.99       208.53 o                         
  -8   0  12       2474.36       2801.78       172.68 o                         
  -6   0  12         24.29         38.85        33.95 o                         
  -4   0  12        442.45        318.45        49.23 o                         
  -2   0  12       4575.06       4695.03       198.57 o                         
   0   0  12        258.98        349.46        62.08 o                         
   2   0  12       5104.60       5017.88       184.56 o                         
   4   0  12         12.71         -3.08       141.91 o                         
   6   0  12        774.09        851.23       183.19 o                         
   8   0  12        222.37        412.84       101.35 o                         
 -15   1  12       2339.67       2817.57       158.60 o                         
 -14   1  12        844.67       1005.64       109.68 o                         
 -13   1  12        633.97        995.49       100.36 o                         
 -12   1  12       1169.00       1224.18        97.98 o                         
 -11   1  12        137.04        262.73        62.54 o                         
 -10   1  12        285.28        331.57        57.44 o                         
  -9   1  12       6124.49       6751.18       190.52 o                         
  -8   1  12       4614.86       5173.20       161.47 o                         
  -7   1  12         67.90        159.57        43.90 o                         
  -6   1  12        328.70        317.53        39.49 o                         
  -5   1  12       4882.40       4763.77       169.91 o                         
  -4   1  12        466.49        427.22        40.23 o                         
  -3   1  12        803.32        767.97        46.59 o                         
  -2   1  12       3571.97       3312.21        88.61 o                         
  -1   1  12        531.10        521.60        38.55 o                         
   0   1  12       1648.72       1491.52        60.27 o                         
   1   1  12       2806.78       2741.63        98.93 o                         
   2   1  12       2143.95       1939.10        79.58 o                         
   3   1  12          3.22        -22.81        43.80 o                         
   4   1  12       2126.19       2164.89       106.06 o                         
   5   1  12       1561.27       1790.45        98.43 o                         
   6   1  12         34.45         35.09        48.57 o                         
   7   1  12         55.62        147.61        51.16 o                         
   8   1  12        737.65        740.52        83.25 o                         
   9   1  12         43.00         58.02        58.92 o                         
 -15   2  12        761.78       1016.05       106.09 o                         
 -14   2  12         10.36        -18.09        68.68 o                         
 -13   2  12         30.41        125.47        61.68 o                         
 -12   2  12          0.64         44.68        69.13 o                         
 -11   2  12        303.05        356.10        66.99 o                         
 -10   2  12        347.29        253.45        94.48 o                         
  -9   2  12       1108.07       1324.19        94.14 o                         
  -8   2  12        782.72        890.56        73.36 o                         
  -7   2  12        118.22        188.32        46.39 o                         
  -6   2  12        828.87        892.11        56.05 o                         
  -5   2  12       1195.26       1160.26        54.81 o                         
  -4   2  12        469.32        499.84        39.58 o                         
  -3   2  12       1035.46        950.50        52.13 o                         
  -2   2  12        237.35        249.83        42.99 o                         
  -1   2  12       8255.91       8005.25       195.35 o                         
   0   2  12       1119.95       1035.28        59.54 o                         
   1   2  12        232.26        169.47        33.06 o                         
   2   2  12       1246.75       1192.45        63.57 o                         
   3   2  12          1.64          3.00        30.86 o                         
   4   2  12        690.46        629.17        55.52 o                         
   5   2  12       5727.72       6016.26       173.29 o                         
   6   2  12        464.21        427.89        75.89 o                         
   7   2  12        743.21        762.53        76.17 o                         
   8   2  12        105.60        167.49        52.79 o                         
   9   2  12       1567.57       1721.35       115.66 o                         
 -14   3  12        743.40        586.10        99.95 o                         
 -13   3  12        314.07        394.63        73.88 o                         
 -12   3  12       3614.75       4398.64       174.58 o                         
 -11   3  12          6.10         12.18        54.76 o                         
 -10   3  12         56.52         35.14        47.45 o                         
  -9   3  12         66.82         53.67        45.67 o                         
  -8   3  12       7547.35       7677.35       219.60 o                         
  -7   3  12       1499.37       1589.89        90.85 o                         
  -6   3  12        624.56        585.10        51.33 o                         
  -5   3  12        182.52        168.03        29.16 o                         
  -4   3  12          0.53        -17.65        28.17 o                         
  -3   3  12        560.86        491.44        40.50 o                         
  -2   3  12      13688.14      12769.22       172.05 o                         
  -1   3  12        507.42        486.42        44.81 o                         
   0   3  12        606.81        604.71        50.56 o                         
   1   3  12        596.88        567.70        88.84 o                         
   2   3  12       2183.34       2164.86        84.98 o                         
   3   3  12       2269.53       2190.25        88.28 o                         
   4   3  12       1401.22       1344.55        73.36 o                         
   5   3  12          4.61          8.82        31.14 o                         
   6   3  12       1127.81       1067.83       121.32 o                         
   7   3  12         61.08         97.82        49.66 o                         
   8   3  12       2702.93       2947.76       173.50 o                         
   9   3  12        572.71        675.65       111.42 o                         
 -14   4  12         81.41         93.70        67.79 o                         
 -13   4  12        628.31        614.03        92.31 o                         
 -12   4  12        264.70        264.47        67.40 o                         
 -11   4  12        273.52        404.54        64.90 o                         
 -10   4  12        719.40        832.00        80.23 o                         
  -9   4  12        378.32        353.61        64.20 o                         
  -8   4  12         36.08         59.46        47.37 o                         
  -7   4  12         86.36        174.88        40.46 o                         
  -6   4  12        951.94        961.44        55.83 o                         
  -5   4  12       1311.20       1203.34        63.48 o                         
  -4   4  12        193.43        160.28        31.54 o                         
  -3   4  12       3033.06       2673.26       104.34 o                         
  -2   4  12       2009.68       1762.63        70.89 o                         
  -1   4  12       2305.42       2180.16        86.19 o                         
   0   4  12        244.85        254.73        38.60 o                         
   1   4  12        135.00         85.71        32.20 o                         
   2   4  12        393.98        348.73        41.60 o                         
   3   4  12         15.70        -14.08        34.59 o                         
   4   4  12       1305.71       1382.74        85.22 o                         
   5   4  12       1008.05        960.36        84.08 o                         
   6   4  12        238.32        196.15        67.64 o                         
   7   4  12        949.24       1073.54       145.04 o                         
   8   4  12         85.12         40.21        79.80 o                         
 -13   5  12       1571.79       1676.47       122.19 o                         
 -12   5  12        682.64        808.18       110.61 o                         
 -11   5  12        201.58        217.77        59.73 o                         
 -10   5  12         61.39        158.25        54.65 o                         
  -9   5  12       2531.46       2698.78       128.08 o                         
  -8   5  12         15.43        -46.01        49.39 o                         
  -7   5  12        928.23        836.70        65.02 o                         
  -6   5  12       1089.47        977.58        61.90 o                         
  -5   5  12       1728.77       1462.99        67.09 o                         
  -4   5  12       1193.07       1140.60        60.45 o                         
  -3   5  12       2208.67       1998.05        82.92 o                         
  -2   5  12        403.69        365.93        43.42 o                         
  -1   5  12        407.92        326.40        50.50 o                         
   0   5  12         68.97         34.08        33.57 o                         
   1   5  12        543.25        484.26        62.84 o                         
   2   5  12         27.51          8.77        44.79 o                         
   3   5  12        718.10        662.39        69.12 o                         
   4   5  12        115.55         93.25        51.06 o                         
   5   5  12        250.23        310.05        63.37 o                         
   6   5  12        324.99        334.19        62.72 o                         
   7   5  12          2.74          3.59        68.17 o                         
 -12   6  12         98.23        124.13        60.33 o                         
 -11   6  12        171.36        176.85        57.22 o                         
 -10   6  12         32.87         30.99        53.23 o                         
  -9   6  12        197.41        303.30        65.90 o                         
  -8   6  12        527.68        426.01        79.68 o                         
  -7   6  12       1335.40       1178.08        83.44 o                         
  -6   6  12        393.97        377.21        43.41 o                         
  -5   6  12        465.79        478.07        45.25 o                         
  -4   6  12        202.44        264.07        40.79 o                         
  -3   6  12        291.24        263.70        41.92 o                         
  -2   6  12         15.00         29.54        41.57 o                         
  -1   6  12         44.55         22.62        55.04 o                         
   0   6  12         40.49         38.65        45.81 o                         
   1   6  12         52.33         89.87        47.82 o                         
   2   6  12       1400.96       1311.60        89.24 o                         
   3   6  12        174.74        211.10        60.74 o                         
   4   6  12         82.62         39.03        50.51 o                         
   5   6  12         12.40         33.12        54.14 o                         
   6   6  12        290.26        226.00        79.27 o                         
 -10   7  12        975.79       1025.18        89.82 o                         
  -9   7  12        999.49        954.62        95.96 o                         
  -8   7  12       2423.19       2259.36       171.02 o                         
  -7   7  12        423.94        433.48        54.56 o                         
  -6   7  12        133.52        205.26        53.06 o                         
  -5   7  12       1625.87       1472.78        82.10 o                         
  -4   7  12       1289.35       1232.92        88.10 o                         
  -3   7  12        133.41        113.07        50.80 o                         
  -2   7  12        804.16        706.44        68.49 o                         
  -1   7  12          8.66        -15.48        46.51 o                         
   0   7  12        281.04        250.90        53.55 o                         
   1   7  12       1832.45       1714.06       109.05 o                         
   2   7  12        412.02        447.84        63.69 o                         
   3   7  12       1257.91       1148.39        93.39 o                         
   4   7  12        153.32        197.76        77.20 o                         
   5   7  12        491.53        494.53        73.56 o                         
  -8   8  12        142.87        200.22        79.03 o                         
  -7   8  12        143.07        195.32        65.12 o                         
  -6   8  12       1030.64        898.60       100.32 o                         
  -5   8  12         23.85         16.05        43.71 o                         
  -4   8  12        999.48        937.65        83.72 o                         
  -3   8  12         25.53        -53.99        53.99 o                         
  -2   8  12         62.99         22.35        56.83 o                         
  -1   8  12        169.24         48.62        52.87 o                         
   0   8  12        938.21        963.46        88.55 o                         
   1   8  12         10.34         18.88        53.11 o                         
   2   8  12       1749.98       1640.57       112.81 o                         
   3   8  12        293.92        374.29        74.07 o                         
  -5   9  12        368.94        369.83        78.06 o                         
  -4   9  12        124.63         70.03        54.65 o                         
  -3   9  12       1387.56       1224.25       100.21 o                         
  -2   9  12        104.38        141.70        59.17 o                         
  -1   9  12        638.22        559.04        78.32 o                         
 -13   0  13       4908.31       5884.49       651.40 o                         
 -11   0  13        367.76        535.50       114.46 o                         
  -9   0  13       6773.92       7827.47       296.43 o                         
  -7   0  13        845.65        950.50       110.55 o                         
  -5   0  13        952.33       1008.60       102.23 o                         
  -3   0  13      18105.42      18211.91       369.29 o                         
  -1   0  13       3531.71       3402.58       202.76 o                         
   1   0  13       2024.25       1948.02       112.76 o                         
   3   0  13        508.07        642.46       145.13 o                         
   5   0  13       1660.77       1859.29       150.59 o                         
   7   0  13       2800.62       3108.61       202.11 o                         
 -14   1  13          1.70          9.46        80.65 o                         
 -13   1  13        377.23        656.59        89.41 o                         
 -12   1  13       1824.38       2166.14       130.32 o                         
 -11   1  13         82.94        147.64        58.64 o                         
 -10   1  13        490.13        522.67        71.82 o                         
  -9   1  13         42.73        -27.38        60.26 o                         
  -8   1  13       1163.56       1428.16        93.44 o                         
  -7   1  13        322.02        342.96        51.53 o                         
  -6   1  13        801.49        894.46        69.98 o                         
  -5   1  13         39.19         82.06        41.57 o                         
  -4   1  13        313.11        329.46        37.51 o                         
  -3   1  13        185.40        163.62        28.89 o                         
  -2   1  13       4102.21       4164.46       104.99 o                         
  -1   1  13       1403.39       1475.63        64.59 o                         
   0   1  13          4.16        -19.36        30.52 o                         
   1   1  13        423.20        328.53        42.30 o                         
   2   1  13         14.35         60.69        40.26 o                         
   3   1  13         13.95         29.24        40.24 o                         
   4   1  13       1681.54       1925.03       104.11 o                         
   5   1  13        587.50        640.77        70.31 o                         
   6   1  13        369.46        350.55        68.64 o                         
   7   1  13          0.64         -2.47        50.25 o                         
   8   1  13        960.08       1135.08        96.61 o                         
 -14   2  13       1941.42       2208.42       140.96 o                         
 -13   2  13        392.14        281.72        91.99 o                         
 -12   2  13        578.85        617.99        83.40 o                         
 -11   2  13        455.91        458.93        70.78 o                         
 -10   2  13       1302.65       1423.02       131.05 o                         
  -9   2  13        661.71        680.27        72.66 o                         
  -8   2  13        547.83        607.01        70.12 o                         
  -7   2  13        166.49        170.05        52.87 o                         
  -6   2  13       1926.74       1821.68        88.18 o                         
  -5   2  13         84.68         19.82        44.76 o                         
  -4   2  13        217.24        187.26        31.40 o                         
  -3   2  13       1578.30       1580.63        67.37 o                         
  -2   2  13       1540.66       1356.52        62.00 o                         
  -1   2  13       2282.67       2066.05        96.27 o                         
   0   2  13        100.19         22.24        34.38 o                         
   1   2  13        910.43        873.57        61.26 o                         
   2   2  13        274.09        236.91        47.68 o                         
   3   2  13         20.20         55.25        32.79 o                         
   4   2  13       3101.02       3315.58       132.02 o                         
   5   2  13         87.56        146.69        62.56 o                         
   6   2  13       1232.45       1443.54       100.96 o                         
   7   2  13        432.15        553.17        72.79 o                         
   8   2  13        312.57        430.31        71.37 o                         
 -13   3  13        365.84        430.49        87.30 o                         
 -12   3  13         24.25        -63.12        63.12 o                         
 -11   3  13        159.82        192.97        62.32 o                         
 -10   3  13         11.56         20.20        50.23 o                         
  -9   3  13        611.25        758.95       107.74 o                         
  -8   3  13        154.30        119.24        48.15 o                         
  -7   3  13        628.23        640.99        66.48 o                         
  -6   3  13         12.79         16.25        37.53 o                         
  -5   3  13        581.86        737.00        50.36 o                         
  -4   3  13         11.47         -2.14        39.62 o                         
  -3   3  13         15.49         19.71        29.51 o                         
  -2   3  13         16.39          3.73        31.27 o                         
  -1   3  13       1388.12       1262.96        68.24 o                         
   0   3  13        362.50        428.20        45.48 o                         
   1   3  13        887.95        908.30        61.85 o                         
   2   3  13         32.25          5.96        37.37 o                         
   3   3  13         25.39         56.26        37.94 o                         
   4   3  13         31.90         82.03        41.70 o                         
   5   3  13       1221.70       1308.93        92.23 o                         
   6   3  13        234.95        268.90        69.84 o                         
   7   3  13         15.32        -52.78        76.37 o                         
   8   3  13        149.72         68.23        79.49 o                         
 -13   4  13        644.66        858.24        97.88 o                         
 -12   4  13         96.32         81.22        57.01 o                         
 -11   4  13         15.69         -9.71        53.22 o                         
 -10   4  13        937.38        998.84        90.26 o                         
  -9   4  13       1898.16       2155.73       121.90 o                         
  -8   4  13        217.72        297.29        55.95 o                         
  -7   4  13        626.29        522.77        60.54 o                         
  -6   4  13       2094.09       2031.55        91.14 o                         
  -5   4  13         41.97         43.98        31.37 o                         
  -4   4  13        649.29        591.87        58.30 o                         
  -3   4  13       2186.76       1875.75        74.38 o                         
  -2   4  13        292.64        200.66        36.58 o                         
  -1   4  13         95.92         87.96        34.91 o                         
   0   4  13       1299.32       1161.16        74.11 o                         
   1   4  13          2.89         35.14        32.23 o                         
   2   4  13       1247.22       1161.65        68.93 o                         
   3   4  13        945.17        879.81        64.74 o                         
   4   4  13       1547.04       1537.28        97.51 o                         
   5   4  13        122.77        131.31        53.55 o                         
   6   4  13        480.30        572.90       117.38 o                         
   7   4  13         61.00        102.65        70.72 o                         
 -12   5  13        903.27       1070.32       104.63 o                         
 -11   5  13         85.01         23.68        54.97 o                         
 -10   5  13          9.43         53.79        52.70 o                         
  -9   5  13        818.28        862.20        85.81 o                         
  -8   5  13       1193.56       1321.51       155.20 o                         
  -7   5  13       1606.20       1760.78        98.04 o                         
  -6   5  13        569.46        637.01        59.31 o                         
  -5   5  13       1987.44       1891.46        78.97 o                         
  -4   5  13         79.41         53.46        30.83 o                         
  -3   5  13          2.78         13.98        36.05 o                         
  -2   5  13       1750.19       1626.77        81.17 o                         
  -1   5  13       1132.88       1070.97        78.42 o                         
   0   5  13        131.54        132.00        54.94 o                         
   1   5  13       2440.41       2259.49       116.10 o                         
   2   5  13        140.60         65.07        45.36 o                         
   3   5  13       1041.71        962.17        82.64 o                         
   4   5  13       1265.48       1225.62        93.10 o                         
   5   5  13        196.80        299.68        63.22 o                         
   6   5  13         26.22         91.12        67.02 o                         
 -11   6  13         67.94        113.44        60.47 o                         
 -10   6  13         13.44         94.72        57.79 o                         
  -9   6  13        633.00        664.24        75.20 o                         
  -8   6  13       3478.44       3397.04       147.52 o                         
  -7   6  13         52.02          1.25        43.58 o                         
  -6   6  13        911.98        867.56        66.90 o                         
  -5   6  13          6.77         13.60        31.53 o                         
  -4   6  13        929.51        755.85        59.89 o                         
  -3   6  13       1087.20        999.73       101.20 o                         
  -2   6  13        868.19        704.28        69.57 o                         
  -1   6  13         92.79        205.83        55.83 o                         
   0   6  13        995.62        867.63        86.54 o                         
   1   6  13        941.52        861.89        80.21 o                         
   2   6  13       1513.01       1515.34       101.11 o                         
   3   6  13          6.24         -1.88        96.51 o                         
   4   6  13        234.39        334.89        66.77 o                         
   5   6  13         71.43        110.40        66.74 o                         
  -9   7  13        131.44         72.90        64.28 o                         
  -8   7  13        205.00        123.35        61.55 o                         
  -7   7  13       2705.78       2469.04       174.29 o                         
  -6   7  13         52.90        -39.69        59.82 o                         
  -5   7  13          7.01         21.62        72.72 o                         
  -4   7  13          3.96         63.29        48.09 o                         
  -3   7  13        247.05        337.93        61.78 o                         
  -2   7  13        281.35        333.83        56.60 o                         
  -1   7  13       1771.45       1762.12       162.25 o                         
   0   7  13        111.62        136.44        53.53 o                         
   1   7  13        238.84        244.13        56.86 o                         
   2   7  13        554.78        533.58        71.56 o                         
   3   7  13       1115.42       1265.87       121.95 o                         
  -6   8  13         16.07        -32.36        76.62 o                         
  -5   8  13        124.01         21.24        81.50 o                         
  -4   8  13        109.12        -11.35        51.15 o                         
  -3   8  13          6.71        -64.56        64.56 o                         
  -2   8  13        153.47        172.71        55.82 o                         
  -1   8  13        309.19        276.39        63.87 o                         
   0   8  13          3.02        -24.89        56.25 o                         
 -12   0  14       1725.90       1798.86       335.68 o                         
 -10   0  14        966.45       1110.97       134.17 o                         
  -8   0  14       1271.51       1239.49       125.79 o                         
  -6   0  14       4279.94       4379.11       208.03 o                         
  -4   0  14        240.83        362.29        78.85 o                         
  -2   0  14       3357.39       3201.13       136.36 o                         
   0   0  14       2273.62       2372.61       119.29 o                         
   2   0  14        174.11        223.32        75.10 o                         
   4   0  14       3895.78       4514.66       293.47 o                         
   6   0  14        317.51        581.13       196.06 o                         
 -13   1  14        227.01        102.48        66.78 o                         
 -12   1  14        176.85        139.98        63.31 o                         
 -11   1  14         34.94          2.37        55.19 o                         
 -10   1  14         73.13        125.68        54.55 o                         
  -9   1  14          5.55          6.58        50.49 o                         
  -8   1  14        271.23        274.95        61.12 o                         
  -7   1  14        737.31        779.22        74.05 o                         
  -6   1  14        396.46        442.93        56.14 o                         
  -5   1  14       1305.56       1484.72        75.81 o                         
  -4   1  14       1228.36       1198.86        63.02 o                         
  -3   1  14       1081.50       1079.21        58.98 o                         
  -2   1  14        241.84        253.73        36.92 o                         
  -1   1  14          4.14        -26.06        38.70 o                         
   0   1  14        152.34        137.02        37.23 o                         
   1   1  14       1369.99       1402.42        75.68 o                         
   2   1  14         51.38         60.62        42.28 o                         
   3   1  14       1427.66       1449.10        96.72 o                         
   4   1  14         99.99         83.86        50.64 o                         
   5   1  14       1826.75       2078.44       116.53 o                         
   6   1  14          1.44        -53.58        55.06 o                         
   7   1  14         53.93         70.73        54.33 o                         
 -13   2  14       3226.23       3918.78       355.15 o                         
 -12   2  14          9.56          6.07        63.98 o                         
 -11   2  14         20.88        -49.28        59.58 o                         
 -10   2  14        418.71        421.97        70.94 o                         
  -9   2  14       1550.61       1654.69       149.53 o                         
  -8   2  14        329.09        286.47        53.56 o                         
  -7   2  14       2847.29       2928.88       128.70 o                         
  -6   2  14       1532.75       1660.16        96.27 o                         
  -5   2  14          6.56         12.19        30.18 o                         
  -4   2  14         12.98          3.49        33.53 o                         
  -3   2  14       3414.51       3291.79       105.98 o                         
  -2   2  14         59.52         51.86        31.82 o                         
  -1   2  14       1049.35        962.50        70.18 o                         
   0   2  14        691.39        703.43        68.98 o                         
   1   2  14        135.08        200.97        42.16 o                         
   2   2  14        439.49        415.50        48.55 o                         
   3   2  14       1074.82       1088.37        97.14 o                         
   4   2  14       1416.07       1519.59        99.66 o                         
   5   2  14         92.18        111.33        62.96 o                         
   6   2  14         13.03        -33.47        53.64 o                         
   7   2  14        170.26        204.14        64.26 o                         
 -12   3  14        169.79        186.80       107.50 o                         
 -11   3  14         76.73         14.42        60.27 o                         
 -10   3  14        821.83        931.11        89.01 o                         
  -9   3  14        376.56        416.43        66.67 o                         
  -8   3  14         91.76        138.64        52.99 o                         
  -7   3  14        420.59        453.08        61.31 o                         
  -6   3  14        852.75        899.69        76.18 o                         
  -5   3  14         67.24         76.44        29.80 o                         
  -4   3  14       1437.78       1335.79        67.25 o                         
  -3   3  14        243.71        203.68        36.85 o                         
  -2   3  14        702.82        818.50        67.76 o                         
  -1   3  14        148.28        105.92        38.80 o                         
   0   3  14         52.62         16.80        35.51 o                         
   1   3  14          4.75         25.07        39.75 o                         
   2   3  14         13.64         29.36        40.27 o                         
   3   3  14         95.35        120.75        35.77 o                         
   4   3  14        455.04        557.06        68.07 o                         
   5   3  14          0.38         30.96        60.16 o                         
   6   3  14         31.60         93.18        73.36 o                         
 -12   4  14       1080.90        939.41       100.63 o                         
 -11   4  14        145.63        217.86        67.67 o                         
 -10   4  14         33.69        127.07        64.29 o                         
  -9   4  14        559.14        659.64        75.22 o                         
  -8   4  14       2214.38       2298.41       119.98 o                         
  -7   4  14        721.60        697.27        73.76 o                         
  -6   4  14        334.93        331.75        56.63 o                         
  -5   4  14         32.69         -1.50        38.19 o                         
  -4   4  14        218.50        215.53        40.45 o                         
  -3   4  14       2816.49       2560.33       100.50 o                         
  -2   4  14       3144.74       2753.96       105.00 o                         
  -1   4  14        209.67        241.12        45.74 o                         
   0   4  14         45.61         30.18        37.61 o                         
   1   4  14       1132.39       1084.01        71.08 o                         
   2   4  14        248.39        206.80        39.07 o                         
   3   4  14        391.01        291.86       121.91 o                         
   4   4  14        611.26        603.94        94.00 o                         
   5   4  14         89.03          7.39        88.31 o                         
 -11   5  14          1.43          3.56        63.71 o                         
 -10   5  14        454.68        417.61        68.51 o                         
  -9   5  14        291.39        208.89        55.79 o                         
  -8   5  14        161.16        171.48        50.60 o                         
  -7   5  14         30.22         36.54        53.05 o                         
  -6   5  14        319.01        366.59        58.11 o                         
  -5   5  14        134.27        119.03        50.07 o                         
  -4   5  14         83.39        105.59        50.02 o                         
  -3   5  14        304.46        265.68        45.54 o                         
  -2   5  14       1456.18       1472.40        80.82 o                         
  -1   5  14        479.55        514.10        54.15 o                         
   0   5  14       1527.78       1507.02        96.82 o                         
   1   5  14         36.91         -9.66        48.23 o                         
   2   5  14        383.85        365.41        66.59 o                         
   3   5  14        153.57        120.43        65.56 o                         
   4   5  14          9.05         24.54        52.61 o                         
  -9   6  14         16.26         38.42        54.93 o                         
  -8   6  14         59.14         23.56        62.39 o                         
  -7   6  14       1220.35       1186.01        87.17 o                         
  -6   6  14        854.68        861.53       106.70 o                         
  -5   6  14        113.85         65.11        58.07 o                         
  -4   6  14        222.38        147.97        51.92 o                         
  -3   6  14         33.35         53.10        52.01 o                         
  -2   6  14        223.03        220.00        54.58 o                         
  -1   6  14       3328.20       3039.59       138.18 o                         
   0   6  14        807.49        771.59        80.69 o                         
   1   6  14        218.30        217.35        61.01 o                         
   2   6  14          0.36          6.00        65.03 o                         
   3   6  14        298.22        340.23        63.61 o                         
  -7   7  14        999.80       1070.12       210.11 o                         
  -6   7  14         41.27         29.19       124.33 o                         
  -5   7  14        101.22         57.05        58.71 o                         
  -4   7  14         86.35        -29.94        85.36 o                         
  -3   7  14          2.14        -17.20        51.44 o                         
  -2   7  14        264.02        278.01        60.57 o                         
  -1   7  14        147.64         63.39        57.44 o                         
   0   7  14        828.42        744.05        79.47 o                         
   1   7  14        252.50        289.94        63.87 o                         
 -11   0  15         70.02        175.92       197.78 o                         
  -9   0  15        292.95        413.93        93.54 o                         
  -7   0  15       1332.52       1407.72       131.61 o                         
  -5   0  15        102.26         84.56        60.95 o                         
  -3   0  15       1285.10       1520.58       101.37 o                         
  -1   0  15          1.81         25.74        54.21 o                         
   1   0  15       1402.65       1418.96       199.72 o                         
   3   0  15        249.66        319.45       127.33 o                         
   5   0  15         53.53         60.45        69.65 o                         
 -12   1  15          2.58        -44.20        70.14 o                         
 -11   1  15        110.91        183.32        74.06 o                         
 -10   1  15        805.46       1001.91        91.31 o                         
  -9   1  15          8.16         15.53        54.66 o                         
  -8   1  15       1102.95       1211.42        96.11 o                         
  -7   1  15       1539.27       1803.17       107.30 o                         
  -6   1  15         12.71         19.64        44.46 o                         
  -5   1  15        334.22        341.18        54.90 o                         
  -4   1  15       1397.01       1565.04        82.94 o                         
  -3   1  15        765.96        833.44        56.85 o                         
  -2   1  15          2.68         75.44        37.83 o                         
  -1   1  15        509.76        536.51        56.71 o                         
   0   1  15        870.40        882.22        76.21 o                         
   1   1  15        196.48        254.30        55.59 o                         
   2   1  15          1.96         -0.85        48.53 o                         
   3   1  15        785.87        830.28       110.92 o                         
   4   1  15          2.43         61.92        53.64 o                         
   5   1  15         91.45        147.26        76.21 o                         
 -12   2  15        767.74       1102.13       109.87 o                         
 -11   2  15        199.68        270.67        72.38 o                         
 -10   2  15         33.31          3.81        62.03 o                         
  -9   2  15        428.62        452.70        72.98 o                         
  -8   2  15         70.22         77.31        50.92 o                         
  -7   2  15         30.50         52.51        50.41 o                         
  -6   2  15       4584.53       5002.75       166.13 o                         
  -5   2  15        253.99        288.84        45.04 o                         
  -4   2  15        252.51        315.91        46.44 o                         
  -3   2  15        979.70       1035.16        70.39 o                         
  -2   2  15        294.56        226.65        55.20 o                         
  -1   2  15        474.85        442.37        52.50 o                         
   0   2  15       3052.18       3087.16       114.12 o                         
   1   2  15        599.09        630.69        66.55 o                         
   2   2  15        914.84        847.32        78.22 o                         
   3   2  15          0.52        -13.37        49.69 o                         
   4   2  15       2420.90       2510.36       178.62 o                         
   5   2  15         44.73         61.92        54.88 o                         
 -11   3  15        716.03        921.86        96.28 o                         
 -10   3  15        139.97         48.63        55.76 o                         
  -9   3  15         44.90         77.74        57.26 o                         
  -8   3  15        616.86        664.46        79.03 o                         
  -7   3  15       4582.11       4949.32       169.34 o                         
  -6   3  15         33.73          4.70        45.25 o                         
  -5   3  15        468.47        514.74        54.15 o                         
  -4   3  15        376.06        364.07        69.36 o                         
  -3   3  15       1166.09       1168.45        83.61 o                         
  -2   3  15       1256.01       1219.68        77.05 o                         
  -1   3  15        737.01        772.19        73.74 o                         
   0   3  15         64.57        107.31        41.75 o                         
   1   3  15        510.75        515.01        64.85 o                         
   2   3  15         20.42        -39.49        74.85 o                         
   3   3  15       1603.66       1538.10       103.70 o                         
   4   3  15        261.35        263.82        79.97 o                         
 -10   4  15        237.96        339.63        69.00 o                         
  -9   4  15        251.71        274.40        66.78 o                         
  -8   4  15        640.70        869.32       108.58 o                         
  -7   4  15        951.85        984.85        97.81 o                         
  -6   4  15       1379.14       1520.32        97.63 o                         
  -5   4  15        107.88        170.47        50.36 o                         
  -4   4  15        268.86        192.05        48.18 o                         
  -3   4  15          8.28         44.17        49.92 o                         
  -2   4  15         60.25         57.39        40.35 o                         
  -1   4  15       1075.05       1130.24        74.58 o                         
   0   4  15       1075.04       1108.98        74.54 o                         
   1   4  15          6.90        -22.56        43.49 o                         
   2   4  15        828.40        750.68        80.62 o                         
   3   4  15        163.80        288.76        76.99 o                         
   4   4  15       1652.45       1867.47       147.77 o                         
  -9   5  15        440.09        467.38        80.05 o                         
  -8   5  15       1188.10       1121.50       107.39 o                         
  -7   5  15        276.32        258.44        65.73 o                         
  -6   5  15        382.09        468.32       103.18 o                         
  -5   5  15         18.64         97.73        63.72 o                         
  -4   5  15        148.72        144.79        55.62 o                         
  -3   5  15          4.34         47.81        44.16 o                         
  -2   5  15        593.99        551.30        68.93 o                         
  -1   5  15          7.19         58.61        48.06 o                         
   0   5  15          9.73         46.11        54.12 o                         
   1   5  15        173.97        150.27        52.85 o                         
   2   5  15         17.96         65.41        51.66 o                         
  -7   6  15        122.42        211.15        83.80 o                         
  -6   6  15         34.76        -10.62        74.01 o                         
  -5   6  15         73.76        102.21        85.12 o                         
  -4   6  15          5.09         -8.81        61.38 o                         
  -3   6  15       1210.30       1189.86        92.07 o                         
  -2   6  15          2.06         14.90        51.07 o                         
  -1   6  15         60.65         13.32        52.17 o                         
   0   6  15        284.11        274.57        78.18 o                         
 -10   0  16        213.58        363.39       168.96 o                         
  -8   0  16       5300.44       6009.02       292.50 o                         
  -6   0  16       1859.88       2205.67       164.94 o                         
  -4   0  16        678.18        608.01        94.94 o                         
  -2   0  16         52.04        120.43        63.48 o                         
   0   0  16       1385.16       1233.06       164.56 o                         
   2   0  16       1535.27       1511.64       179.62 o                         
 -11   1  16        252.26        313.25        72.55 o                         
 -10   1  16         83.71        170.46        63.64 o                         
  -9   1  16         54.61        159.03        67.34 o                         
  -8   1  16         97.78        152.39        61.25 o                         
  -7   1  16       3400.72       3762.65       153.55 o                         
  -6   1  16        859.61        944.31        81.82 o                         
  -5   1  16         52.71         57.23        45.91 o                         
  -4   1  16         11.86         36.87        34.43 o                         
  -3   1  16        591.53        730.99        63.43 o                         
  -2   1  16         56.24         83.94        40.15 o                         
  -1   1  16       1349.86       1303.52        89.54 o                         
   0   1  16        834.83        887.80        79.60 o                         
   1   1  16        270.10        243.08        79.11 o                         
   2   1  16          0.71         27.41        51.35 o                         
   3   1  16       1886.26       2005.50       129.67 o                         
 -10   2  16         16.81        -28.74        60.82 o                         
  -9   2  16         22.00         26.26        58.69 o                         
  -8   2  16        343.05        274.23        57.71 o                         
  -7   2  16        599.85        583.16        70.52 o                         
  -6   2  16        493.93        409.63        59.32 o                         
  -5   2  16         41.08        132.10        48.66 o                         
  -4   2  16        489.45        474.53        72.58 o                         
  -3   2  16         69.21         21.54        53.34 o                         
  -2   2  16          2.33         10.21        44.70 o                         
  -1   2  16        741.59        700.61       102.83 o                         
   0   2  16        103.14         65.19        53.30 o                         
   1   2  16       1001.35       1306.29        94.25 o                         
   2   2  16        447.15        439.76        64.70 o                         
   3   2  16        429.08        391.17        80.39 o                         
  -9   3  16         22.24         73.47        59.33 o                         
  -8   3  16         63.04         54.23        95.57 o                         
  -7   3  16         50.04         23.49        49.78 o                         
  -6   3  16       1115.12       1165.08       106.53 o                         
  -5   3  16        322.09        402.81        72.03 o                         
  -4   3  16        805.48        796.22        71.82 o                         
  -3   3  16         61.23         65.31        40.57 o                         
  -2   3  16          8.39         -7.53        41.54 o                         
  -1   3  16        159.31        159.99        50.29 o                         
   0   3  16       2400.69       2349.87       119.81 o                         
   1   3  16        220.28        139.73        53.27 o                         
   2   3  16        138.07         70.71        49.11 o                         
  -8   4  16        786.87        691.43        80.74 o                         
  -7   4  16        158.21         64.29        68.43 o                         
  -6   4  16        127.96        222.36        72.26 o                         
  -5   4  16        195.29        106.50        58.80 o                         
  -4   4  16          2.63        -47.97        47.97 o                         
  -3   4  16        259.94        276.97        79.36 o                         
  -2   4  16        339.88        411.25        64.44 o                         
  -1   4  16       1036.40        991.04        74.91 o                         
   0   4  16        122.17        141.62        66.99 o                         
   1   4  16        337.96        513.00       112.09 o                         
  -6   5  16        433.17        484.51        81.53 o                         
  -5   5  16         23.29         -6.04        92.57 o                         
  -4   5  16        963.03       1028.11       128.85 o                         
  -3   5  16        347.86        321.13        93.07 o                         
  -2   5  16       1232.56       1286.08       112.17 o                         
  -1   5  16        934.49       1046.85        92.94 o                         
  -7   0  17       3680.32       3805.66       224.50 o                         
  -5   0  17        274.42        175.64        83.71 o                         
  -3   0  17         11.11        -95.61        95.61 o                         
  -1   0  17       3027.96       3128.12       195.89 o                         
   1   0  17        985.39        972.95       127.47 o                         
  -8   1  17        281.43        171.81        63.49 o                         
  -7   1  17         37.84         56.89        52.80 o                         
  -6   1  17         54.80        124.98        56.44 o                         
  -5   1  17        111.38        156.84        62.06 o                         
  -4   1  17        647.09        798.48        91.12 o                         
  -3   1  17         63.49         53.52        58.61 o                         
  -2   1  17        937.04        973.46        87.76 o                         
  -1   1  17         29.80         18.68        47.16 o                         
   0   1  17       1933.22       2091.75       160.13 o                         
   1   1  17          0.10        -27.51        50.68 o                         
  -8   2  17       1411.12       1468.71       109.13 o                         
  -7   2  17        258.08        198.67        66.86 o                         
  -6   2  17        168.77        114.75        58.97 o                         
  -5   2  17          6.33         72.65        64.58 o                         
  -4   2  17        392.48        377.43        70.69 o                         
  -3   2  17        100.90         47.63        77.40 o                         
  -2   2  17        334.48        393.02        65.31 o                         
  -1   2  17        383.41        336.59        60.58 o                         
   0   2  17          6.08         23.76        53.70 o                         
  -6   3  17        107.46        163.82        77.28 o                         
  -5   3  17         37.10        115.55        56.70 o                         
  -4   3  17        312.37        346.66        69.98 o                         
  -3   3  17        133.09        120.48        52.83 o                         
  -2   3  17        256.49        304.40        92.12 o                         
  -1   3  17        287.45        340.98        61.04 o                         
                                                                                
